# Supplementary material for: SWI/SNF and the histone chaperone Rtt106 drive expression of the Pleiotropic Drug Resistance network genes
Source: Nat Commun. 2022 Apr 12;13:1968. doi: 10.1038/s41467-022-29591-z (PMC9005695; doi:10.1038/s41467-022-29591-z)
Supplement: Supplementary file 4 — Supplementary Dataset 1 [file 41467_2022_29591_MOESM4_ESM.xlsx]

## Sheet: Supplementary Data 1
Systematic name	gene name	WT/input (log2)	pdr1 pdr3/WT (log2)	hir1/WT (log2)	yta7/WT (log2)	Cluster	Features shown in Figure 2E	Promoter Type
YOR153W	PDR5	4.79446	-4.92576	-0.897454	1.13365	1	PDRE	A
YPR036W-A	SPO24	3.19134	-1.61381	-0.7708	0.906534	1	PDRE	A
YDR011W	SNQ2	2.93074	-2.55028	-0.574132	0.867914	1	PDRE	A
YDR406W	PDR15	2.7972	-2.90856	-0.595546	0.848696	1	PDRE	A
YBL005W	PDR3	2.3765	-1.74821	-0.4105	0.375184	1	PDRE	A
YGR035C	YGR035C	2.1961	-1.86073	-0.740706	0.97377	1	PDRE	A
YDR072C	IPT1	2.12107	-1.84644	-0.57518	0.698278	1	PDRE	A
YIL056W	VHR1	1.84529	-1.28541	-0.57632	0.85648	1	PDRE	A
YNL231C	PDR16	1.76208	-1.30475	-0.535988	0.878978	1	PDRE	A
YOR049C	RSB1	1.71137	-1.35908	-0.533808	0.785974	1	PDRE	A
YDR345C	HXT3	1.39267	-1.10188	-0.71143	0.73077	1	PDRE	A
YGL209W	MIG2	1.26708	-0.784882	-0.607954	1.00235	1	PDRE	A
YMR102C	YMR102C	1.1883	-0.842076	-0.621624	1.08324	1	PDRE	A
YKL007W	CAP1	1.05832	-0.6718	-0.393722	0.867292	1	PDRE	A
YMR246W	FAA4	1.05794	-0.407962	-0.4698	0.431716	1	broad	A
YGR161C	RTS3	1.04449	-0.798389	-0.53218	0.819288	1	PDRE	A
YGR161W-C	YGR161W-C	1.03711	-0.7771	-0.515288	0.814388	1	PDRE	A
YKL008C	LAC1	1.02739	-0.64469	-0.384892	0.87192	1	PDRE	A
YLR346C	CIS1	0.985908	-0.911092	-0.440572	0.673152	1	PDRE	A
YMR195W	ICY1	0.9304	-0.569464	-0.505194	0.717764	1	PDRE	A
YDR225W	HTA1	4.57626	0.113741	-4.00864	1.71914	2	histone	B
YDR224C	HTB1	4.42256	0.0789051	-3.8528	0.893912	2	histone	B
YBR010W	HHT1	2.0209	0.009846	-1.3353	1.59474	2	histone	B
YBR009C	HHF1	2.00748	0.0083162	-1.33329	1.59333	2	histone	B
YNL031C	HHT2	1.94406	0.043264	-1.09669	0.950812	2	histone	B
YNL030W	HHF2	1.94342	0.0680612	-1.13837	1.03687	2	histone	B
YCL025C	AGP1	1.56897	0.0293366	-0.807982	0.878887	2	peak	B
YGR146C	ECL1	1.5405	-0.36564	-0.702674	0.96773	2	peak	B
YPL061W	ALD6	1.06283	-0.322781	-0.554352	0.419998	2	PDRE	B
YKL201C	MNN4	1.00825	-0.428779	-0.304553	0.38188	3	PDRE
YBL006C	LDB7	2.15478	-4.04956	-0.432882	0.239562	4	PDRE
YOR154W	SLP1	1.2276	-1.52091	-0.372646	0.0999108	5	neighbour
YBL003C	HTA2	1.28392	-0.0686202	-0.544028	-0.187203	6	histone
YBL002W	HTB2	1.2835	-0.0650263	-0.544548	-0.181759	6	histone
YML123C	PHO84	1.09076	-0.20915	-0.429214	-0.155556	6	broad
YGL009C	LEU1	0.965908	-0.11912	-0.41026	-0.382854	6	neighbour
YGL001C	ERG26	2.0016	0.359395	0.299017	0.487026	7	centromere
YOR001W	RRP6	1.84057	0.35538	0.324689	0.506196	7	centromere
YIL009C-A	EST3	1.76704	-0.0159584	0.150008	0.442838	7	tRNA
YFR001W	LOC1	1.76441	0.121273	-0.0595318	0.431283	7	centromere
YLR335W	NUP2	1.50925	-0.0267964	-0.0576112	0.520214	7	tRNA
YBR158W	AMN1	1.42883	-0.134359	-0.250851	0.456728	7	peak	C
YJL029C	VPS53	1.4143	0.0584425	0.0978542	0.658567	7	tRNA
YOR344C	TYE7	1.41328	-0.357514	-0.249566	0.46214	7	peak	C
YDR226W	ADK1	1.39087	0.0078056	0.284023	1.26253	7	neighbour
YPL112C	PEX25	1.34862	-0.0509026	0.135658	0.508897	7	tRNA
YIL057C	RGI2	1.28214	-0.052002	-0.00232246	0.539831	7	tRNA
YER145C	FTR1	1.26924	0.1613	-0.14123	0.431138	7	peak	C
YNL066W	SUN4	1.23671	0.0647373	0.0386502	0.602939	7	peak	C
YOR348C	PUT4	1.21681	-0.0770895	-0.227047	1.95131	7	peak	C
YGL008C	PMA1	1.13529	0.00994584	-0.048025	0.541152	7	peak	C
YMR244C-A	COA6	1.09379	-0.0538238	-0.367306	0.39902	7	broad
YDR023W	SES1	1.05149	-0.0138692	-0.0384317	0.411277	7	tRNA
YBR083W	TEC1	1.04322	-0.0308008	-0.10624	0.3988	7	tRNA
YBL001C	ECM15	1.03862	0.0766375	-0.127537	0.582232	7	centromere
YOR349W	CIN1	1.03133	-0.215111	-0.33244	0.625354	7	peak	C
YKL109W	HAP4	1.01732	0.066745	-0.209965	0.581548	7	peak	C
YKL068W	NUP100	0.989984	-0.0517962	-0.112617	0.481382	7	broad
YKR042W	UTH1	0.96787	0.0735378	-0.180758	1.1431	7	peak	C
YJL158C	CIS3	0.95178	0.0704018	0.0442566	0.42845	7	broad
YDR259C	YAP6	0.945768	-0.186059	-0.0883386	0.797251	7	peak	C
YMR016C	SOK2	0.940968	-0.0176045	-0.242132	0.74135	7	peak	C
YAL001C	TFC3	2.3341	0.116106	0.0182804	0.137555	8	centromere
YDR524C-B	YDR524C-B	2.21994	0.0808368	-0.112342	0.0820289	8	broad
YDR525W-A	SNA2	2.1861	0.0435124	-0.184059	0.202729	8	peak	C
YJR001W	AVT1	2.10473	0.158773	0.14918	0.346109	8	centromere
YHR001W	OSH7	2.03522	0.191654	0.156401	0.3238	8	centromere
YLR110C	CCW12	1.93602	0.0429288	-0.17301	0.169563	8	broad
YOR246C	ENV9	1.90868	-0.0237696	-0.0194382	-0.269352	8	peak	C
YOR247W	SRL1	1.90466	-0.0318316	-0.019823	-0.279506	8	peak	C
YDR524C	AGE1	1.89984	0.015726	0.047764	0.0268056	8	broad
YDR022C	ATG31	1.83578	-0.108238	-0.0602165	0.0572086	8	tRNA
YEL009C	GCN4	1.81472	0.109186	-0.0194354	-0.121429	8	broad
YEL007W	MIT1	1.79449	-0.0729277	-0.374758	0.218026	8	peak	C
YEL034W	HYP2	1.68405	0.120557	0.0042188	-0.0855372	8	peak	C
YEL046C	GLY1	1.66656	-0.0272553	-0.0160396	-0.0698874	8	peak	C
YOR315W	SFG1	1.60456	-0.0134494	-0.260999	0.317369	8	peak	C
YKL060C	FBA1	1.59318	-0.100328	0.108518	-0.168731	8	broad
YER098W	UBP9	1.56298	-0.0126126	0.0084818	-0.339415	8	tRNA
YGL029W	CGR1	1.53686	0.0317962	-0.0086437	-0.227651	8	neighbour
YLR154C	RNH203	1.52837	-0.0600146	-0.213476	0.053012	8	tRNA
YAL003W	EFB1	1.52712	-0.11559	0.0851512	-0.0942574	8	broad
YFR036W	CDC26	1.51232	-0.16866	-0.122825	-0.1911	8	tRNA
YAL005C	SSA1	1.50388	-0.0860614	0.0583699	-0.109719	8	snoRNA
YKR062W	TFA2	1.49448	0.0828366	-0.0537812	-0.252984	8	snoRNA
YMR013C	SEC59	1.48753	-0.052693	0.0566662	-0.245473	8	snoRNA
YML041C	VPS71	1.4683	-0.0370179	0.0213533	-0.350103	8	tRNA
YLR354C	TAL1	1.45395	-0.00459628	-0.0285858	-0.345617	8	neighbour
YDR242W	AMD2	1.45086	-0.0015406	-0.0460941	-0.35391	8	tRNA
YLR388W	RPS29A	1.44316	-0.00570634	-0.079874	-0.251239	8	broad
YGL050W	TYW3	1.41336	0.059925	0.0660306	-0.354087	8	tRNA
YDR211W	GCD6	1.40518	-0.0068478	0.143285	-0.226985	8	tRNA
YIL123W	SIM1	1.3829	-0.0691448	-0.278516	0.016158	8	peak	C
YER132C	PMD1	1.37619	-0.00341898	0.00906688	-0.143136	8	snoRNA
YPL060W	MFM1	1.36789	-0.208838	-0.276128	-0.358624	8	neighbour
YNL289W	PCL1	1.36474	0.0200122	-0.20544	-0.0468684	8	peak	C
YGR189C	CRH1	1.35488	0.00627868	0.0458201	-0.129901	8	tRNA
YGR222W	PET54	1.35312	0.0373155	-0.0137935	-0.0707274	8	snoRNA
YLR186W	EMG1	1.35281	-0.087671	-0.114453	-0.206135	8	neighbour
YML057W	CMP2	1.34803	-0.0146218	0.139946	-0.278241	8	neighbour
YDL134C	PPH21	1.34648	0.00024828	-0.0080528	-0.135858	8	neighbour
YNL221C	POP1	1.34617	-0.041971	-0.194454	-0.0848082	8	peak	C
YHR005C-A	TIM10	1.32893	-0.0565324	-0.0233756	-0.160354	8	tRNA
YDR386W	MUS81	1.32328	0.166986	0.00989438	-0.11041	8	neighbour
YLR303W	MET17	1.3178	-0.006654	0.0366378	-0.139663	8	tRNA
YLR229C	CDC42	1.31536	0.0298617	0.0805075	-0.325015	8	tRNA
YML007W	YAP1	1.31499	0.0613484	-0.043387	-0.31436	8	peak	C
YBR192W	RIM2	1.31471	0.0163794	-0.0564832	-0.269824	8	neighbour
YOR193W	PEX27	1.31398	0.0880704	0.250934	-0.16476	8	tRNA
YGR221C	TOS2	1.3126	0.00226776	-0.0593762	-0.111248	8	snoRNA
YCR024C	SLM5	1.30513	-0.0952647	0.0297628	-0.242152	8	neighbour
YMR271C	URA10	1.30193	-0.0649123	-0.0143685	-0.315242	8	tRNA
YGR108W	CLB1	1.2903	0.00058302	-0.268146	0.163438	8	peak	C
YKL096W-A	CWP2	1.28896	-0.049059	-0.327857	0.365406	8	peak	C
YOL126C	MDH2	1.28764	0.0617304	-0.0727996	-0.295884	8	peak	C
YPL199C	YPL199C	1.28557	-0.0937366	-0.162564	-0.329151	8	snoRNA
YIL134W	FLX1	1.27737	0.0733044	-0.0059432	-0.0694603	8	snoRNA
YER131W	RPS26B	1.27494	-0.0159788	-0.0454076	-0.337585	8	broad
YGR147C	NAT2	1.27462	0.0650848	0.0865927	-0.186969	8	neighbour
YPR145W	ASN1	1.26841	-0.0128811	-0.0729544	-0.246705	8	snoRNA
YKR058W	GLG1	1.26578	0.00032414	0.038994	-0.35603	8	neighbour
YLR214W	FRE1	1.26014	0.0289253	-0.186756	0.237475	8	peak	C
YCR015C	YCR015C	1.25903	0.149288	0.153225	-0.17363	8	snoRNA
YNL145W	MFA2	1.25399	-0.0827516	-0.0911685	-0.133736	8	broad
YDL129W	YDL129W	1.24915	-0.0238271	0.0842402	-0.23974	8	neighbour
YMR058W	FET3	1.24909	-0.116736	-0.14172	0.0715554	8	peak	C
YLR108C	YLR108C	1.24631	-0.111961	-0.0881295	0.24714	8	neighbour
YMR056C	AAC1	1.24252	-0.109319	-0.148862	0.063953	8	peak	C
YPL256C	CLN2	1.23793	-0.058799	-0.258309	0.075645	8	peak	C
YKL006W	RPL14A	1.22812	-0.0775176	-0.0638054	-0.169782	8	snoRNA
YPR065W	ROX1	1.21821	-0.0335948	-0.133286	0.301074	8	peak	C
YKL127W	PGM1	1.21547	-0.124414	-0.0255894	-0.335096	8	tRNA
YJL011C	RPC17	1.20514	0.0947279	0.0590492	-0.211059	8	tRNA
YLR440C	SEC39	1.20362	0.0073506	0.0943321	-0.20683	8	neighbour
YIR007W	YIR007W	1.19698	0.116135	0.156906	-0.2324	8	tRNA
YBR195C	MSI1	1.18997	0.069061	0.0423473	0.0751284	8	neighbour
YLL027W	ISA1	1.18975	-0.048405	-0.152528	-0.140925	8	peak	C
YLR213C	CRR1	1.17947	0.0489696	-0.142035	0.207546	8	peak	C
YPR124W	CTR1	1.17562	-0.0983386	-0.223929	-0.00188262	8	peak	C
YNL208W	YNL208W	1.17366	0.0352624	-0.124528	-0.215389	8	neighbour
YOR294W	RRS1	1.16971	0.0384245	0.123641	-0.242059	8	neighbour
YMR119W	ASI1	1.1692	0.157686	0.136746	-0.227727	8	tRNA
YJL162C	JJJ2	1.16823	0.0189708	0.134272	-0.348861	8	tRNA
YDL055C	PSA1	1.1664	-0.0915037	-0.195965	-0.132876	8	broad
YDR390C	UBA2	1.16335	-0.0479458	0.0902226	-0.185046	8	tRNA
YNL178W	RPS3	1.16236	-0.00887454	-0.30056	0.30748	8	broad
YPR144C	NOC4	1.15904	0.0203218	-0.0181222	-0.00475838	8	snoRNA
YOR087W	YVC1	1.15864	-0.0436205	0.0517582	0.0173441	8	tRNA
YOL109W	ZEO1	1.15423	-0.0101276	0.0503714	-0.256348	8	broad
YGR143W	SKN1	1.15421	-0.0918004	0.036059	-0.300699	8	tRNA
YGL134W	PCL10	1.15387	-0.007296	-0.0307349	-0.331542	8	neighbour
YOL041C	NOP12	1.15093	0.0240284	0.0295597	-0.35983	8	neighbour
YGL098W	USE1	1.15079	-0.0538538	-0.0232592	-0.320441	8	snoRNA
YEL050C	RML2	1.14636	0.153502	0.216579	-0.2383	8	snoRNA
YJR056C	YJR056C	1.14526	0.0324795	0.197157	-0.160982	8	tRNA
YMR230W-A	YMR230W-A	1.1372	0.027105	-0.043113	-0.205391	8	neighbour
YLR028C	ADE16	1.13395	-0.0386792	0.0099644	-0.302585	8	neighbour
YGR158C	MTR3	1.13392	0.0847341	-0.233082	-0.3583	8	neighbour
YOL054W	PSH1	1.13241	0.076966	0.146747	-0.206384	8	tRNA
YOL155C	HPF1	1.13072	-0.339702	-0.0135703	-0.185872	8	broad
YNL067W	RPL9B	1.13017	-0.156153	-0.042794	0.341909	8	broad
YLR055C	SPT8	1.12886	-0.0975046	-0.0639273	-0.268095	8	peak	C
YJL137C	GLG2	1.12618	0.186161	0.0740481	-0.331328	8	neighbour
YCL005W	LDB16	1.12567	0.029018	-0.0732478	-0.276614	8	snoRNA
YHL015W	RPS20	1.1226	0.0668338	0.076842	-0.01443	8	broad
YOR007C	SGT2	1.11905	0.0159482	0.0448595	-0.303205	8	tRNA
YLR109W	AHP1	1.11674	-0.0483604	-0.0541564	0.224783	8	broad
YML008C	ERG6	1.09595	0.0797666	-0.0561766	0.131213	8	peak	C
YER074W-A	YOS1	1.09397	0.0334503	0.022606	-0.330396	8	neighbour
YMR284W	YKU70	1.09286	0.168831	0.109867	-0.343018	8	tRNA
YGR090W	UTP22	1.08953	0.126784	0.234336	-0.340937	8	tRNA
YJL006C	CTK2	1.08619	0.00185776	0.029997	0.0834888	8	tRNA
YDR013W	PSF1	1.0829	-0.106847	-0.169979	-0.323448	8	neighbour
YLR333C	RPS25B	1.06857	0.0114432	-0.126574	-0.161746	8	broad
YJR148W	BAT2	1.0654	0.0214119	-0.241633	-0.292951	8	broad
YJR101W	RSM26	1.06147	0.120021	0.135961	-0.160286	8	tRNA
YDL182W	LYS20	1.06102	-0.0948127	-0.254936	0.240113	8	peak	C
YLR061W	RPL22A	1.06097	0.0155711	-0.0076806	-0.32297	8	broad
YLR344W	RPL26A	1.06057	-0.137508	-0.0267178	-0.16576	8	tRNA
YKL056C	TMA19	1.05655	0.0713671	-0.0869031	-0.133967	8	broad
YLR342W	FKS1	1.0547	-0.0545123	-0.280865	0.269935	8	peak	C
YOL060C	MAM3	1.05445	0.0181946	0.0854302	-0.313493	8	peak	C
YDL127W	PCL2	1.05246	0.085101	-0.155475	0.179131	8	peak	C
YOR223W	DSC3	1.05118	0.119534	0.16152	-0.330882	8	snoRNA
YEL044W	IES6	1.04838	0.00695132	0.0262169	0.37158	8	peak	C
YOL007C	CSI2	1.04617	-0.068282	-0.0637862	-0.0857892	8	peak	C
YBR067C	TIP1	1.04477	0.00734586	-0.202684	0.322929	8	broad
YBL042C	FUI1	1.04266	0.182654	-0.17869	-0.0550399	8	peak	C
YOL051W	GAL11	1.04093	-0.017892	-0.173798	0.009098	8	snoRNA
YAR002W	NUP60	1.03497	-0.0595863	-0.16043	0.187689	8	centromere
YER007C-A	TMA20	1.03494	-0.0645358	-0.0812168	-0.187544	8	snoRNA
YBL088C	TEL1	1.03372	0.038841	-0.108211	-0.213876	8	neighbour
YDR450W	RPS18A	1.02932	0.0629549	-0.0927858	-0.24756	8	broad
YBR119W	MUD1	1.02841	0.0209815	0.0579248	-0.270822	8	neighbour
YKL208W	CBT1	1.02694	-0.0269985	0.0857126	-0.242548	8	tRNA
YBR230C	OM14	1.02368	0.00712132	-0.148052	-0.278418	8	snoRNA
YHL028W	WSC4	1.01842	0.0406214	-0.0958595	-0.184691	8	peak	C
YCL063W	VAC17	1.01569	-0.042144	-0.155847	-0.33075	8	neighbour
YER073W	ALD5	1.01209	-0.0422089	-0.145594	0.147337	8	broad
YKL216W	URA1	1.00987	0.210953	0.0526507	-0.0516599	8	peak	C
YHR181W	SVP26	1.00799	-0.0056872	0.209302	-0.334307	8	tRNA
YPL081W	RPS9A	1.00709	0.0941215	-0.035644	0.15422	8	broad
YCR037C	PHO87	1.00602	-0.115652	-0.336893	-0.138774	8	peak	C
YGR192C	TDH3	1.00276	-0.0664574	0.10196	-0.0449345	8	broad
YER178W	PDA1	1.00016	0.0299869	0.202288	0.0194058	8	broad
YBL004W	UTP20	0.999034	-0.0492129	0.175888	-0.243272	8	tRNA
YNR060W	FRE4	0.99426	-0.10696	-0.129172	-0.151784	8	peak	C
YFL039C	ACT1	0.992276	-0.0008174	0.0757879	-0.149976	8	broad
YLR287C	YLR287C	0.988322	-0.126499	-0.0444299	-0.182132	8	neighbour
YDR381C-A	YDR381C-A	0.982286	-0.005659	-0.22977	-0.180631	8	neighbour
YJL039C	NUP192	0.98169	0.00507174	-0.0136331	-0.113805	8	tRNA
YCR024C-A	PMP1	0.976364	0.0791116	-0.0752159	0.00235796	8	broad
YCR024C-B	YCR024C-B	0.976364	0.0791116	-0.0752159	0.00235796	8	broad
YML103C	NUP188	0.975706	0.0391548	-0.04228	0.065644	8	snoRNA
YDR309C	GIC2	0.973914	-0.0529392	-0.111575	0.216922	8	peak	C
YGR175C	ERG1	0.971158	0.058838	-0.09827	0.0967869	8	broad
YLL024C	SSA2	0.970738	-0.100146	0.150874	0.0841558	8	peak	C
YIL169C	YIL169C	0.970282	0.0665604	0.257378	-0.281525	8	broad
YCL024W	KCC4	0.96789	-0.0480636	0.0652872	0.195545	8	peak	C
YOR166C	SWT1	0.96618	-0.13597	-0.154034	-0.262584	8	neighbour
YDR545W	YRF1-1	0.96374	0.0531506	-0.0284179	-0.329714	8	broad
YGR215W	RSM27	0.956054	-0.0182426	0.00221186	-0.309781	8	neighbour
YBR151W	APD1	0.943844	0.0154208	-0.0125458	-0.373123	8	peak	C
YLR073C	RFU1	0.9427	0.115156	-0.335518	-0.0537122	8	broad
YIL094C	LYS12	0.93735	-0.108744	-0.084219	-0.0907848	8	neighbour
YBR196C	PGI1	0.934438	-0.040381	-0.181663	-0.0638802	8	broad
YMR023C	MSS1	0.930642	-0.0344036	0.119978	-0.035865	8	tRNA
YKL152C	GPM1	0.92888	0.0609858	0.107649	-0.275454	8	broad
YOR236W	DFR1	2.38954	-0.0839346	0.127356	-0.647298	9	snoRNA
YDR472W	TRS31	2.17096	-0.0671276	0.104327	-0.537048	9	snoRNA
YMR014W	BUD22	2.09216	-0.0772338	-0.0391281	-0.775934	9	snoRNA
YER137C	YER137C	1.9714	-0.0237863	0.0893279	-0.625176	9	snoRNA
YHR175W-A	YHR175W-A	1.89796	-0.034494	0.271304	-0.50393	9	neighbour
YHR175W	CTR2	1.89796	-0.034494	0.271304	-0.50393	9	neighbour
YLR043C	TRX1	1.89442	0.00869738	0.180058	-0.421233	9	neighbour
YGL101W	YGL101W	1.88884	-0.0247976	-0.0405782	-0.67151	9	neighbour
YJL130C	URA2	1.85763	-0.0772662	-0.241558	-0.382276	9	peak
YLR077W	FMP25	1.85288	0.0290737	-0.0164397	-0.474924	9	neighbour
YGL076C	RPL7A	1.82658	0.0264399	0.0209516	-0.573738	9	snoRNA
YOR272W	YTM1	1.79053	-0.105676	-0.118789	-0.55929	9	snoRNA
YJL148W	RPA34	1.75945	-0.0623632	0.190466	-0.625864	9	snoRNA
YKL080W	VMA5	1.68832	0.0193682	0.0226484	-0.527258	9	neighbour
YLR431C	ATG23	1.68648	-0.0484524	-0.250625	-0.411486	9	broad
YML124C	TUB3	1.67647	-0.199489	-0.110749	-1.02149	9	neighbour
YPR091C	NVJ2	1.64766	-0.0677671	0.0738897	-0.592704	9	snoRNA
YLR105C	SEN2	1.64614	-0.0221651	-0.0126006	-0.381816	9	snoRNA
YLR368W	MDM30	1.62654	0.0026285	0.0462412	-0.432988	9	snoRNA
YEL032W	MCM3	1.61657	0.0686504	0.151603	-0.543923	9	tRNA
YLR250W	SSP120	1.59142	0.0202332	-0.241008	-0.515186	9	neighbour
YEL055C	POL5	1.58356	0.0778283	-0.104591	-0.58619	9	snoRNA
YOL121C	RPS19A	1.57298	0.0523914	0.122478	-0.586268	9	neighbour
YCL018W	LEU2	1.5648	0.949232	0.112525	-0.78253	9	tRNA
YGR165W	MRPS35	1.54826	0.0152613	0.024863	-0.47698	9	tRNA
YLR345W	YLR345W	1.54808	-0.0331732	-0.213788	-0.41246	9	neighbour
YGL190C	CDC55	1.52927	-0.0767001	0.039784	-0.45631	9	neighbour
YOR271C	FSF1	1.52639	-0.068857	-0.0773422	-0.521668	9	snoRNA
YKL210W	UBA1	1.51733	-0.0574161	0.0504189	-0.500352	9	snoRNA
YOR234C	RPL33B	1.51357	-0.0636993	0.0701364	-0.834756	9	snoRNA
YOR278W	HEM4	1.49288	-0.116972	-0.0571348	-0.430936	9	snoRNA
YGR120C	COG2	1.48118	-0.0449082	0.147601	-0.52485	9	tRNA
YAL002W	VPS8	1.47869	0.00482492	0.0846174	-0.431521	9	snoRNA
YLR367W	RPS22B	1.4746	0.005283	-0.0535505	-0.410912	9	broad
YJL192C	SOP4	1.4732	-0.0630707	0.107362	-0.542616	9	neighbour
YHR144C	DCD1	1.44413	-0.082251	0.0475516	-0.42153	9	tRNA
YLR074C	BUD20	1.43332	-0.0701037	-0.02747	-0.638642	9	neighbour
YER074W	RPS24A	1.42553	0.00287186	0.0965878	-0.613339	9	broad
YFL034C-B	MOB2	1.4251	0.0075256	0.0429795	-0.56252	9	neighbour
YDR058C	TGL2	1.40713	-0.0291941	0.0799037	-0.619934	9	tRNA
YCR031C	RPS14A	1.40362	0.0603206	0.0264452	-0.431068	9	snoRNA
YJR145C	RPS4A	1.40334	-0.0830816	0.0730409	-0.507746	9	broad
YER048W-A	ISD11	1.40052	-0.0966293	-0.03139	-0.46899	9	tRNA
YEL047C	FRD1	1.39618	-0.0111726	-0.0916759	-0.5214	9	neighbour
YCR027C	RHB1	1.38737	-0.0851351	0.182928	-0.679992	9	tRNA
YOR073W	SGO1	1.38359	-0.0681198	0.0661352	-0.424657	9	tRNA
YER159C	BUR6	1.38108	-0.107132	0.139058	-0.567616	9	tRNA
YOL025W	LAG2	1.37736	-0.0192488	-0.0108496	-0.591382	9	tRNA
YNL161W	CBK1	1.37528	-0.0175674	0.0336722	-0.443125	9	neighbour
YBR118W	TEF2	1.37481	0.105451	0.143379	-0.579312	9	broad
YGL189C	RPS26A	1.3747	0.0031034	0.00119716	-0.418459	9	broad
YPR008W	HAA1	1.37147	0.0272539	-0.0209492	-0.503094	9	tRNA
YOL026C	MIM1	1.36962	-0.0151903	-0.006928	-0.584014	9	tRNA
YFR031C	SMC2	1.36708	0.00851388	0.0502594	-0.461948	9	neighbour
YDR307W	PMT7	1.36421	-0.0404595	-0.029731	-0.470868	9	tRNA
YGR028W	MSP1	1.34172	0.0216169	0.164454	-0.629998	9	tRNA
YMR144W	YMR144W	1.33406	0.0236307	0.0967455	-0.39319	9	neighbour
YGR027C	RPS25A	1.33222	-0.108122	0.0723409	-0.506628	9	broad
YOR311C	DGK1	1.32962	-0.0866354	-0.146326	-0.429876	9	neighbour
YGR033C	TIM21	1.32529	-0.106466	0.105323	-0.571828	9	neighbour
YDR306C	YDR306C	1.29248	-0.0202541	-0.0391878	-0.503268	9	tRNA
YLR075W	RPL10	1.29201	-0.0379476	-0.0234015	-0.582739	9	broad
YGL202W	ARO8	1.29093	-0.043021	0.0730404	-0.507718	9	tRNA
YDR339C	FCF1	1.28359	-0.0357137	0.0306992	-0.534188	9	tRNA
YPR159W	KRE6	1.27109	0.0241741	0.148451	-0.481332	9	tRNA
YHL009C	YAP3	1.26897	-0.0334161	0.11483	-0.443929	9	tRNA
YOR042W	CUE5	1.26885	-0.0339414	0.0743817	-0.594616	9	snoRNA
YFR029W	PTR3	1.26469	0.073985	0.197292	-0.442219	9	tRNA
YGR034W	RPL26B	1.25529	-0.0597356	0.0790288	-0.558026	9	broad
YDR363W-A	SEM1	1.24861	0.0328384	0.165891	-0.60241	9	tRNA
YBR013C	YBR013C	1.24644	-0.11733	-0.0304262	-0.569764	9	tRNA
YBR056W	YBR056W	1.23412	0.0308274	0.128405	-0.507888	9	tRNA
YMR143W	RPS16A	1.23042	0.0776426	0.171835	-0.740846	9	broad
YMR142C	RPL13B	1.2302	0.0770415	0.17137	-0.739476	9	broad
YDR506C	GMC1	1.22835	0.0424924	0.196272	-0.59481	9	tRNA
YBR055C	PRP6	1.22407	0.0349496	0.1351	-0.502642	9	tRNA
YIL096C	BMT5	1.22097	0.0287714	0.0416774	-0.627176	9	tRNA
YDR420W	HKR1	1.22046	-0.0243413	0.0227718	-0.472818	9	tRNA
YIL095W	PRK1	1.2175	-0.0089042	0.0797565	-0.600592	9	tRNA
YAL037W	YAL037W	1.21652	0.00044908	-0.0274728	-0.652642	9	neighbour
YPR072W	NOT5	1.20857	-0.0706341	0.0413708	-0.688762	9	tRNA
YKL165C	MCD4	1.20456	0.0515558	0.227277	-0.451232	9	tRNA
YOR369C	RPS12	1.20421	0.006059	0.0619373	-0.601358	9	broad
YPL079W	RPL21B	1.20037	-0.0614892	-0.0427771	-0.667894	9	neighbour
YGR084C	MRP13	1.19332	0.029914	0.0170591	-0.444382	9	neighbour
YLR328W	NMA1	1.19177	0.0417857	0.0419594	-0.402712	9	tRNA
YDL061C	RPS29B	1.18236	0.0036128	0.0621263	-0.463528	9	broad
YIL030C	SSM4	1.16849	0.0150628	0.228566	-0.401301	9	tRNA
YCR008W	SAT4	1.16664	-0.0206524	0.102731	-0.455753	9	tRNA
YJL200C	ACO2	1.16071	-0.0577172	0.159628	-0.542332	9	tRNA
YML073C	RPL6A	1.15739	0.0126542	0.0668656	-0.545947	9	broad
YHR141C	RPL42B	1.15502	0.001484	0.13816	-0.624944	9	broad
YDL063C	SYO1	1.15377	0.0329315	0.0251998	-0.504158	9	neighbour
YJL024C	APS3	1.1455	-0.0187157	0.108698	-0.547778	9	tRNA
YDR098C	GRX3	1.13011	0.0195536	0.098967	-0.421621	9	tRNA
YBR191W	RPL21A	1.12427	-0.0680396	0.0455195	-0.674212	9	neighbour
YML071C	COG8	1.12254	-0.0888636	0.0930412	-0.547428	9	tRNA
YLR010C	TEN1	1.11962	0.0199788	-0.0228029	-0.470164	9	tRNA
YGL031C	RPL24A	1.11778	-0.0377062	0.0242456	-0.389996	9	neighbour
YGL103W	RPL28	1.11512	0.0199201	-0.0125211	-0.433534	9	broad
YGR149W	YGR149W	1.11406	-0.116029	-0.156673	-0.484648	9	neighbour
YJL190C	RPS22A	1.10925	-0.00769358	0.0289917	-0.788644	9	neighbour
YNL133C	FYV6	1.10806	0.100737	0.145573	-0.500342	9	tRNA
YNL132W	KRE33	1.10762	0.100594	0.145099	-0.500303	9	tRNA
YJL189W	RPL39	1.10655	-0.00851024	0.0274891	-0.786774	9	neighbour
YFR011C	MIC19	1.0999	0.0142614	0.0987721	-0.43033	9	tRNA
YOL034W	SMC5	1.09678	-0.0555774	0.0560508	-0.416392	9	snoRNA
YPL143W	RPL33A	1.09628	0.0465235	0.0193738	-0.807834	9	snoRNA
YER102W	RPS8B	1.09547	0.0317688	-0.00348896	-0.460306	9	broad
YGL169W	SUA5	1.09463	-0.0381112	0.0539135	-0.661678	9	tRNA
YGR148C	RPL24B	1.0946	-0.0925076	-0.159896	-0.467631	9	broad
YNL025C	SSN8	1.08796	0.00882116	0.19727	-0.457804	9	snoRNA
YPR080W	TEF1	1.08572	0.00650604	-0.0029168	-0.46593	9	broad
YNL302C	RPS19B	1.08338	0.11254	0.147547	-0.611388	9	neighbour
YIL070C	MAM33	1.08301	-0.00517196	-0.083752	-0.430154	9	neighbour
YDL007W	RPT2	1.08042	-0.0007572	0.271584	-0.428869	9	tRNA
YFR025C	HIS2	1.07943	-0.0496366	0.066439	-0.608684	9	tRNA
YGL077C	HNM1	1.07867	0.103134	0.0862896	-0.380244	9	neighbour
YFR016C	YFR016C	1.07655	-0.0629928	0.103407	-0.477196	9	tRNA
YHL034C	SBP1	1.07291	0.0657443	0.0249393	-0.543328	9	neighbour
YPR109W	YPR109W	1.07144	0.132087	0.0822369	-0.53397	9	tRNA
YIL018W	RPL2B	1.07013	0.0211148	0.117787	-0.816848	9	broad
YDL191W	RPL35A	1.06615	-0.0261467	0.125245	-0.512659	9	broad
YFR033C	QCR6	1.05783	0.0897777	0.0746056	-0.46082	9	broad
YLR406C	RPL31B	1.05762	0.048712	0.140554	-0.52465	9	broad
YMR012W	CLU1	1.05642	-0.0100308	0.0161583	-0.420878	9	tRNA
YIL133C	RPL16A	1.05201	-0.0456395	0.0162004	-0.60805	9	broad
YER036C	ARB1	1.05117	-0.023069	0.154167	-0.465079	9	peak
YDR170C	SEC7	1.05025	0.0194429	0.268098	-0.407742	9	tRNA
YIL014C-A	YIL014C-A	1.04642	-0.0518968	0.0480494	-0.613452	9	tRNA
YKL209C	STE6	1.04611	0.00669368	0.0322014	-0.46361	9	tRNA
YPR131C	NAT3	1.04406	-0.10666	0.098451	-0.624286	9	neighbour
YNL069C	RPL16B	1.03984	0.0326263	-0.0264112	-0.628184	9	broad
YBR188C	NTC20	1.03629	0.0476289	0.133374	-0.51043	9	neighbour
YNR050C	LYS9	1.03596	-0.0851718	-0.0303128	-0.387612	9	snoRNA
YFL034W	YFL034W	1.03585	-0.0287575	0.118696	-0.520652	9	neighbour
YGL123W	RPS2	1.03377	-0.0711729	0.0622304	-0.563939	9	broad
YJR055W	HIT1	1.0319	-0.0277427	0.0296367	-0.48333	9	tRNA
YER037W	PHM8	1.02848	-0.00034658	0.201333	-0.412703	9	peak
YGL054C	ERV14	1.02349	0.0185825	0.0506479	-0.389778	9	tRNA
YGR256W	GND2	1.02024	-0.048818	0.0666513	-0.62699	9	tRNA
YDR025W	RPS11A	1.01457	-0.0944302	0.0194737	-0.551634	9	broad
YLR387C	REH1	1.01411	-0.0181042	-0.0601292	-0.482192	9	neighbour
YGR117C	YGR117C	1.00994	-0.00541174	-0.0280221	-0.64146	9	neighbour
YBR150C	TBS1	1.00815	-0.074442	-0.078551	-0.478294	9	peak
YMR041C	ARA2	1.00541	-0.0998386	0.104858	-0.462729	9	tRNA
YGR255C	COQ6	1.00376	-0.039568	0.074747	-0.621824	9	tRNA
YMR163C	INP2	0.997196	-0.0473224	0.0778274	-0.536608	9	tRNA
YGL030W	RPL30	0.995918	0.0564444	0.0147064	-0.747472	9	neighbour
YBL099W	ATP1	0.995762	-0.0460828	0.087863	-0.56513	9	tRNA
YJR043C	POL32	0.989672	0.0954534	0.163066	-0.52042	9	tRNA
YGR118W	RPS23A	0.982636	-0.00664228	-0.0108992	-0.652082	9	broad
YHR142W	CHS7	0.981118	-0.010991	0.166366	-0.59578	9	neighbour
YDL133W	SRF1	0.968312	0.0970684	0.0838534	-0.376614	9	neighbour
YML025C	YML6	0.96523	0.0321169	0.0572156	-0.818644	9	neighbour
YOR292C	YOR292C	0.962296	-0.0577535	0.0129098	-0.589924	9	neighbour
YNR052C	POP2	0.958488	0.156612	-0.113127	-0.628756	9	neighbour
YDR501W	PLM2	0.958344	-0.0330841	0.00124266	-0.521546	9	neighbour
YLR047C	FRE8	0.953024	-0.0125589	-0.0162096	-0.64088	9	neighbour
YBL028C	YBL028C	0.95234	0.0402519	0.0998351	-0.634611	9	neighbour
YOL098C	YOL098C	0.950778	-0.0627818	-0.051288	-0.551708	9	snoRNA
YMR247C	RKR1	0.947772	-0.0184315	0.111306	-0.450102	9	tRNA
YBL027W	RPL19B	0.944642	0.0411583	0.100608	-0.629496	9	broad
YBR133C	HSL7	0.940472	-0.125957	-0.030548	-0.453294	9	peak
YOL039W	RPP2A	0.939246	0.0194848	0.14558	-0.69889	9	neighbour
YER116C	SLX8	0.935588	-0.0126117	0.1529	-0.631826	9	neighbour
YJR123W	RPS5	0.935542	0.00811646	0.122137	-0.731784	9	broad
YKL180W	RPL17A	0.934354	-0.0562371	0.082551	-0.615794	9	broad
YML064C	TEM1	0.93341	-0.0130191	0.0613703	-0.78742	9	neighbour
YML024W	RPS17A	0.933342	0.00273168	0.0330648	-0.838348	9	broad
YGL188C-A	YGL188C-A	0.932128	-0.163104	-0.0252699	-0.604592	9	neighbour
YFR031C-A	RPL2A	0.930524	0.0042375	0.0541923	-0.722924	9	broad
YGL236C	MTO1	0.928954	-0.00137916	-0.188358	-0.511926	9	peak
YKR059W	TIF1	0.928304	-0.0215224	-0.213275	-0.423802	9	broad
YML063W	RPS1B	0.926604	-0.0171261	0.0678508	-0.789982	9	broad
YNL035C	YNL035C	0.926176	0.0879459	0.156322	-0.587016	9	tRNA
YPR184W	GDB1	0.925818	-0.171356	-0.0467068	-0.489598	#N/A	#N/A
YGR214W	RPS0A	0.92423	-0.0898424	-0.0848612	-0.700598	#N/A	#N/A
YGR060W	ERG25	0.924114	-0.0382638	-0.00994874	0.627181	#N/A	#N/A
YOL040C	RPS15	0.92274	0.0403575	0.181616	-0.701466	#N/A	#N/A
YKL189W	HYM1	0.922542	0.0449856	0.110979	-0.530922	#N/A	#N/A
YLR438W	CAR2	0.922314	-0.185618	-0.0883356	0.0687032	#N/A	#N/A
YLR325C	RPL38	0.920402	0.0003802	-0.0586286	-0.0109156	#N/A	#N/A
YDR400W	URH1	0.91763	-0.095647	-0.157407	-0.365999	#N/A	#N/A
YOL127W	RPL25	0.912304	0.1156	0.0878016	-0.496766	#N/A	#N/A
YIL014W	MNT3	0.908278	-0.0555239	0.126349	-0.443397	#N/A	#N/A
YOR184W	SER1	0.90822	-0.0133897	0.0828034	-0.454092	#N/A	#N/A
YDL060W	TSR1	0.90764	-0.00711552	0.0979208	-0.692186	#N/A	#N/A
YFL021W	GAT1	0.906964	-0.13116	-0.0694831	0.183586	#N/A	#N/A
YNL162W	RPL42A	0.90588	0.0526841	0.0329909	-0.47101	#N/A	#N/A
YGL135W	RPL1B	0.905732	0.0142296	0.107942	-0.310533	#N/A	#N/A
YPR138C	MEP3	0.902734	-0.0566379	-0.186325	-0.0860478	#N/A	#N/A
YOL128C	YGK3	0.902196	0.131052	0.118089	-0.32751	#N/A	#N/A
YEL027W	VMA3	0.90146	0.0671677	0.0278778	0.042074	#N/A	#N/A
YHL033C	RPL8A	0.901304	0.112778	0.180767	-0.500906	#N/A	#N/A
YMR319C	FET4	0.900686	0.0382723	-0.283613	0.388358	#N/A	#N/A
YDR508C	GNP1	0.900448	-0.0259866	-0.0606864	-0.113495	#N/A	#N/A
YPR132W	RPS23B	0.898764	-0.137242	0.109113	-0.605096	#N/A	#N/A
YPL265W	DIP5	0.89668	-0.0638402	-0.105462	0.148698	#N/A	#N/A
YJL036W	SNX4	0.895582	-0.0560431	0.0611199	-0.48264	#N/A	#N/A
YDL083C	RPS16B	0.892878	0.0156118	0.0551166	-0.725476	#N/A	#N/A
YHR150W	PEX28	0.892823	-0.206714	-0.111185	-0.413102	#N/A	#N/A
YLR035C	MLH2	0.892638	0.00658066	0.0030122	-0.355688	#N/A	#N/A
YOL125W	TRM13	0.891176	-0.00270132	-0.142684	0.138194	#N/A	#N/A
YDL082W	RPL13A	0.89087	0.0122158	0.054718	-0.73365	#N/A	#N/A
YLR286C	CTS1	0.890844	0.001491	-0.0671883	-0.299498	#N/A	#N/A
YLR264C-A	YLR264C-A	0.890598	0.0171761	-0.16631	-0.157383	#N/A	#N/A
YIL119C	RPI1	0.8904	0.058094	0.0211169	0.92712	#N/A	#N/A
YKL006C-A	SFT1	0.889374	-0.0296123	-0.112029	-0.388948	#N/A	#N/A
YPL249C-A	RPL36B	0.888458	-0.0953636	0.0547501	-0.617282	#N/A	#N/A
YLR185W	RPL37A	0.888392	-0.0361334	-0.0094588	-0.396083	#N/A	#N/A
YPR103W	PRE2	0.887396	-0.0166048	0.0408594	-0.512696	#N/A	#N/A
YER001W	MNN1	0.886186	-0.0363338	-0.230516	0.311194	#N/A	#N/A
YDR500C	RPL37B	0.885914	-0.0569495	-0.0018213	-0.481378	#N/A	#N/A
YKR094C	RPL40B	0.885824	-0.094666	-0.00866424	-0.514418	#N/A	#N/A
YCR004C	YCP4	0.884884	0.0383748	-0.0215075	-0.0192561	#N/A	#N/A
YMR231W	PEP5	0.884054	0.158152	0.238383	-0.100571	#N/A	#N/A
YHR009C	TDA3	0.881542	0.0736283	0.132029	-0.635994	#N/A	#N/A
YPL090C	RPS6A	0.879704	0.0460572	0.0527916	-0.484793	#N/A	#N/A
YFR032C-B	YFR032C-B	0.875398	0.0284913	0.142017	-0.155856	#N/A	#N/A
YFR032C-A	RPL29	0.875398	0.0284913	0.142017	-0.155856	#N/A	#N/A
YBR081C	SPT7	0.873724	0.00062	0.110158	0.153239	#N/A	#N/A
YLR048W	RPS0B	0.873564	-0.0166953	0.0183164	-0.594479	#N/A	#N/A
YML026C	RPS18B	0.872426	-0.0820181	0.120464	-0.577592	#N/A	#N/A
YKL096W	CWP1	0.871932	-0.0586914	-0.219791	0.686534	#N/A	#N/A
YHR010W	RPL27A	0.87017	0.0071525	0.123835	-0.672696	#N/A	#N/A
YIL101C	XBP1	0.86999	-0.438618	-0.28482	0.519576	#N/A	#N/A
YPL137C	GIP3	0.869842	-0.219179	-0.200327	0.537456	#N/A	#N/A
YBR078W	ECM33	0.866083	0.0937057	-0.0141452	0.087142	#N/A	#N/A
YLR143W	DPH6	0.865713	0.149599	0.086517	-0.0554074	#N/A	#N/A
YBR159W	IFA38	0.86515	0.224193	0.0878165	-0.211019	#N/A	#N/A
YMR070W	MOT3	0.863938	-0.0934092	-0.173262	-0.0968108	#N/A	#N/A
YNL160W	YGP1	0.863608	-0.190666	-0.10691	0.196649	#N/A	#N/A
YER130C	COM2	0.863382	-0.0299376	-0.49896	0.815051	#N/A	#N/A
YCL038C	ATG22	0.863084	0.015395	-0.0466674	-0.25594	#N/A	#N/A
YEL054C	RPL12A	0.86135	-0.058378	0.0554654	-0.65958	#N/A	#N/A
YNL300W	TOS6	0.861248	0.0386502	-0.0885538	0.202834	#N/A	#N/A
YHL001W	RPL14B	0.860316	-0.0652976	0.108026	-0.321423	#N/A	#N/A
YIL052C	RPL34B	0.85919	-0.0308498	0.0185134	-0.662704	#N/A	#N/A
YBR068C	BAP2	0.858256	-0.041528	-0.0526572	-0.0649264	#N/A	#N/A
YPL135W	ISU1	0.858098	-0.165006	-0.142365	0.435697	#N/A	#N/A
YDL133C-A	RPL41B	0.85765	0.114217	0.133986	-0.398128	#N/A	#N/A
YLR300W	EXG1	0.857126	-0.146888	-0.277176	0.100293	#N/A	#N/A
YNL288W	CAF40	0.853967	-0.12193	-0.0547663	-0.317517	#N/A	#N/A
YNL037C	IDH1	0.852714	0.0281806	-0.0122632	-0.352149	#N/A	#N/A
YMR302C	YME2	0.852544	0.0194424	0.0535418	-0.5665	#N/A	#N/A
YLR256W	HAP1	0.851656	-0.0668201	-0.224604	-0.0046414	#N/A	#N/A
YBR048W	RPS11B	0.851304	-0.0207514	0.122546	-0.264056	#N/A	#N/A
YBL032W	HEK2	0.850732	-0.144396	0.0468676	-0.546529	#N/A	#N/A
YLR183C	TOS4	0.85032	-0.0302262	-0.0060477	-0.364647	#N/A	#N/A
YCL054W	SPB1	0.84961	-0.111762	-0.197915	0.134435	#N/A	#N/A
YLL045C	RPL8B	0.84936	-0.007798	0.0771176	-0.17265	#N/A	#N/A
YGR203W	YCH1	0.84915	-0.0312992	-0.296378	0.237898	#N/A	#N/A
YIL099W	SGA1	0.849114	-0.432569	-0.270333	0.447004	#N/A	#N/A
YPL250C	ICY2	0.84839	0.034573	-0.0119169	0.490034	#N/A	#N/A
YLR056W	ERG3	0.84834	-0.0791636	-0.0330077	-0.152677	#N/A	#N/A
YOR326W	MYO2	0.846926	0.0698814	0.0494839	-0.284096	#N/A	#N/A
YML028W	TSA1	0.84591	0.0174417	0.118908	-0.325428	#N/A	#N/A
YMR242C	RPL20A	0.845442	0.0025636	0.120911	-0.47459	#N/A	#N/A
YLR167W	RPS31	0.844878	-0.122976	-0.0839342	-0.104621	#N/A	#N/A
YCR084C	TUP1	0.843346	0.0691852	0.109848	-0.137423	#N/A	#N/A
YOR293W	RPS10A	0.842548	-0.0374844	0.0562236	-0.583502	#N/A	#N/A
YMR230W	RPS10B	0.842112	-0.0659114	0.0961219	-0.177818	#N/A	#N/A
YHR193C	EGD2	0.84186	0.0536679	0.111744	-0.105995	#N/A	#N/A
YGL124C	MON1	0.841446	-0.0809269	-0.0501746	-0.165921	#N/A	#N/A
YBR210W	ERV15	0.83958	0.0517959	0.257242	-0.403302	#N/A	#N/A
YML088W	UFO1	0.838997	0.10726	0.251034	0.0492316	#N/A	#N/A
YLR064W	PER33	0.837692	-0.0107474	-0.0389238	0.0101598	#N/A	#N/A
YGR014W	MSB2	0.83718	-0.0722732	-0.025149	-0.219239	#N/A	#N/A
YNL016W	PUB1	0.837097	0.0661384	0.0349092	-0.448956	#N/A	#N/A
YPR042C	PUF2	0.836488	-0.119352	-0.0035862	-0.629632	#N/A	#N/A
YHR149C	SKG6	0.835887	-0.130801	-0.103266	-0.327506	#N/A	#N/A
YKL117W	SBA1	0.833074	0.0286842	0.195549	0.146923	#N/A	#N/A
YMR194C-B	CMC4	0.83267	0.0537178	-0.290689	0.840974	#N/A	#N/A
YGR156W	PTI1	0.831946	-0.0594889	0.0306977	-0.280356	#N/A	#N/A
YPR009W	SUT2	0.831492	0.03904	-0.218456	0.0684602	#N/A	#N/A
YGR085C	RPL11B	0.831278	0.139068	0.247459	-0.0849032	#N/A	#N/A
YPL057C	SUR1	0.831036	-0.0802285	-0.0959843	-0.133009	#N/A	#N/A
YLR413W	INA1	0.83089	-0.0809199	-0.078898	0.543284	#N/A	#N/A
YHR194W	MDM31	0.829804	0.0720769	0.151428	-0.349923	#N/A	#N/A
YLR399C	BDF1	0.829786	0.010424	0.0834118	0.523927	#N/A	#N/A
YER072W	VTC1	0.829468	-0.175424	-0.250416	-0.328433	#N/A	#N/A
YOR096W	RPS7A	0.829094	-0.0159816	0.0954399	-0.471814	#N/A	#N/A
YGL071W	AFT1	0.827328	0.0152696	-0.0131462	-0.039128	#N/A	#N/A
YPL196W	OXR1	0.827144	0.0519943	0.010262	-0.236357	#N/A	#N/A
YJR103W	URA8	0.825862	-0.155722	-0.1062	-0.0764779	#N/A	#N/A
YOL087C	DUF1	0.824518	-0.173073	0.0966632	-0.36959	#N/A	#N/A
YLR448W	RPL6B	0.823996	0.00924516	0.0640169	-0.554512	#N/A	#N/A
YML027W	YOX1	0.82215	-0.0161567	0.10697	-0.150467	#N/A	#N/A
YJL112W	MDV1	0.82185	-0.0592749	-0.00250708	-0.114559	#N/A	#N/A
YDR064W	RPS13	0.821418	-0.100772	0.0826536	-0.12249	#N/A	#N/A
YJL191W	RPS14B	0.82056	-0.016214	0.222866	-0.51168	#N/A	#N/A
YLR057W	MNL2	0.819788	-0.061706	-0.0810435	-0.0337539	#N/A	#N/A
YFR009W	GCN20	0.815243	0.179169	0.231533	-0.334203	#N/A	#N/A
YNR019W	ARE2	0.814682	-0.24531	-0.198475	0.499574	#N/A	#N/A
YLR225C	YLR225C	0.811206	-0.175644	-0.222062	-0.365385	#N/A	#N/A
YGR234W	YHB1	0.810494	-0.100704	0.0504706	-0.0309778	#N/A	#N/A
YBL041W	PRE7	0.810354	0.0574683	-0.245719	0.142372	#N/A	#N/A
YIR006C	PAN1	0.809073	0.0856538	0.140006	-0.0974382	#N/A	#N/A
YGL234W	ADE5,7	0.808379	0.0384036	-0.141516	-0.50812	#N/A	#N/A
YLR044C	PDC1	0.80754	-0.0226108	-0.203828	0.244608	#N/A	#N/A
YHR007C	ERG11	0.807148	0.066807	-0.073463	0.460812	#N/A	#N/A
YMR240C	CUS1	0.806724	0.102277	-0.0222712	-0.166237	#N/A	#N/A
YML059C	NTE1	0.80444	0.114086	0.0593594	0.357101	#N/A	#N/A
YBL007C	SLA1	0.80387	-0.187958	-0.194075	-0.0734072	#N/A	#N/A
YOL086C	ADH1	0.802908	-0.0466753	-0.114551	-0.235634	#N/A	#N/A
YKL027W	TCD2	0.802768	0.0082735	-0.124657	-0.129363	#N/A	#N/A
YLR340W	RPP0	0.8025	0.0113065	-0.00179728	-0.320549	#N/A	#N/A
YMR241W	YHM2	0.801788	0.10466	-0.0157613	-0.150767	#N/A	#N/A
YNL180C	RHO5	0.801578	-0.105013	-0.400806	0.310383	#N/A	#N/A
YLR437C	DIF1	0.798768	-0.10406	0.0806452	-0.114604	#N/A	#N/A
YKL043W	PHD1	0.79642	-0.257141	-0.249628	0.379395	#N/A	#N/A
YKR095W	MLP1	0.796244	-0.14017	-0.060573	-0.421996	#N/A	#N/A
YER117W	RPL23B	0.79541	0.0078443	0.210475	-0.593518	#N/A	#N/A
YBL029C-A	YBL029C-A	0.79511	0.0793724	-0.0260573	-0.0528578	#N/A	#N/A
YLR301W	HRI1	0.792983	0.0141738	-0.0657556	0.0667232	#N/A	#N/A
YDR524W-C	YDR524W-C	0.792456	0.0002194	0.05642	1.19663	#N/A	#N/A
YNL063W	MTQ1	0.792042	-0.0563062	0.0301587	-0.418674	#N/A	#N/A
YMR015C	ERG5	0.791132	-0.0787814	0.00812716	0.213439	#N/A	#N/A
YGL012W	ERG4	0.790222	0.255926	0.096425	-0.490494	#N/A	#N/A
YDL170W	UGA3	0.79003	-0.206058	-0.106623	-0.439524	#N/A	#N/A
YEL012W	UBC8	0.788982	0.0338787	0.131086	0.266805	#N/A	#N/A
YBL033C	RIB1	0.788898	-0.0580932	0.163612	-0.579822	#N/A	#N/A
YBR077C	SLM4	0.788866	0.107376	0.003646	0.016282	#N/A	#N/A
YMR116C	ASC1	0.785326	-0.117478	-0.0860155	-0.429427	#N/A	#N/A
YDR470C	UGO1	0.785024	-0.0269364	0.0169458	-0.71348	#N/A	#N/A
YML051W	GAL80	0.784496	0.0612984	-0.054438	-0.156886	#N/A	#N/A
YBL071W-A	KTI11	0.78332	-0.071333	0.0435469	-0.694018	#N/A	#N/A
YMR186W	HSC82	0.781968	-0.046154	0.101785	-0.141558	#N/A	#N/A
YLL039C	UBI4	0.78059	-0.0522048	0.00872526	-0.452974	#N/A	#N/A
YPR074C	TKL1	0.779552	-0.0596162	-0.008065	-0.24542	#N/A	#N/A
YJL005W	CYR1	0.779316	0.0398494	0.0516417	1.06632	#N/A	#N/A
YML006C	GIS4	0.779184	0.00487726	0.0202532	0.283051	#N/A	#N/A
YDR152W	GIR2	0.77894	-0.0812502	-0.123086	-0.067376	#N/A	#N/A
YKL182W	FAS1	0.777796	-0.040795	-0.114842	0.0288292	#N/A	#N/A
YPR102C	RPL11A	0.777174	-0.0653381	0.131498	-0.52794	#N/A	#N/A
YER012W	PRE1	0.77518	-0.0157903	-0.132563	-0.276512	#N/A	#N/A
YEL026W	SNU13	0.774704	-0.017709	-0.0039822	0.00855838	#N/A	#N/A
YLL028W	TPO1	0.774674	-0.797282	-0.264733	0.735986	#N/A	#N/A
YOL019W	YOL019W	0.77462	-0.0100418	-0.025249	-0.213124	#N/A	#N/A
YDR383C	NKP1	0.77237	-0.0754875	-0.104145	-0.045504	#N/A	#N/A
YLR407W	YLR407W	0.771257	0.118603	-0.00609188	-0.205811	#N/A	#N/A
YGR109C	CLB6	0.770834	0.0761918	0.107038	-0.153393	#N/A	#N/A
YOR071C	NRT1	0.770756	0.0689055	-0.570844	0.248471	#N/A	#N/A
YMR122W-A	YMR122W-A	0.769538	0.0421429	-0.0864487	0.173152	#N/A	#N/A
YDR153C	ENT5	0.768388	-0.0575234	0.188879	-0.247765	#N/A	#N/A
YOR324C	FRT1	0.767104	0.124881	0.0425767	-0.366976	#N/A	#N/A
YBL029W	YBL029W	0.766898	0.00097926	-0.493445	0.986452	#N/A	#N/A
YMR136W	GAT2	0.76654	0.0410491	-0.177918	0.667268	#N/A	#N/A
YOR136W	IDH2	0.766218	-0.12787	-0.224194	-0.199052	#N/A	#N/A
YLR447C	VMA6	0.763534	-0.0339113	-0.0608453	-0.462386	#N/A	#N/A
YNR018W	RCF2	0.76123	0.0304984	0.0460314	0.163486	#N/A	#N/A
YDL136W	RPL35B	0.760472	0.00986688	0.076252	-0.442398	#N/A	#N/A
YOL122C	SMF1	0.760086	-0.0249291	-0.201325	0.0263616	#N/A	#N/A
YML058W-A	HUG1	0.759134	0.0417004	-0.035645	0.0363724	#N/A	#N/A
YGR041W	BUD9	0.758808	-0.15071	-0.236444	-0.0126413	#N/A	#N/A
YFR034C	PHO4	0.756844	-0.0542418	-0.22411	0.797746	#N/A	#N/A
YLL051C	FRE6	0.756733	0.0598574	-0.050074	0.174718	#N/A	#N/A
YGR280C	PXR1	0.755968	-0.0851268	-0.538658	1.37223	#N/A	#N/A
YPR036W	VMA13	0.75419	0.05998	0.102661	0.290163	#N/A	#N/A
YMR305C	SCW10	0.752846	-0.0745967	-0.101822	-0.141458	#N/A	#N/A
YLR326W	YLR326W	0.751578	-0.0301673	-0.128661	0.28937	#N/A	#N/A
YER124C	DSE1	0.750638	0.0205598	-0.0563304	-0.195707	#N/A	#N/A
YBR181C	RPS6B	0.750467	-0.103605	0.0991626	-0.129216	#N/A	#N/A
YPL255W	BBP1	0.749576	0.0912626	-0.254743	0.239595	#N/A	#N/A
YLR099C	ICT1	0.748506	-0.283323	-0.351818	0.282526	#N/A	#N/A
YMR145C	NDE1	0.74748	-0.0607268	-0.17063	0.1178	#N/A	#N/A
YPL106C	SSE1	0.747298	0.0345876	0.0511406	-0.0574104	#N/A	#N/A
YDR448W	ADA2	0.746508	-0.0579282	-0.0334694	-0.589928	#N/A	#N/A
YML055W	SPC2	0.742589	0.0564455	-0.00278508	-0.438907	#N/A	#N/A
YOR312C	RPL20B	0.741898	0.0860896	0.0616048	-0.27896	#N/A	#N/A
YDR418W	RPL12B	0.741318	0.0745406	0.0335788	-0.521718	#N/A	#N/A
YGL055W	OLE1	0.74079	0.116805	-0.0600104	0.034661	#N/A	#N/A
YPL189C-A	COA2	0.740758	-0.011721	0.154203	-0.135092	#N/A	#N/A
YMR043W	MCM1	0.740528	-0.0555437	-0.384197	0.554905	#N/A	#N/A
YBR135W	CKS1	0.739782	-0.125602	0.0296412	-0.321588	#N/A	#N/A
YJL136C	RPS21B	0.738538	0.112459	0.148444	-0.375212	#N/A	#N/A
YMR296C	LCB1	0.738488	0.100647	0.158554	-0.4366	#N/A	#N/A
YDL184C	RPL41A	0.736662	0.0271866	0.168215	-0.293297	#N/A	#N/A
YNL097C	PHO23	0.736586	-0.153138	-0.0135314	0.311096	#N/A	#N/A
YDR382W	RPP2B	0.736584	0.00372392	-0.538436	-0.194496	#N/A	#N/A
YOL038W	PRE6	0.735296	0.0483876	0.136836	-0.204173	#N/A	#N/A
YGL147C	RPL9A	0.73522	-0.0689571	0.0011703	-0.446141	#N/A	#N/A
YOR086C	TCB1	0.734233	-0.0750492	0.128927	0.107245	#N/A	#N/A
YHR203C	RPS4B	0.73337	-0.0405409	0.0370369	-0.751542	#N/A	#N/A
YEL020W-A	TIM9	0.73309	0.73651	-0.577753	-0.05602	#N/A	#N/A
YKL068W-A	YKL068W-A	0.732962	0.0352125	0.0445734	1.21441	#N/A	#N/A
YLR355C	ILV5	0.73249	0.109495	-0.109348	-0.116619	#N/A	#N/A
YBL093C	ROX3	0.73188	-0.113491	-0.0495719	-0.875018	#N/A	#N/A
YBL092W	RPL32	0.730294	-0.113532	-0.0491364	-0.875424	#N/A	#N/A
YDR490C	PKH1	0.727755	0.0049906	-0.0868403	-0.19148	#N/A	#N/A
YHR039C	MSC7	0.727506	-0.163533	0.0888499	-0.0198999	#N/A	#N/A
YJR147W	HMS2	0.725406	0.0156623	-0.052127	-0.101576	#N/A	#N/A
YHR135C	YCK1	0.725226	-0.150233	-0.0349368	0.0805768	#N/A	#N/A
YPL189W	GUP2	0.724494	-0.0120768	0.145225	-0.148672	#N/A	#N/A
YDR510W	SMT3	0.72442	-0.0542817	0.0927369	0.0365864	#N/A	#N/A
YPR035W	GLN1	0.722998	-0.19139	-0.2507	0.574188	#N/A	#N/A
YBR085W	AAC3	0.721944	-0.056532	0.0251728	-0.62646	#N/A	#N/A
YDR132C	YDR132C	0.721018	0.143588	0.0656211	-0.0195902	#N/A	#N/A
YCR086W	CSM1	0.720738	0.060616	0.124932	-0.003105	#N/A	#N/A
YBL072C	RPS8A	0.718704	-0.100604	0.0327864	-0.659452	#N/A	#N/A
YGL013C	PDR1	0.717082	0.188203	0.0809621	-0.460466	#N/A	#N/A
YKL095W	YJU2	0.716038	0.141365	0.0954692	0.782266	#N/A	#N/A
YDL076C	RXT3	0.71581	0.0326486	0.115353	-0.60153	#N/A	#N/A
YLR398C	SKI2	0.713998	0.0195532	0.0872873	-0.17448	#N/A	#N/A
YEL001C	IRC22	0.713712	-0.0063758	-0.153419	-0.017824	#N/A	#N/A
YMR199W	CLN1	0.712062	0.0435649	-0.13516	0.472467	#N/A	#N/A
YDL075W	RPL31A	0.711608	0.0340514	0.115385	-0.602378	#N/A	#N/A
YGL146C	RRT6	0.71068	0.0710395	0.0403633	-0.237055	#N/A	#N/A
YOL120C	RPL18A	0.709925	-0.0282163	0.070436	-0.562528	#N/A	#N/A
YBR035C	PDX3	0.706762	-0.0325332	-0.029094	-0.126801	#N/A	#N/A
YLR432W	IMD3	0.70654	0.0101144	-0.172314	0.262856	#N/A	#N/A
YER071C	TDA2	0.706494	-0.0844122	-0.178726	-0.261576	#N/A	#N/A
YOR308C	SNU66	0.705699	0.119212	0.0023179	-0.0667174	#N/A	#N/A
YLR278C	YLR278C	0.704714	-0.0271785	-0.215889	0.272568	#N/A	#N/A
YHR136C	SPL2	0.704226	-0.119237	-0.150314	-0.0061004	#N/A	#N/A
YFL033C	RIM15	0.70419	0.0008744	0.101323	-0.542208	#N/A	#N/A
YIL149C	MLP2	0.70149	-0.0888507	0.04695	-0.666264	#N/A	#N/A
YJL079C	PRY1	0.700076	-0.116963	-0.0723148	0.0079496	#N/A	#N/A
YLR094C	GIS3	0.698728	0.0131802	-0.125066	-0.391872	#N/A	#N/A
YGL136C	MRM2	0.698576	0.0455116	0.0955393	-0.215841	#N/A	#N/A
YJL159W	HSP150	0.697976	-0.0667211	0.127722	-0.0650258	#N/A	#N/A
YOR356W	CIR2	0.694272	0.00936	-0.0854894	-0.070961	#N/A	#N/A
YLR304C	ACO1	0.694238	-0.0563507	-0.188037	-0.00398072	#N/A	#N/A
YPL220W	RPL1A	0.693984	-0.0858777	0.0176174	-0.238767	#N/A	#N/A
YNL251C	NRD1	0.69365	0.092346	-0.0253792	-0.473627	#N/A	#N/A
YER146W	LSM5	0.691606	0.214453	-0.0639704	0.854594	#N/A	#N/A
YIL140W	AXL2	0.691484	0.00260864	-0.110225	-0.303856	#N/A	#N/A
YGR036C	CAX4	0.690756	-0.075667	-0.128395	0.115585	#N/A	#N/A
YNL065W	AQR1	0.68988	0.0188249	-0.00601002	-0.109485	#N/A	#N/A
YDR077W	SED1	0.689786	-0.0781804	-0.282929	0.301015	#N/A	#N/A
YOL013W-A	YOL013W-A	0.689122	0.149631	0.25424	0.153587	#N/A	#N/A
YER177W	BMH1	0.6859	-0.04103	-0.0836849	-0.159932	#N/A	#N/A
YLR153C	ACS2	0.683768	-0.130305	-0.292112	0.647772	#N/A	#N/A
YPL252C	YAH1	0.683708	-0.0153725	-0.229277	0.740602	#N/A	#N/A
YOR158W	PET123	0.682396	-0.000222	0.0323451	-0.372445	#N/A	#N/A
YGR124W	ASN2	0.681898	0.103862	-0.052842	0.488208	#N/A	#N/A
YGR210C	YGR210C	0.681213	-0.050128	0.201609	-0.141429	#N/A	#N/A
YOR342C	YOR342C	0.680272	0.00990842	-0.0696246	0.20337	#N/A	#N/A
YEL036C	ANP1	0.679347	0.0961488	-0.194778	1.00501	#N/A	#N/A
YGL028C	SCW11	0.678724	-0.0899233	-0.209265	0.122823	#N/A	#N/A
YJR069C	HAM1	0.678692	-0.153064	-0.116467	-0.300692	#N/A	#N/A
YHR021C	RPS27B	0.67848	0.11596	0.116107	-0.646152	#N/A	#N/A
YER125W	RSP5	0.678146	-0.0722317	-0.0992696	-0.265002	#N/A	#N/A
YLR264W	RPS28B	0.67411	-0.114914	-0.153812	-0.408827	#N/A	#N/A
YDR527W	RBA50	0.674078	-0.140348	-0.135949	1.05239	#N/A	#N/A
YEL043W	YEL043W	0.673634	-0.12233	-0.288595	1.29107	#N/A	#N/A
YOR063W	RPL3	0.67358	-0.0530759	-0.403136	0.801258	#N/A	#N/A
YHR137W	ARO9	0.672164	-0.0591098	-0.246526	0.186548	#N/A	#N/A
YML133C	YML133C	0.672078	-0.0515326	0.0906486	-0.289948	#N/A	#N/A
YIL148W	RPL40A	0.67202	-0.102785	0.040418	-0.670734	#N/A	#N/A
YOR303W	CPA1	0.67153	-0.0970407	-0.147409	-0.288042	#N/A	#N/A
YLR226W	BUR2	0.670377	-0.190897	-0.199531	-0.369432	#N/A	#N/A
YNL064C	YDJ1	0.670096	-0.0736226	0.0456837	-0.400642	#N/A	#N/A
YEL060C	PRB1	0.669508	-0.00823602	-0.129164	-0.0947284	#N/A	#N/A
YLR441C	RPS1A	0.667323	-0.00567378	0.0225946	-0.641978	#N/A	#N/A
YKL038W	RGT1	0.665992	0.0551014	0.0915743	-0.244585	#N/A	#N/A
YGR055W	MUP1	0.664342	-0.002614	0.0069971	-0.098464	#N/A	#N/A
YDR399W	HPT1	0.662614	-0.123159	-0.297474	0.089451	#N/A	#N/A
YJL177W	RPL17B	0.66253	-0.0517192	0.193119	-0.518644	#N/A	#N/A
YOR182C	RPS30B	0.660756	0.00759222	0.0437436	-0.335378	#N/A	#N/A
YBR033W	EDS1	0.660328	-0.0882226	-0.248366	-0.54039	#N/A	#N/A
YBR162C	TOS1	0.660318	-0.186297	-0.165169	-0.0687658	#N/A	#N/A
YMR182C	RGM1	0.660222	-0.084451	-0.228971	0.0307697	#N/A	#N/A
YMR059W	SEN15	0.659248	0.0774024	-0.0675448	-0.257928	#N/A	#N/A
YGL038C	OCH1	0.658592	-0.144917	-0.157687	0.174752	#N/A	#N/A
YDR385W	EFT2	0.658218	-0.0732406	-0.213012	-0.0291568	#N/A	#N/A
YDR447C	RPS17B	0.652358	-0.0105608	0.0072086	-0.552671	#N/A	#N/A
YJR122W	IBA57	0.652292	0.188094	-0.0507175	-0.07999	#N/A	#N/A
YER075C	PTP3	0.651616	0.0884362	-0.184275	0.17702	#N/A	#N/A
YHR206W	SKN7	0.651116	0.0671856	0.00587818	-0.45375	#N/A	#N/A
YGR211W	ZPR1	0.649428	0.0313372	0.196681	-0.21255	#N/A	#N/A
YPL219W	PCL8	0.648332	-0.0151726	-0.0506574	-0.0272852	#N/A	#N/A
YPR149W	NCE102	0.646584	-0.125588	-0.271416	0.651814	#N/A	#N/A
YCL064C	CHA1	0.645454	-0.0647664	-0.109997	-0.361046	#N/A	#N/A
YMR194W	RPL36A	0.644612	-0.027373	0.0844292	-0.017313	#N/A	#N/A
YJR008W	MHO1	0.643694	-0.0666875	-0.148622	-0.405821	#N/A	#N/A
YGR001C	EFM5	0.643304	0.12171	-0.189965	0.0130017	#N/A	#N/A
YOR168W	GLN4	0.642636	-0.14621	-0.0935362	-0.417444	#N/A	#N/A
YBR162W-A	YSY6	0.642092	-0.154825	-0.244585	-0.0935792	#N/A	#N/A
YBR257W	POP4	0.64144	-0.116743	-0.560534	-0.182253	#N/A	#N/A
YER044C	ERG28	0.640738	0.131624	-0.358692	0.562056	#N/A	#N/A
YGR142W	BTN2	0.640234	-0.0357825	0.229594	0.202534	#N/A	#N/A
YGR281W	YOR1	0.637394	-0.422712	-0.625712	1.01251	#N/A	#N/A
YFL031W	HAC1	0.636948	0.018759	0.114265	-0.525038	#N/A	#N/A
YDR214W	AHA1	0.635272	-0.0842392	-0.018148	-0.179842	#N/A	#N/A
YDR186C	YDR186C	0.633516	-0.117854	-0.131254	0.268827	#N/A	#N/A
YBR189W	RPS9B	0.632094	0.0569873	0.0427939	-0.341563	#N/A	#N/A
YJR094W-A	RPL43B	0.631908	-0.10845	-0.0517198	-0.236471	#N/A	#N/A
YBR163W	EXO5	0.63098	-0.220953	-0.114703	0.163704	#N/A	#N/A
YMR313C	TGL3	0.630544	-0.133574	0.0286111	-0.372166	#N/A	#N/A
YMR204C	INP1	0.628791	0.219984	0.285683	0.404586	#N/A	#N/A
YNL006W	LST8	0.628344	0.104915	0.314536	0.00867884	#N/A	#N/A
YCR012W	PGK1	0.627791	0.0544824	0.210045	-0.0984329	#N/A	#N/A
YGL056C	SDS23	0.627212	0.104338	-0.0287799	0.031357	#N/A	#N/A
YOR147W	MDM32	0.627178	-0.228006	-0.0424367	-0.4893	#N/A	#N/A
YBL087C	RPL23A	0.626818	-0.048447	0.0906824	-0.485953	#N/A	#N/A
YGR162W	TIF4631	0.626615	0.108345	0.126337	-0.160609	#N/A	#N/A
YHR204W	MNL1	0.625426	-0.0623098	0.121394	-0.63765	#N/A	#N/A
YPR148C	YPR148C	0.625401	0.0470759	-0.476132	1.35653	#N/A	#N/A
YPL020C	ULP1	0.625002	0.0338155	-0.0843757	-0.448988	#N/A	#N/A
YKL181W	PRS1	0.624996	0.0028542	-0.076	-0.409022	#N/A	#N/A
YER164W	CHD1	0.624624	-0.0409592	-0.0287166	-0.370612	#N/A	#N/A
YER056C-A	RPL34A	0.623924	0.0855304	0.0493564	-0.494608	#N/A	#N/A
YGR138C	TPO2	0.62376	0.0049815	-0.301284	0.406146	#N/A	#N/A
YKL156W	RPS27A	0.623716	0.0719202	0.0763811	-0.451461	#N/A	#N/A
YHR163W	SOL3	0.621964	0.0610435	-0.0186626	-0.0472696	#N/A	#N/A
YDR188W	CCT6	0.621798	-0.0547942	-0.0679348	-0.0034736	#N/A	#N/A
YPR114W	YPR114W	0.617336	0.0275646	-0.0990272	0.00351136	#N/A	#N/A
YNL283C	WSC2	0.617024	0.140305	-0.00559108	0.131281	#N/A	#N/A
YLR100W	ERG27	0.616532	-0.134784	-0.293502	-0.0848822	#N/A	#N/A
YOR230W	WTM1	0.615574	-0.123442	-0.418812	0.432795	#N/A	#N/A
YJL187C	SWE1	0.615488	0.0552135	0.11557	0.288934	#N/A	#N/A
YDR492W	IZH1	0.61498	0.0575556	-0.03094	-0.274651	#N/A	#N/A
YHR151C	MTC6	0.614955	-0.0878234	0.096279	-0.455034	#N/A	#N/A
YDR449C	UTP6	0.614824	0.0297207	-0.231669	0.0534231	#N/A	#N/A
YHR177W	YHR177W	0.614499	-0.0794883	-0.311536	-0.0877424	#N/A	#N/A
YER019W	ISC1	0.613202	-0.012158	-0.220397	0.0519464	#N/A	#N/A
YNL241C	ZWF1	0.612754	-0.0303436	-0.173573	0.260076	#N/A	#N/A
YOR224C	RPB8	0.61222	-0.0693184	0.0620204	-0.00761052	#N/A	#N/A
YNR016C	ACC1	0.611478	0.0544788	-0.319363	0.149899	#N/A	#N/A
YJR044C	VPS55	0.611284	-0.10407	0.149818	-0.168878	#N/A	#N/A
YPL066W	RGL1	0.610438	-0.392823	-0.293318	0.934626	#N/A	#N/A
YGL208W	SIP2	0.609113	-0.078911	-0.181247	-0.0768468	#N/A	#N/A
YML102W	CAC2	0.608691	0.0489806	0.0192592	0.0820394	#N/A	#N/A
YNR001C	CIT1	0.608448	-0.0320694	-0.094003	0.207611	#N/A	#N/A
YOR092W	ECM3	0.60803	0.028031	-0.325594	-0.286709	#N/A	#N/A
YJL139C	YUR1	0.607376	0.024472	0.0439673	-0.254379	#N/A	#N/A
YHL029C	OCA5	0.604668	0.135629	0.0955908	-0.0967385	#N/A	#N/A
YGL145W	TIP20	0.604444	0.0415218	0.0547387	-0.171572	#N/A	#N/A
YNL339C	YRF1-6	0.603224	-0.052039	0.0319912	-0.31394	#N/A	#N/A
YER045C	ACA1	0.601102	-0.189364	-0.354063	1.02795	#N/A	#N/A
YGR184C	UBR1	0.600176	-0.105175	0.0288203	-0.355914	#N/A	#N/A
YLR029C	RPL15A	0.6001	-0.109778	-0.0525231	-0.638782	#N/A	#N/A
YDL049C	KNH1	0.60006	-0.0919045	-0.238043	0.10856	#N/A	#N/A
YNL112W	DBP2	0.600058	0.0198994	0.129661	-0.0514136	#N/A	#N/A
YHR001W-A	QCR10	0.598694	-0.0179022	-0.0923987	0.111879	#N/A	#N/A
YGL184C	STR3	0.597686	-0.137433	-0.212328	-0.111689	#N/A	#N/A
YGL178W	MPT5	0.596502	0.03262	-0.207529	1.1234	#N/A	#N/A
YDL003W	MCD1	0.596152	-0.0985196	0.00901466	0.287072	#N/A	#N/A
YNL003C	PET8	0.596138	0.0745658	-0.0429572	0.106064	#N/A	#N/A
YEL071W	DLD3	0.594594	-0.16356	-0.124275	0.0248879	#N/A	#N/A
YHR143W-A	RPC10	0.594511	0.0663891	0.061643	-0.327322	#N/A	#N/A
YPL198W	RPL7B	0.593642	-0.106073	-0.156234	-0.390332	#N/A	#N/A
YHR143W	DSE2	0.5936	0.0166953	0.0301312	0.18315	#N/A	#N/A
YJR115W	YJR115W	0.593514	-0.0586588	-0.469868	-0.050912	#N/A	#N/A
YGL253W	HXK2	0.592488	0.0781568	-0.0658191	-0.181414	#N/A	#N/A
YDR216W	ADR1	0.592194	0.120331	-0.033503	0.253772	#N/A	#N/A
YGR260W	TNA1	0.590336	0.196847	-0.273827	0.424514	#N/A	#N/A
YDR227W	SIR4	0.5902	0.0698318	-0.1729	0.94695	#N/A	#N/A
YDR047W	HEM12	0.59015	-0.231494	-0.32395	0.221001	#N/A	#N/A
YLR059C	REX2	0.58985	-0.084273	-0.106248	-0.405326	#N/A	#N/A
YJR016C	ILV3	0.58981	0.026536	-0.222411	-0.360598	#N/A	#N/A
YMR076C	PDS5	0.589691	0.05609	0.0701442	-0.388265	#N/A	#N/A
YKR013W	PRY2	0.588772	0.0360606	-0.0890087	0.615316	#N/A	#N/A
YDR033W	MRH1	0.588378	-0.0291404	-0.0507312	0.404756	#N/A	#N/A
YEL040W	UTR2	0.588372	-0.0125512	0.101475	-0.301311	#N/A	#N/A
YNL301C	RPL18B	0.588094	-0.086995	-0.104189	0.186215	#N/A	#N/A
YLR099W-A	MIM2	0.587548	-0.21924	-0.228914	0.73363	#N/A	#N/A
YDL188C	PPH22	0.58683	-0.0614238	-0.0413048	-0.41751	#N/A	#N/A
YBR084C-A	RPL19A	0.586444	-0.0253761	0.0608029	-0.498976	#N/A	#N/A
YGR239C	PEX21	0.5862	0.0630624	0.0910272	-0.008994	#N/A	#N/A
YER055C	HIS1	0.586097	-0.0205376	-0.235229	-0.0780142	#N/A	#N/A
YLR390W-A	CCW14	0.585576	0.0894885	-0.278245	0.998185	#N/A	#N/A
YPL082C	MOT1	0.584986	0.0739785	-0.0333231	0.119555	#N/A	#N/A
YIL118W	RHO3	0.584491	-0.171152	-0.277819	0.631728	#N/A	#N/A
YMR251W-A	HOR7	0.584308	-0.150786	-0.093199	0.284862	#N/A	#N/A
YLR292C	SEC72	0.584141	-0.0766996	0.014672	0.0533772	#N/A	#N/A
YCL008C	STP22	0.584013	0.0810544	-0.00797974	-0.0823879	#N/A	#N/A
YLR356W	ATG33	0.58362	0.01191	-0.452308	0.642588	#N/A	#N/A
YIL017C	VID28	0.583317	-0.0960146	-0.113719	-0.570068	#N/A	#N/A
YMR038C	CCS1	0.581784	0.0717756	0.158347	0.616003	#N/A	#N/A
YCL012C	YCL012C	0.581734	0.0368004	-0.115059	0.0484434	#N/A	#N/A
YFL030W	AGX1	0.58145	0.0445547	0.0892032	-0.220618	#N/A	#N/A
YOR211C	MGM1	0.581016	-0.0341888	-0.363785	0.914982	#N/A	#N/A
YMR171C	EAR1	0.580841	0.0704594	0.0393952	-0.220945	#N/A	#N/A
YLR093C	NYV1	0.57865	-0.222314	-0.0999654	-0.121839	#N/A	#N/A
YHR061C	GIC1	0.578484	-0.0818973	-0.000357	-0.355241	#N/A	#N/A
YLR042C	YLR042C	0.577718	0.0214748	-0.106799	0.706408	#N/A	#N/A
YER013W	PRP22	0.577443	-0.0697124	0.0835204	-0.23675	#N/A	#N/A
YAL011W	SWC3	0.577344	0.0945449	-0.0961486	-0.413688	#N/A	#N/A
YLR060W	FRS1	0.576834	0.0117506	-0.118267	-0.241825	#N/A	#N/A
YNL282W	POP3	0.576062	0.154564	0.004882	0.177127	#N/A	#N/A
YKL164C	PIR1	0.575912	-0.0385013	0.0036012	0.168515	#N/A	#N/A
YIL009W	FAA3	0.575808	0.0141909	-0.302506	0.263599	#N/A	#N/A
YOL059W	GPD2	0.573582	0.0501504	-0.317065	0.293112	#N/A	#N/A
YOL157C	IMA2	0.573188	0.02341	0.199354	0.347065	#N/A	#N/A
YMR172W	HOT1	0.572807	-0.0936321	0.0344204	-0.329926	#N/A	#N/A
YCR017C	CWH43	0.572738	0.0167338	-0.111559	0.0492248	#N/A	#N/A
YOR065W	CYT1	0.571742	-0.150683	-0.00431676	-0.383141	#N/A	#N/A
YMR037C	MSN2	0.571011	-0.112629	-0.11678	0.14551	#N/A	#N/A
YLR389C	STE23	0.570328	0.0930316	-0.340356	0.758218	#N/A	#N/A
YCL044C	MGR1	0.568503	0.0463218	-0.067881	-0.248429	#N/A	#N/A
YHR152W	SPO12	0.566997	-0.0152856	0.153989	-0.448768	#N/A	#N/A
YLR027C	AAT2	0.566304	0.135752	0.0251157	-0.271436	#N/A	#N/A
YOR157C	PUP1	0.566264	0.015532	0.160013	-0.384257	#N/A	#N/A
YDL020C	RPN4	0.563531	-0.546539	0.0926554	0.195141	#N/A	#N/A
YPR043W	RPL43A	0.561512	-0.123317	0.0263526	-0.58636	#N/A	#N/A
YPL128C	TBF1	0.560532	0.0314976	0.106426	0.196354	#N/A	#N/A
YER144C	UBP5	0.559924	0.149301	-0.070543	0.0970747	#N/A	#N/A
YOR304W	ISW2	0.559844	-0.029316	-0.240144	0.175729	#N/A	#N/A
YIR034C	LYS1	0.559524	0.090599	0.0876764	-0.0210376	#N/A	#N/A
YKL163W	PIR3	0.559458	-0.0576826	-0.141776	-0.179861	#N/A	#N/A
YGL105W	ARC1	0.559325	-0.06862	-0.0535038	-0.399398	#N/A	#N/A
YDR005C	MAF1	0.558888	-0.103628	-0.162742	-0.174588	#N/A	#N/A
YBR053C	YBR053C	0.558818	-0.0624452	-0.34583	0.76051	#N/A	#N/A
YNR017W	TIM23	0.558096	0.0700331	-0.206389	0.03487	#N/A	#N/A
YNL007C	SIS1	0.557758	0.0505198	0.240516	-0.0928336	#N/A	#N/A
YPR073C	LTP1	0.556406	0.148234	0.166522	0.0171119	#N/A	#N/A
YMR315W	YMR315W	0.555882	-0.162752	-0.108764	-0.132065	#N/A	#N/A
YIL050W	PCL7	0.555748	-0.00540068	-0.265751	0.116887	#N/A	#N/A
YHR033W	YHR033W	0.55481	0.0358248	0.0772041	-0.495466	#N/A	#N/A
YOL152W	FRE7	0.554432	-0.0307866	-0.287868	-0.236863	#N/A	#N/A
YNL096C	RPS7B	0.553878	-0.00044378	0.138615	-0.497181	#N/A	#N/A
YLR293C	GSP1	0.553565	0.0476448	-0.122868	0.235335	#N/A	#N/A
YDR151C	CTH1	0.553416	0.0358844	-0.0147758	-0.146172	#N/A	#N/A
YMR121C	RPL15B	0.55298	-0.039294	-0.229421	0.521532	#N/A	#N/A
YEL063C	CAN1	0.552864	-0.0557914	0.051883	-0.3007	#N/A	#N/A
YGR080W	TWF1	0.552339	0.136885	-0.128193	-0.15586	#N/A	#N/A
YPL239W	YAR1	0.552226	-0.017616	0.306545	0.455786	#N/A	#N/A
YNL250W	RAD50	0.550158	0.0312247	-0.141512	-0.320288	#N/A	#N/A
YHR216W	IMD2	0.549714	0.0783098	-0.0144878	-0.542774	#N/A	#N/A
YMR009W	ADI1	0.549432	-0.085357	-0.631386	0.786982	#N/A	#N/A
YML126C	ERG13	0.548532	0.0417104	-0.0641806	-0.352788	#N/A	#N/A
YKL054C	DEF1	0.546709	0.151761	0.111183	-0.123707	#N/A	#N/A
YCR066W	RAD18	0.545676	-0.0600862	-0.0811898	-0.122934	#N/A	#N/A
YHR094C	HXT1	0.54562	-0.0553794	-0.296809	0.74463	#N/A	#N/A
YGR169C	PUS6	0.545254	-0.129199	-0.0092208	0.215011	#N/A	#N/A
YKL101W	HSL1	0.542858	-0.00226726	0.0422451	0.706963	#N/A	#N/A
YGR097W	ASK10	0.54203	-0.0718716	-0.540894	1.18508	#N/A	#N/A
YMR135C	GID8	0.541956	0.0552452	0.109186	0.381976	#N/A	#N/A
YLR170C	APS1	0.541902	0.0592187	-0.151244	-0.0375776	#N/A	#N/A
YOR265W	RBL2	0.54043	-0.0198933	-0.0447982	-0.136457	#N/A	#N/A
YOL021C	DIS3	0.539873	0.0708828	0.03255	-0.21051	#N/A	#N/A
YJL178C	ATG27	0.53987	-0.00241714	0.234758	-0.566184	#N/A	#N/A
YOR316C	COT1	0.539592	-0.159866	-0.345412	0.629946	#N/A	#N/A
YLR178C	TFS1	0.539456	-0.142915	-0.258438	0.266231	#N/A	#N/A
YLR120C	YPS1	0.539127	-0.030994	-0.386172	0.520094	#N/A	#N/A
YDL207W	GLE1	0.539104	-0.010076	-0.083842	-0.193632	#N/A	#N/A
YHR084W	STE12	0.536704	-0.103647	-0.0625688	0.282426	#N/A	#N/A
YLR244C	MAP1	0.536509	0.110203	-0.0805488	-0.144984	#N/A	#N/A
YER065C	ICL1	0.534691	-0.0116744	-0.0244296	-0.217813	#N/A	#N/A
YGR233C	PHO81	0.534572	-0.155665	-0.316764	0.179414	#N/A	#N/A
YMR297W	PRC1	0.533672	0.0793416	0.0932212	-0.142116	#N/A	#N/A
YML058W	SML1	0.53367	0.100727	0.224907	0.120692	#N/A	#N/A
YPL240C	HSP82	0.532922	-0.0205574	0.275297	0.60419	#N/A	#N/A
YDL022W	GPD1	0.532314	0.0416274	0.181727	0.0991627	#N/A	#N/A
YFL034C-A	RPL22B	0.531231	0.082518	0.233602	-0.520904	#N/A	#N/A
YKL029C	MAE1	0.529762	-0.0392641	-0.243215	0.583658	#N/A	#N/A
YOR156C	NFI1	0.52941	-0.124156	0.145928	0.0210984	#N/A	#N/A
YDR158W	HOM2	0.52922	0.0816766	0.0214602	0.0557028	#N/A	#N/A
YLR026C	SED5	0.528993	0.0644318	0.100234	0.0820762	#N/A	#N/A
YGR279C	SCW4	0.528838	-0.0126934	-0.00531434	0.132765	#N/A	#N/A
YGR154C	GTO1	0.528258	-0.0708738	-0.159411	-0.313532	#N/A	#N/A
YOR145C	PNO1	0.528	-0.219715	-0.13949	-0.56576	#N/A	#N/A
YAL038W	CDC19	0.527708	-0.0871116	-0.0432992	0.0141942	#N/A	#N/A
YDR054C	CDC34	0.527312	-0.297089	-0.346118	0.940194	#N/A	#N/A
YPL131W	RPL5	0.526576	0.0337552	0.0612585	-0.0220936	#N/A	#N/A
YGR284C	ERV29	0.526367	0.110391	-0.00048622	-0.0105591	#N/A	#N/A
YDR164C	SEC1	0.525583	-0.11616	-0.0638032	-0.262117	#N/A	#N/A
YKR075C	YKR075C	0.525144	-0.0977511	-0.354802	0.959428	#N/A	#N/A
YOR144C	ELG1	0.52514	-0.0013646	-0.0601235	-0.00605476	#N/A	#N/A
YLR246W	ERF2	0.525094	0.0370701	-0.139782	-0.163869	#N/A	#N/A
YCL036W	GFD2	0.524584	-0.0154341	-0.0786464	-0.568636	#N/A	#N/A
YLL026W	HSP104	0.523936	-0.106518	0.154323	0.288352	#N/A	#N/A
YLL013C	PUF3	0.521329	0.0501887	-0.0876434	-0.221305	#N/A	#N/A
YLR130C	ZRT2	0.520304	-0.0488262	-0.234094	-0.165213	#N/A	#N/A
YBR154C	RPB5	0.519886	-0.0611896	-0.276061	-0.0366275	#N/A	#N/A
YER007W	PAC2	0.519248	-0.062332	-0.0547976	-0.190591	#N/A	#N/A
YHR174W	ENO2	0.518379	0.0928637	0.181701	-0.186791	#N/A	#N/A
YEL006W	YEA6	0.518082	-0.0632315	-0.0451864	0.350794	#N/A	#N/A
YMR308C	PSE1	0.51747	-0.011346	-0.147355	-0.216644	#N/A	#N/A
YBR031W	RPL4A	0.517408	0.012321	-0.0130404	-0.393416	#N/A	#N/A
YFR028C	CDC14	0.517226	0.0172588	0.144046	-0.365375	#N/A	#N/A
YOL020W	TAT2	0.51549	0.0849556	-0.007956	-0.12016	#N/A	#N/A
YNL299W	TRF5	0.515288	-0.132481	-0.0641578	-0.377979	#N/A	#N/A
YDL171C	GLT1	0.515056	-0.10484	0.0209264	-0.338167	#N/A	#N/A
YAL039C	CYC3	0.514302	-0.097937	-0.095602	0.94012	#N/A	#N/A
YOR027W	STI1	0.513994	-0.00764694	0.0726213	-0.0417644	#N/A	#N/A
YGL148W	ARO2	0.513408	-0.0061046	-0.0735286	-0.0406921	#N/A	#N/A
YKR044W	UIP5	0.513392	0.039138	-0.113884	-0.482966	#N/A	#N/A
YOR354C	MSC6	0.512912	-0.0675064	-0.296636	0.345376	#N/A	#N/A
YLR263W	RED1	0.512352	0.0424669	-0.077848	0.229403	#N/A	#N/A
YOR066W	MSA1	0.510286	-0.186333	-0.300551	-0.166744	#N/A	#N/A
YER011W	TIR1	0.509902	-0.0361864	0.103768	0.0006214	#N/A	#N/A
YIL135C	VHS2	0.509492	-0.108071	0.00445506	-0.331964	#N/A	#N/A
YPR134W	MSS18	0.509419	-0.189232	-0.0917838	0.0205407	#N/A	#N/A
YIL053W	GPP1	0.508791	-0.0894294	-0.207462	0.427664	#N/A	#N/A
YPL237W	SUI3	0.508528	-0.033263	-0.0746714	0.253982	#N/A	#N/A
YGR240C	PFK1	0.508012	-0.0543324	-0.284526	0.4247	#N/A	#N/A
YJL131C	AIM23	0.507976	0.0675902	0.07263	-0.360742	#N/A	#N/A
YDR189W	SLY1	0.507641	-0.0244031	0.1336	0.258315	#N/A	#N/A
YDR258C	HSP78	0.507373	-0.018843	0.193574	0.199148	#N/A	#N/A
YJL045W	YJL045W	0.506275	0.0724907	0.0991746	-0.112937	#N/A	#N/A
YLL012W	YEH1	0.506106	0.0480692	-0.0855596	-0.242831	#N/A	#N/A
YGR170W	PSD2	0.50601	0.0742414	0.0633294	-0.245914	#N/A	#N/A
YGL150C	INO80	0.505872	-0.007292	-0.0636919	-0.0298748	#N/A	#N/A
YOR043W	WHI2	0.502558	-0.066805	-0.0102722	-0.0822488	#N/A	#N/A
YLR287C-A	RPS30A	0.502461	-0.0708207	-0.0114638	-0.216017	#N/A	#N/A
YPR066W	UBA3	0.499872	0.0617878	0.329019	0.661402	#N/A	#N/A
YOR064C	YNG1	0.499578	0.030542	0.124389	-0.1916	#N/A	#N/A
YKR038C	KAE1	0.49943	-0.144245	0.0585193	-0.513304	#N/A	#N/A
YIL069C	RPS24B	0.499326	0.0839444	0.0921488	-0.541242	#N/A	#N/A
YGR213C	RTA1	0.498632	0.0461488	0.0782514	0.707595	#N/A	#N/A
YKR039W	GAP1	0.498556	-0.0283801	-0.247129	0.53665	#N/A	#N/A
YPR169W	JIP5	0.497866	0.0195973	-0.18357	-0.294305	#N/A	#N/A
YPL177C	CUP9	0.497722	0.00827	-0.222827	0.88948	#N/A	#N/A
YIL002W-A	YIL002W-A	0.497066	0.0641584	-0.0111448	-0.203087	#N/A	#N/A
YLR337C	VRP1	0.496707	-0.0310152	0.033827	-0.208327	#N/A	#N/A
YGL228W	SHE10	0.49627	-0.145877	-0.0833121	-0.597446	#N/A	#N/A
YDL035C	GPR1	0.495888	0.186388	0.123135	-0.18374	#N/A	#N/A
YNR053C	NOG2	0.495044	-0.0742258	-0.116785	-0.328028	#N/A	#N/A
YBR202W	MCM7	0.494699	0.0401133	-0.203955	0.011492	#N/A	#N/A
YDR050C	TPI1	0.494126	-0.0751367	0.117003	-0.225105	#N/A	#N/A
YER088C	DOT6	0.492456	0.00460064	-0.00876816	-0.174553	#N/A	#N/A
YGR067C	YGR067C	0.492116	-0.0498584	0.0509174	-0.131915	#N/A	#N/A
YOR301W	RAX1	0.491874	-0.0431278	-0.221648	-0.0825643	#N/A	#N/A
YBR155W	CNS1	0.491757	-0.0567144	-0.276721	-0.0162743	#N/A	#N/A
YCR067C	SED4	0.491264	-0.094051	-0.0493928	-0.366717	#N/A	#N/A
YMR243C	ZRC1	0.490438	-0.127003	-0.175295	0.20568	#N/A	#N/A
YBR256C	RIB5	0.489542	0.0217717	-0.565104	-0.0601561	#N/A	#N/A
YBR115C	LYS2	0.489484	-0.00914676	-0.0348058	-0.137207	#N/A	#N/A
YGR209C	TRX2	0.48943	-0.0344111	-0.101584	-0.14317	#N/A	#N/A
YBR197C	YBR197C	0.487738	-0.011202	-0.0736715	-0.084521	#N/A	#N/A
YKL184W	SPE1	0.48581	0.0455994	0.0801281	0.0812902	#N/A	#N/A
YDL048C	STP4	0.484196	-0.181249	-0.462182	0.913432	#N/A	#N/A
YPL072W	UBP16	0.48344	-0.044488	-0.220787	-0.290638	#N/A	#N/A
YBR091C	TIM12	0.483438	0.034959	0.203469	-0.0106523	#N/A	#N/A
YDR511W	SDH7	0.483438	-0.195055	0.175363	0.296916	#N/A	#N/A
YOR178C	GAC1	0.481031	-0.351203	-0.194188	0.45126	#N/A	#N/A
YML001W	YPT7	0.48094	-0.0993554	-0.150755	-0.29491	#N/A	#N/A
YOR204W	DED1	0.480796	0.0140275	-0.00207372	-0.247731	#N/A	#N/A
YJR048W	CYC1	0.47984	0.0247786	0.0093672	-0.111659	#N/A	#N/A
YML009C	MRPL39	0.479646	-0.0666632	0.0730036	0.28188	#N/A	#N/A
YLR436C	ECM30	0.479614	-0.118338	-0.127562	0.745095	#N/A	#N/A
YKL171W	NNK1	0.479074	-0.084696	-0.0620696	-0.475972	#N/A	#N/A
YHR071W	PCL5	0.478604	0.0780334	-0.278738	-0.25615	#N/A	#N/A
YOR341W	RPA190	0.478436	0.107927	-0.159331	0.207274	#N/A	#N/A
YIL051C	MMF1	0.476804	-0.0129059	-0.314571	0.33879	#N/A	#N/A
YLR262C	YPT6	0.476286	0.113264	-0.091324	0.15145	#N/A	#N/A
YOR317W	FAA1	0.474316	-0.0240988	-0.203799	0.262373	#N/A	#N/A
YPR125W	YLH47	0.47408	0.181242	0.130792	0.281448	#N/A	#N/A
YAL061W	BDH2	0.473924	-0.420706	-0.330652	0.471687	#N/A	#N/A
YHR215W	PHO12	0.473874	-0.192813	-0.327716	-0.426686	#N/A	#N/A
YGR163W	GTR2	0.473694	0.0392659	-0.0792428	-0.206597	#N/A	#N/A
YDR358W	GGA1	0.473242	0.0703209	-0.12454	-0.244386	#N/A	#N/A
YAL029C	MYO4	0.473137	-0.0348518	0.0756867	-0.214119	#N/A	#N/A
YOR097C	YOR097C	0.47297	-0.244215	-0.132074	-0.304849	#N/A	#N/A
YDR165W	TRM82	0.472898	-0.156548	-0.0758264	-0.310266	#N/A	#N/A
YLR194C	YLR194C	0.472458	0.0220412	-0.123264	0.231624	#N/A	#N/A
YOL030W	GAS5	0.472402	-0.0756623	-0.298831	-0.170602	#N/A	#N/A
YER166W	DNF1	0.472278	-0.00395832	-0.0999378	0.0319468	#N/A	#N/A
YDL230W	PTP1	0.471768	0.0746204	0.0537915	-0.359718	#N/A	#N/A
YOL031C	SIL1	0.471574	-0.0747046	-0.29764	-0.163356	#N/A	#N/A
YDR055W	PST1	0.47154	-0.390374	-0.344844	0.599316	#N/A	#N/A
YGL219C	MDM34	0.471101	-0.0372932	0.213034	-0.260841	#N/A	#N/A
YAL028W	FRT2	0.470422	-0.0781042	0.079879	-0.320817	#N/A	#N/A
YGR282C	BGL2	0.470154	0.109546	0.0203842	0.065597	#N/A	#N/A
YOR362C	PRE10	0.470051	-0.0856717	-0.257805	-0.302931	#N/A	#N/A
YDL128W	VCX1	0.467568	-0.0224133	-0.131635	0.22483	#N/A	#N/A
YOL036W	YOL036W	0.466546	-0.0153556	0.0811003	-0.281453	#N/A	#N/A
YLR206W	ENT2	0.46654	-0.195465	-0.0835328	-0.293492	#N/A	#N/A
YNL142W	MEP2	0.464836	0.0342076	-0.07006	0.136649	#N/A	#N/A
YGR157W	CHO2	0.464359	-0.0378959	-0.26392	0.0349714	#N/A	#N/A
YOR048C	RAT1	0.463603	-0.103094	-0.127387	0.354049	#N/A	#N/A
YLR348C	DIC1	0.46244	-0.00768504	-0.358964	0.347555	#N/A	#N/A
YJL076W	NET1	0.461586	-0.0286344	-0.403414	0.91183	#N/A	#N/A
YFR039C	OSW7	0.461374	-0.0337152	-0.00597808	-0.41649	#N/A	#N/A
YPR119W	CLB2	0.461128	0.050436	0.0140902	0.193449	#N/A	#N/A
YHR063C	PAN5	0.46007	0.0281832	-0.0157682	-0.100581	#N/A	#N/A
YDL229W	SSB1	0.458258	0.0231963	0.00281856	-0.344513	#N/A	#N/A
YKR046C	PET10	0.45782	-0.0407309	-0.0195229	-0.266171	#N/A	#N/A
YGR106C	VOA1	0.456719	0.0828808	-0.147564	0.0929252	#N/A	#N/A
YER158C	YER158C	0.456214	0.0683918	0.0135911	0.225741	#N/A	#N/A
YMR205C	PFK2	0.455582	0.0290875	-0.156472	0.070609	#N/A	#N/A
YKL124W	SSH4	0.455211	-0.180161	-0.015052	-0.112783	#N/A	#N/A
YGR077C	PEX8	0.45502	-0.065446	-0.0423258	0.289557	#N/A	#N/A
YMR244W	YMR244W	0.454718	-0.00736432	-0.201725	0.606734	#N/A	#N/A
YOR298C-A	MBF1	0.454714	0.0108502	0.2453	0.0225977	#N/A	#N/A
YEL017C-A	PMP2	0.452826	-0.0203343	0.0494888	-0.308417	#N/A	#N/A
YJR100C	AIM25	0.45136	0.122421	0.0750448	0.233079	#N/A	#N/A
YLR001C	YLR001C	0.450401	-0.11326	-0.150058	-0.181048	#N/A	#N/A
YDR441C	APT2	0.44966	0.156553	0.138007	-0.0867306	#N/A	#N/A
YNR047W	FPK1	0.448691	-0.0533898	-0.199167	-0.413924	#N/A	#N/A
YLR175W	CBF5	0.448053	-0.030728	-0.088076	0.122744	#N/A	#N/A
YNL138W	SRV2	0.44796	-0.253163	-0.221157	-0.0311178	#N/A	#N/A
YJL115W	ASF1	0.447882	-0.090923	-0.097019	1.08525	#N/A	#N/A
YLR049C	YLR049C	0.447824	-0.0967532	-0.0986225	-0.1252	#N/A	#N/A
YKR052C	MRS4	0.447656	-0.0383921	-0.0986316	0.237904	#N/A	#N/A
YIL008W	URM1	0.447648	-0.043617	-0.073859	-0.105095	#N/A	#N/A
YNL330C	RPD3	0.447358	0.106546	-0.0265996	-0.0390079	#N/A	#N/A
YPL116W	HOS3	0.447256	0.0420642	0.0038163	0.0292992	#N/A	#N/A
YMR131C	RRB1	0.446713	0.00191378	-0.143079	0.0542522	#N/A	#N/A
YJR064W	CCT5	0.446224	-0.0632107	-0.030012	-0.201896	#N/A	#N/A
YOL123W	HRP1	0.44583	0.0581742	-0.0814854	0.468774	#N/A	#N/A
YNL252C	MRPL17	0.445688	0.0753966	0.0635876	-0.247787	#N/A	#N/A
YDR071C	PAA1	0.444669	-0.043455	-0.154214	0.285398	#N/A	#N/A
YLR142W	PUT1	0.444066	-0.0411474	-0.259137	1.17121	#N/A	#N/A
YJL033W	HCA4	0.443566	-0.065343	0.119468	-0.201179	#N/A	#N/A
YJL013C	MAD3	0.443018	-0.192958	-0.059443	-0.393882	#N/A	#N/A
YDL181W	INH1	0.442532	0.0362209	-0.0006057	0.35368	#N/A	#N/A
YOR054C	VHS3	0.4424	-0.033885	-0.19164	-0.213001	#N/A	#N/A
YOR044W	IRC23	0.442318	-0.0332872	-0.020019	-0.196371	#N/A	#N/A
YPL018W	CTF19	0.442314	-0.0212225	-0.0705761	-0.51845	#N/A	#N/A
YOL111C	MDY2	0.441906	-0.0462553	-0.174682	1.58206	#N/A	#N/A
YDL081C	RPP1A	0.441856	-0.13729	-0.0966046	-0.470938	#N/A	#N/A
YOR081C	TGL5	0.441212	-0.0520631	0.00122726	0.472276	#N/A	#N/A
YCR061W	YCR061W	0.44023	-0.428665	-0.257688	0.90665	#N/A	#N/A
YGL229C	SAP4	0.439653	-0.135638	0.00462864	-0.481499	#N/A	#N/A
YOR245C	DGA1	0.439064	-0.186844	-0.13716	-0.170811	#N/A	#N/A
YDR234W	LYS4	0.438602	-0.0009578	-0.155159	-0.216324	#N/A	#N/A
YNR044W	AGA1	0.438388	-0.269754	0.026136	-0.651348	#N/A	#N/A
YMR003W	AIM34	0.438322	0.106798	0.240423	0.44975	#N/A	#N/A
YDR003W	RCR2	0.43821	-0.0470618	0.0181562	0.0271947	#N/A	#N/A
YDR233C	RTN1	0.438124	-0.00119864	-0.154243	-0.218209	#N/A	#N/A
YLR084C	RAX2	0.437526	-0.0736566	-0.215704	-0.13309	#N/A	#N/A
YCR082W	AHC2	0.43749	-0.15663	-0.26916	-0.4827	#N/A	#N/A
YGL194C-A	YGL194C-A	0.437294	-0.0595318	-0.179021	-0.154549	#N/A	#N/A
YOR295W	UAF30	0.43657	0.0244436	-0.0577474	0.0535818	#N/A	#N/A
YDL137W	ARF2	0.436075	0.0143646	0.0387966	-0.326511	#N/A	#N/A
YBL038W	MRPL16	0.43401	-0.129743	0.0204124	-0.49191	#N/A	#N/A
YFL022C	FRS2	0.433146	-0.183827	-0.0659455	0.0300304	#N/A	#N/A
YDR099W	BMH2	0.433138	0.0601326	0.112734	-0.0226759	#N/A	#N/A
YLR452C	SST2	0.431246	-0.23497	0.103246	-0.32888	#N/A	#N/A
YDR354W	TRP4	0.429578	0.10553	0.187166	0.0218535	#N/A	#N/A
YIL061C	SNP1	0.429287	0.0765646	0.258848	0.036656	#N/A	#N/A
YLR179C	YLR179C	0.429188	-0.129528	-0.245884	-0.252121	#N/A	#N/A
YOR274W	MOD5	0.42861	-0.0982642	-0.425268	0.752356	#N/A	#N/A
YPR013C	CMR3	0.42736	-0.0637835	-0.0330998	0.792798	#N/A	#N/A
YDR046C	BAP3	0.426696	-0.223286	-0.216037	0.156073	#N/A	#N/A
YKL211C	TRP3	0.426362	0.0101705	0.0252122	-0.355238	#N/A	#N/A
YDR034C	LYS14	0.425434	0.00791148	-0.181283	-0.26637	#N/A	#N/A
YDR308C	SRB7	0.425404	-0.0732897	-0.003317	-0.11344	#N/A	#N/A
YBL043W	ECM13	0.425274	-0.140284	-0.101136	0.215228	#N/A	#N/A
YDL160C-A	MHF2	0.424472	-0.105638	-0.0645026	0.11575	#N/A	#N/A
YLR149C	YLR149C	0.423994	-0.108762	-0.327334	-0.115557	#N/A	#N/A
YLR139C	SLS1	0.423984	-0.0559913	-0.289402	0.985418	#N/A	#N/A
YDL126C	CDC48	0.423844	0.0430864	0.203097	0.345174	#N/A	#N/A
YLR347C	KAP95	0.423177	-0.0527782	-0.108655	-0.0246234	#N/A	#N/A
YKR057W	RPS21A	0.422906	-0.00923652	-0.184949	-0.0806092	#N/A	#N/A
YDR365C	ESF1	0.42195	-0.057355	-0.148671	0.034689	#N/A	#N/A
YJL116C	NCA3	0.421248	-0.125755	-0.0423706	0.167867	#N/A	#N/A
YPL253C	VIK1	0.42087	-0.166808	0.0449053	0.615539	#N/A	#N/A
YOR378W	AMF1	0.420764	0.120404	0.0236696	0.00496176	#N/A	#N/A
YDR434W	GPI17	0.41996	-0.012921	-0.105159	-0.190861	#N/A	#N/A
YDR063W	AIM7	0.419508	-0.194351	-0.118709	-0.178869	#N/A	#N/A
YPL117C	IDI1	0.417552	-0.0140236	-0.0305047	0.0373364	#N/A	#N/A
YPL234C	VMA11	0.416982	-0.0192742	-0.0401875	0.251345	#N/A	#N/A
YDR471W	RPL27B	0.416533	-0.0475375	-0.0550448	-0.555486	#N/A	#N/A
YIR016W	YIR016W	0.416138	0.016589	-0.051185	-0.220902	#N/A	#N/A
YKL028W	TFA1	0.41609	-0.140854	-0.270806	0.160621	#N/A	#N/A
YOR340C	RPA43	0.416034	0.0933672	-0.145713	0.208147	#N/A	#N/A
YMR291W	TDA1	0.415866	-0.48592	-0.304474	0.531776	#N/A	#N/A
YDR439W	LRS4	0.415792	-0.24171	0.112461	-0.130893	#N/A	#N/A
YNL267W	PIK1	0.415699	0.0115362	-0.0138274	-0.179601	#N/A	#N/A
YHR128W	FUR1	0.415486	0.120984	-0.0486429	0.136602	#N/A	#N/A
YIL060W	YIL060W	0.415282	0.265711	0.437045	0.293632	#N/A	#N/A
YGR202C	PCT1	0.415192	-0.00815228	-0.329336	0.479446	#N/A	#N/A
YGR125W	YGR125W	0.414859	-0.153105	-0.117591	0.224268	#N/A	#N/A
YBR279W	PAF1	0.41475	-0.065731	-0.008809	-0.0587988	#N/A	#N/A
YDR043C	NRG1	0.413794	-0.0895544	-0.194944	0.249939	#N/A	#N/A
YKL024C	URA6	0.413088	0.0474466	0.080576	-0.215636	#N/A	#N/A
YKL023C-A	YKL023C-A	0.413088	0.0474466	0.080576	-0.215636	#N/A	#N/A
YNL246W	VPS75	0.411179	-0.0692391	-0.0439792	-0.165644	#N/A	#N/A
YHR122W	CIA2	0.410692	-0.0452886	-0.0792696	0.261396	#N/A	#N/A
YJR110W	YMR1	0.410478	-0.103476	-0.0909545	-0.190744	#N/A	#N/A
YJR102C	VPS25	0.409575	-0.0359929	-0.0484928	0.401851	#N/A	#N/A
YAL062W	GDH3	0.409465	-0.106055	-0.0786983	0.0881928	#N/A	#N/A
YFL062W	COS4	0.408753	-0.0379112	-0.20767	-0.169258	#N/A	#N/A
YLR187W	SKG3	0.408611	0.0818502	-0.0002848	0.228224	#N/A	#N/A
YOR310C	NOP58	0.406968	-0.242627	-0.036231	-0.313796	#N/A	#N/A
YDR481C	PHO8	0.405597	-0.183041	-0.306541	0.136836	#N/A	#N/A
YNR071C	YNR071C	0.405582	0.081377	-0.0902724	-0.328961	#N/A	#N/A
YKR092C	SRP40	0.405544	0.00360428	-0.227359	-0.15259	#N/A	#N/A
YBR070C	ALG14	0.405386	-0.133437	-0.129875	0.326464	#N/A	#N/A
YIL049W	DFG10	0.40461	-0.036712	-0.187274	0.689077	#N/A	#N/A
YOR306C	MCH5	0.404574	-0.154797	-0.197355	0.266987	#N/A	#N/A
YFR055W	IRC7	0.404178	0.062216	-0.197143	0.150113	#N/A	#N/A
YLR237W	THI7	0.403073	0.0388344	-0.29539	-0.0578482	#N/A	#N/A
YGR263C	SAY1	0.402812	0.0455648	-0.0066634	-0.0296986	#N/A	#N/A
YGR253C	PUP2	0.402689	-0.177826	-0.109266	0.911012	#N/A	#N/A
YKR028W	SAP190	0.401825	-0.0338652	-0.137489	-0.201203	#N/A	#N/A
YGL216W	KIP3	0.401566	-0.125015	0.177393	-0.329959	#N/A	#N/A
YHR040W	BCD1	0.40079	-0.0315096	0.093594	-0.266987	#N/A	#N/A
YNL053W	MSG5	0.40017	0.0399745	-0.0968569	-0.108973	#N/A	#N/A
YJR046W	TAH11	0.399815	0.0325066	0.210737	-0.203436	#N/A	#N/A
YLR295C	ATP14	0.398909	-0.0889618	-0.207163	1.49813	#N/A	#N/A
YDL131W	LYS21	0.398344	-0.0378925	-0.289496	-0.185426	#N/A	#N/A
YHR103W	SBE22	0.398094	-0.112331	-0.331375	-0.225626	#N/A	#N/A
YIL015W	BAR1	0.39757	-0.0766922	-0.106637	-0.405335	#N/A	#N/A
YLR272C	YCS4	0.397544	0.196395	-0.0150204	-4.72e-05	#N/A	#N/A
YLR002C	NOC3	0.397284	0.0268044	-0.202823	-0.150675	#N/A	#N/A
YDR452W	PPN1	0.396941	0.0549801	-0.0072064	-0.29755	#N/A	#N/A
YKL186C	MTR2	0.396864	-0.0497704	-0.158507	0.422588	#N/A	#N/A
YPL203W	TPK2	0.396266	-0.0662526	-0.13063	-0.165384	#N/A	#N/A
YGR258C	RAD2	0.396007	-0.0275106	-0.0364675	0.396951	#N/A	#N/A
YJL186W	MNN5	0.395515	0.0324505	0.105163	0.322864	#N/A	#N/A
YCR094W	CDC50	0.394959	0.0994616	0.0200256	-0.220798	#N/A	#N/A
YFR040W	SAP155	0.394959	-0.106027	0.0546493	-0.323388	#N/A	#N/A
YPR028W	YOP1	0.394772	0.122803	-0.0176518	-0.0176256	#N/A	#N/A
YGL104C	VPS73	0.394531	-0.0213488	0.0611668	-0.0503324	#N/A	#N/A
YGL004C	RPN14	0.394403	-0.0792831	-0.202508	-0.31865	#N/A	#N/A
YDR428C	BNA7	0.393752	0.200524	0.173906	-0.115521	#N/A	#N/A
YBR094W	PBY1	0.393749	-0.111185	-0.193837	0.223608	#N/A	#N/A
YDR127W	ARO1	0.392943	-0.0796198	-0.309485	-0.187993	#N/A	#N/A
YCR011C	ADP1	0.392579	0.0457872	0.214887	-0.111106	#N/A	#N/A
YGR056W	RSC1	0.392149	0.155293	0.101387	-0.22352	#N/A	#N/A
YGL127C	SOH1	0.392131	-0.125028	-0.056257	-0.154466	#N/A	#N/A
YPL032C	SVL3	0.391742	0.0314774	-0.116158	-0.0544926	#N/A	#N/A
YDL224C	WHI4	0.391714	0.0777	-0.011026	-0.125566	#N/A	#N/A
YKL079W	SMY1	0.391526	0.0695429	0.0149638	0.147151	#N/A	#N/A
YPL163C	SVS1	0.39133	0.068225	-0.122509	0.0319228	#N/A	#N/A
YBR243C	ALG7	0.390439	-0.0773442	-0.34236	0.0305255	#N/A	#N/A
YNR072W	HXT17	0.390174	0.0330992	0.0121737	-0.12549	#N/A	#N/A
YHR104W	GRE3	0.390162	-0.0302838	-0.305207	-0.193117	#N/A	#N/A
YKL185W	ASH1	0.390011	-0.0532148	-0.19277	0.377087	#N/A	#N/A
YPL094C	SEC62	0.389394	-0.156304	-0.197536	-0.445044	#N/A	#N/A
YBR244W	GPX2	0.389038	-0.0782116	-0.340939	0.0324321	#N/A	#N/A
YBR291C	CTP1	0.388733	0.0998971	-0.215933	-0.063912	#N/A	#N/A
YKR060W	UTP30	0.388542	0.0120695	0.078196	-0.0984726	#N/A	#N/A
YNL281W	HCH1	0.388429	0.124253	-0.050161	0.5949	#N/A	#N/A
YDR461W	MFA1	0.388332	-0.0836538	0.0253258	-0.0903977	#N/A	#N/A
YJR014W	TMA22	0.388225	-0.00896886	-0.0086408	-0.0242212	#N/A	#N/A
YGR052W	FMP48	0.387512	-0.0948234	-0.379452	0.86445	#N/A	#N/A
YDR101C	ARX1	0.387264	-0.0020131	-0.338758	-0.076931	#N/A	#N/A
YHR022C	YHR022C	0.387088	-0.0657851	-0.177442	0.355566	#N/A	#N/A
YLR083C	EMP70	0.386867	-0.0124861	-0.0640602	-0.198878	#N/A	#N/A
YGR254W	ENO1	0.386712	-0.0894501	-0.0279242	0.21593	#N/A	#N/A
YGR032W	GSC2	0.386562	0.06478	-0.201051	0.0692228	#N/A	#N/A
YBL025W	RRN10	0.386318	-0.013268	0.0143305	0.356981	#N/A	#N/A
YOR221C	MCT1	0.385622	0.122383	-0.023399	-0.120622	#N/A	#N/A
YDR419W	RAD30	0.384791	0.314825	0.275441	-0.0216115	#N/A	#N/A
YLR050C	YLR050C	0.384446	-0.023053	-0.063408	-0.0015416	#N/A	#N/A
YLR180W	SAM1	0.384282	-0.0587841	-0.1958	-0.185187	#N/A	#N/A
YKL001C	MET14	0.383954	-0.0023252	-0.0508291	-0.0849536	#N/A	#N/A
YNR002C	ATO2	0.383942	-0.0596134	-0.128934	-0.017212	#N/A	#N/A
YDR293C	SSD1	0.383173	-0.0205996	-0.278815	-0.114986	#N/A	#N/A
YDR007W	TRP1	0.382386	-0.121163	-0.258843	-0.245815	#N/A	#N/A
YJR105W	ADO1	0.381962	-0.00653108	-0.133002	-0.150315	#N/A	#N/A
YKL057C	NUP120	0.381022	-0.0503998	-0.0690192	-0.184057	#N/A	#N/A
YJL082W	IML2	0.380248	-0.402949	-0.020052	0.153285	#N/A	#N/A
YMR006C	PLB2	0.379361	0.0072854	-0.164503	-0.068783	#N/A	#N/A
YKL002W	DID4	0.379042	0.0330434	-0.062472	-0.320366	#N/A	#N/A
YNR036C	MRPS12	0.378968	-0.279361	-0.03137	0.0122718	#N/A	#N/A
YFR002W	NIC96	0.378965	0.0548271	0.117958	0.34731	#N/A	#N/A
YMR185W	RTP1	0.378904	0.0265754	0.0495637	0.519448	#N/A	#N/A
YHR002W	LEU5	0.37862	0.0516141	0.117794	0.29409	#N/A	#N/A
YIR013C	GAT4	0.377364	0.120551	0.123977	0.024853	#N/A	#N/A
YNL077W	APJ1	0.376538	0.024278	0.134649	0.140977	#N/A	#N/A
YNL024C-A	KSH1	0.375989	0.161298	-0.0250504	-0.188308	#N/A	#N/A
YMR307W	GAS1	0.37578	0.0834706	-0.189646	-0.0062637	#N/A	#N/A
YOL006C	TOP1	0.375668	0.0394954	-0.0595358	0.050075	#N/A	#N/A
YJR109C	CPA2	0.375373	-0.0995111	-0.0295097	-0.279573	#N/A	#N/A
YLR332W	MID2	0.375316	-0.132793	-0.256842	0.167736	#N/A	#N/A
YOR233W	KIN4	0.374751	-0.126487	0.0332222	-0.0444176	#N/A	#N/A
YOR122C	PFY1	0.374524	-0.0423894	0.0335233	-0.0803974	#N/A	#N/A
YOR293C-A	YOR293C-A	0.373571	-0.0290366	0.00880566	-0.232776	#N/A	#N/A
YKL081W	TEF4	0.372846	0.106432	-0.029342	-0.33242	#N/A	#N/A
YBL026W	LSM2	0.372132	-0.0912912	0.0083368	-0.147533	#N/A	#N/A
YOR299W	BUD7	0.370511	-0.0188378	0.225951	0.0139131	#N/A	#N/A
YDR040C	ENA1	0.370396	-0.143017	-0.00852118	-0.0998838	#N/A	#N/A
YOR078W	BUD21	0.370036	-0.0345983	-0.134154	-0.165179	#N/A	#N/A
YDR451C	YHP1	0.369937	0.0561257	0.0119154	-0.304596	#N/A	#N/A
YDR463W	STP1	0.369305	-0.260233	-0.0795169	-0.158627	#N/A	#N/A
YDR430C	CYM1	0.368746	0.126437	-0.0496171	-0.416719	#N/A	#N/A
YJL049W	YJL049W	0.368733	0.090755	-0.18944	-0.359919	#N/A	#N/A
YPR162C	ORC4	0.368548	0.0639656	0.124048	0.0197743	#N/A	#N/A
YGL196W	DSD1	0.36846	-0.0899144	-0.117157	-0.38642	#N/A	#N/A
YBR088C	POL30	0.368344	0.0575431	-0.00019232	0.2735	#N/A	#N/A
YBR263W	SHM1	0.368256	-0.0394734	-0.204124	-0.259459	#N/A	#N/A
YOR028C	CIN5	0.367872	-0.0801201	-0.154663	0.0569615	#N/A	#N/A
YDR097C	MSH6	0.367606	0.0681972	-0.0567354	0.351867	#N/A	#N/A
YPR068C	HOS1	0.36753	-0.23212	0.00502404	-0.0257505	#N/A	#N/A
YLR453C	RIF2	0.36706	-0.134859	-0.0410621	0.105623	#N/A	#N/A
YIR005W	IST3	0.366864	-0.143494	-0.131865	-0.199111	#N/A	#N/A
YPL019C	VTC3	0.366784	0.0215451	-0.0563212	-0.48649	#N/A	#N/A
YGR008C	STF2	0.366591	-0.01927	-0.249563	-0.167918	#N/A	#N/A
YOR085W	OST3	0.366473	-0.0753641	-0.131429	-0.0810698	#N/A	#N/A
YDR185C	UPS3	0.366414	0.18094	0.0283247	0.429357	#N/A	#N/A
YKL082C	RRP14	0.366358	0.0839427	0.0215428	-0.351417	#N/A	#N/A
YPR186C	PZF1	0.365854	-0.155836	0.00795604	-0.192374	#N/A	#N/A
YCR034W	ELO2	0.365303	0.0726276	-0.120355	-0.255585	#N/A	#N/A
YLR022C	SDO1	0.365206	0.109572	-0.0685141	-0.0501817	#N/A	#N/A
YEL037C	RAD23	0.365066	-0.122065	-0.175705	0.567208	#N/A	#N/A
YDR103W	STE5	0.364846	0.041412	-0.323161	0.295422	#N/A	#N/A
YOR032C	HMS1	0.364634	0.0404966	-0.107917	0.159276	#N/A	#N/A
YBR261C	TAE1	0.364009	-0.0712624	-0.125552	-0.174911	#N/A	#N/A
YPR133C	SPN1	0.362941	-0.163572	-0.0593136	-0.227566	#N/A	#N/A
YJL012C	VTC4	0.362664	-0.0452173	-0.340824	0.190924	#N/A	#N/A
YGL078C	DBP3	0.362288	0.0048154	-0.052615	-0.277038	#N/A	#N/A
YOR018W	ROD1	0.362179	0.137251	-0.260215	0.089133	#N/A	#N/A
YGR136W	LSB1	0.361554	-0.0959122	-0.0569008	-0.0384644	#N/A	#N/A
YCR073C	SSK22	0.361403	-0.110574	-0.0921076	-0.532842	#N/A	#N/A
YPR063C	YPR063C	0.361358	0.0206136	-0.163754	1.25142	#N/A	#N/A
YCR096C	HMRA2	0.3609	0.0145101	-0.0830065	0.107033	#N/A	#N/A
YKL098W	MTC2	0.360698	-0.09934	-0.205844	0.137756	#N/A	#N/A
YDL015C	TSC13	0.360491	-0.0413592	-0.141188	-0.48514	#N/A	#N/A
YLR080W	EMP46	0.35979	-0.183512	0.0999021	0.0967018	#N/A	#N/A
YPR156C	TPO3	0.359651	-0.08149	-0.4629	0.302546	#N/A	#N/A
YER022W	SRB4	0.35871	-0.0055558	-0.0126976	-0.192479	#N/A	#N/A
YGL237C	HAP2	0.357805	-0.00513236	-0.178671	-0.322575	#N/A	#N/A
YPR170W-B	YPR170W-B	0.356809	0.105781	-0.113559	0.0835838	#N/A	#N/A
YKL093W	MBR1	0.35652	0.0865104	0.0387546	0.119059	#N/A	#N/A
YNL045W	LAP2	0.356012	-0.12669	-0.115766	-0.0963796	#N/A	#N/A
YGL215W	CLG1	0.355894	-0.152657	-0.115428	-0.464024	#N/A	#N/A
YGR169C-A	LSO2	0.355586	0.100067	0.129995	-0.132336	#N/A	#N/A
YPR120C	CLB5	0.35526	0.0099134	-0.0238274	-0.0028864	#N/A	#N/A
YKR071C	DRE2	0.354806	0.175578	0.0120035	-0.120962	#N/A	#N/A
YMR215W	GAS3	0.354644	-0.0877625	-0.0140464	0.0245937	#N/A	#N/A
YJR025C	BNA1	0.354471	0.118201	0.0665265	0.0622894	#N/A	#N/A
YKR093W	PTR2	0.354022	-0.029504	-0.262386	0.168324	#N/A	#N/A
YGR205W	TDA10	0.352946	0.096993	0.0228055	0.0134704	#N/A	#N/A
YPR183W	DPM1	0.352828	0.0578602	0.0912724	0.277909	#N/A	#N/A
YMR017W	SPO20	0.352752	0.0297578	0.138345	1.18991	#N/A	#N/A
YCL059C	KRR1	0.352528	-0.0121541	-0.0092202	-0.270417	#N/A	#N/A
YDR143C	SAN1	0.351964	0.0140852	0.0589708	-0.12818	#N/A	#N/A
YLR291C	GCD7	0.351313	-0.00450368	-0.0909012	0.10771	#N/A	#N/A
YNL104C	LEU4	0.351039	0.0136374	-0.105068	-0.0510387	#N/A	#N/A
YPR060C	ARO7	0.350806	0.087411	-0.0542186	0.217639	#N/A	#N/A
YLR397C	AFG2	0.350792	0.0245482	-0.177663	-0.194476	#N/A	#N/A
YER092W	IES5	0.350322	-0.111072	-0.0199464	-0.131921	#N/A	#N/A
YER043C	SAH1	0.349836	-0.102899	0.114861	0.215707	#N/A	#N/A
YDR499W	LCD1	0.349701	-0.0641326	-0.129756	-0.21326	#N/A	#N/A
YPL191C	YPL191C	0.349567	0.154758	0.00485652	0.110264	#N/A	#N/A
YCL030C	HIS4	0.348101	-0.016879	-0.0541182	-0.238909	#N/A	#N/A
YMR134W	ERG29	0.347336	0.0261677	-0.433018	0.394842	#N/A	#N/A
YDL130W	RPP1B	0.345596	0.0059696	0.184938	0.036932	#N/A	#N/A
YDL178W	DLD2	0.345061	-0.163163	-0.0546695	0.0185656	#N/A	#N/A
YMR109W	MYO5	0.344833	0.0913262	0.0676261	-0.231016	#N/A	#N/A
YIL111W	COX5B	0.344283	0.0409556	-0.161547	-0.0255362	#N/A	#N/A
YPL227C	ALG5	0.343242	-0.0507225	-0.110677	-0.415244	#N/A	#N/A
YMR196W	YMR196W	0.343054	-0.226125	-0.422552	0.295343	#N/A	#N/A
YDL167C	NRP1	0.342847	-0.11886	-0.195938	-0.0255473	#N/A	#N/A
YGR121C	MEP1	0.342659	-0.139842	-0.265459	-0.103315	#N/A	#N/A
YDL046W	NPC2	0.342402	0.116746	0.196826	0.414121	#N/A	#N/A
YOL028C	YAP7	0.342054	-0.0873612	-0.305986	0.116018	#N/A	#N/A
YLR265C	NEJ1	0.342029	-0.039134	-0.041928	0.0139928	#N/A	#N/A
YCR032W	BPH1	0.341975	-0.137173	-0.0277651	-0.36704	#N/A	#N/A
YKL166C	TPK3	0.341624	-0.157378	-0.161919	-0.185522	#N/A	#N/A
YJL117W	PHO86	0.340442	-0.217007	-0.111233	-0.27604	#N/A	#N/A
YOR259C	RPT4	0.340429	-0.0534476	0.0241352	-0.341744	#N/A	#N/A
YKR027W	BCH2	0.340334	0.117555	0.135495	0.38083	#N/A	#N/A
YIL158W	AIM20	0.340312	-0.049433	0.0139155	-0.187223	#N/A	#N/A
YJL004C	SYS1	0.340307	-0.031773	-0.155956	-0.241174	#N/A	#N/A
YOR285W	RDL1	0.340074	0.017939	0.0116576	-0.104885	#N/A	#N/A
YGL210W	YPT32	0.339052	-0.0409402	-0.174256	-0.185415	#N/A	#N/A
YDR379C-A	SDH6	0.338815	-0.0972299	-0.0425962	-0.198455	#N/A	#N/A
YER091C	MET6	0.338221	-0.062967	0.015422	0.009701	#N/A	#N/A
YPL241C	CIN2	0.338178	0.0057269	0.313588	-0.0769585	#N/A	#N/A
YJL026W	RNR2	0.337737	0.109698	-0.0790185	0.556328	#N/A	#N/A
YGL223C	COG1	0.337624	-0.131428	-0.0214826	-0.133129	#N/A	#N/A
YOR006C	TSR3	0.337232	0.0423394	0.0140528	0.206731	#N/A	#N/A
YPL049C	DIG1	0.337095	-0.0542652	-0.0779658	1.00615	#N/A	#N/A
YOR108W	LEU9	0.336445	0.0521303	0.0732273	0.0845326	#N/A	#N/A
YMR130W	YMR130W	0.336013	0.0100964	-0.180568	-0.103996	#N/A	#N/A
YOL110W	SHR5	0.335978	-0.175701	-0.36396	0.251359	#N/A	#N/A
YLR350W	ORM2	0.335968	-0.0758554	-0.459105	-0.0110466	#N/A	#N/A
YDR380W	ARO10	0.335783	-0.0748861	-0.0669414	-0.297373	#N/A	#N/A
YDR507C	GIN4	0.335683	0.133212	0.0438256	-0.209213	#N/A	#N/A
YDR475C	JIP4	0.335259	0.041919	-0.219231	-0.0651799	#N/A	#N/A
YBL078C	ATG8	0.334166	-0.0432435	-0.0102293	-0.426616	#N/A	#N/A
YOR361C	PRT1	0.33411	0.076974	0.128574	-0.17897	#N/A	#N/A
YNL152W	INN1	0.334045	0.0102264	-0.140087	-0.165503	#N/A	#N/A
YNL216W	RAP1	0.333578	0.0857384	-0.0160255	0.0725998	#N/A	#N/A
YER056C	FCY2	0.333405	-0.0754008	-0.16503	-0.0338162	#N/A	#N/A
YLR221C	RSA3	0.332969	-0.221379	-0.210661	-0.148906	#N/A	#N/A
YDL231C	BRE4	0.332795	0.174501	0.12595	-0.233603	#N/A	#N/A
YJL141C	YAK1	0.332671	0.0554684	0.155134	-0.357564	#N/A	#N/A
YKL198C	PTK1	0.332642	-0.0691392	-0.144264	0.197508	#N/A	#N/A
YER053C	PIC2	0.332405	-0.102677	-0.317472	0.236688	#N/A	#N/A
YGR127W	YGR127W	0.331417	-0.072306	-0.208618	0.0432667	#N/A	#N/A
YHR183W	GND1	0.331114	-0.0423778	-0.0634081	-0.143749	#N/A	#N/A
YKR074W	AIM29	0.3305	0.0044336	0.0508687	0.291806	#N/A	#N/A
YJR010C-A	SPC1	0.330195	-0.0543689	-0.0678671	0.0677444	#N/A	#N/A
YMR179W	SPT21	0.329888	0.0294803	0.0438237	0.0318021	#N/A	#N/A
YBR071W	YBR071W	0.32983	-0.116519	-0.127423	0.551842	#N/A	#N/A
YGR212W	SLI1	0.329666	0.007174	-0.09478	-0.0473518	#N/A	#N/A
YGR191W	HIP1	0.328586	0.00523142	-0.342179	0.330315	#N/A	#N/A
YNL148C	ALF1	0.328472	-0.118892	0.0592619	0.413185	#N/A	#N/A
YPR067W	ISA2	0.327945	-0.17854	-0.0936344	-0.269995	#N/A	#N/A
YDR425W	SNX41	0.327687	-0.0250728	-0.0223734	-0.152193	#N/A	#N/A
YDL227C	HO	0.326969	0.106551	-0.0451838	0.307592	#N/A	#N/A
YCR071C	IMG2	0.326938	0.00796904	-0.127086	-0.50984	#N/A	#N/A
YDR359C	EAF1	0.326488	-0.0538897	-0.115607	0.127293	#N/A	#N/A
YLR190W	MMR1	0.326239	-0.109874	0.06198	-0.235053	#N/A	#N/A
YDR281C	PHM6	0.326096	-0.0896057	-0.329045	-0.210116	#N/A	#N/A
YJR104C	SOD1	0.32567	0.00772544	-0.106231	-0.0757373	#N/A	#N/A
YBR172C	SMY2	0.325552	-0.0747204	0.0401478	-0.0486803	#N/A	#N/A
YAL058W	CNE1	0.325141	-0.0455299	-0.117131	-0.124459	#N/A	#N/A
YPL242C	IQG1	0.323771	-0.0772187	0.113199	-0.20146	#N/A	#N/A
YBR121C	GRS1	0.323658	0.0322416	-0.0303503	-0.113286	#N/A	#N/A
YCR030C	SYP1	0.322941	-0.0113599	-0.073911	-0.356424	#N/A	#N/A
YOR360C	PDE2	0.322163	-0.0695329	-0.0326137	-0.40666	#N/A	#N/A
YLR058C	SHM2	0.321856	-0.0705274	-0.038301	-0.297384	#N/A	#N/A
YEL017W	GTT3	0.321607	-0.0237163	0.0404425	-0.390663	#N/A	#N/A
YML125C	PGA3	0.321197	-0.165609	0.003503	0.185422	#N/A	#N/A
YER113C	TMN3	0.321108	-0.0838128	-0.084061	-0.157982	#N/A	#N/A
YMR259C	TRM732	0.32108	0.0907601	-0.0860891	0.397449	#N/A	#N/A
YOR046C	DBP5	0.321064	0.0872175	0.054451	-0.214721	#N/A	#N/A
YOR008C	SLG1	0.320897	0.0106239	-0.162758	0.389706	#N/A	#N/A
YMR201C	RAD14	0.320837	0.075324	0.226989	-0.308548	#N/A	#N/A
YBR092C	PHO3	0.32083	-0.107263	-0.0877194	-0.0784826	#N/A	#N/A
YGR204W	ADE3	0.320602	-0.00428132	-0.0860894	-0.209384	#N/A	#N/A
YNL124W	NAF1	0.320594	-0.191529	-0.165926	-0.0867723	#N/A	#N/A
YBR085C-A	YBR085C-A	0.319615	-0.058419	-0.204648	0.971532	#N/A	#N/A
YCR076C	FUB1	0.319153	0.089001	0.0806	-0.0556295	#N/A	#N/A
YLR007W	NSE1	0.318901	-0.058639	-0.110885	-0.248045	#N/A	#N/A
YNL327W	EGT2	0.318788	-0.0954778	-0.0800192	-0.152997	#N/A	#N/A
YOR286W	RDL2	0.31865	0.00447808	-0.245422	-0.057695	#N/A	#N/A
YKL055C	OAR1	0.318078	0.00950674	-0.216611	-0.100484	#N/A	#N/A
YHR073W	OSH3	0.317725	0.0619797	-0.071306	-0.0736442	#N/A	#N/A
YGR270W	YTA7	0.317236	0.0221782	0.0346852	0.24431	#N/A	#N/A
YDR364C	CDC40	0.316873	0.178255	-0.217294	-0.0860386	#N/A	#N/A
YKL183W	LOT5	0.316113	0.0952999	0.192575	0.537882	#N/A	#N/A
YNL125C	ESBP6	0.315543	-0.188119	-0.166012	-0.0897439	#N/A	#N/A
YOR002W	ALG6	0.314933	-0.11297	-0.110093	-0.18656	#N/A	#N/A
YIL117C	PRM5	0.314652	-0.0833436	-0.0619001	0.541022	#N/A	#N/A
YIL116W	HIS5	0.314602	-0.0322286	-0.103552	0.313106	#N/A	#N/A
YPL164C	MLH3	0.31436	-0.0143324	0.0910134	0.0207134	#N/A	#N/A
YLR254C	NDL1	0.313557	0.0337306	-0.296952	0.456555	#N/A	#N/A
YDR410C	STE14	0.313349	0.0036546	0.0070638	-0.256884	#N/A	#N/A
YDL139C	SCM3	0.312854	-0.0128134	0.00694928	0.689432	#N/A	#N/A
YJL134W	LCB3	0.312669	0.0786404	0.0481796	-0.152253	#N/A	#N/A
YDL154W	MSH5	0.312457	0.118592	-0.160507	0.103325	#N/A	#N/A
YGR155W	CYS4	0.312316	-0.08797	-0.221474	-0.122026	#N/A	#N/A
YKL062W	MSN4	0.312006	0.0141072	-0.150099	0.120189	#N/A	#N/A
YGL039W	YGL039W	0.311933	0.0531807	0.0511224	0.0524031	#N/A	#N/A
YOR201C	MRM1	0.311459	-0.0159429	0.0081624	0.143405	#N/A	#N/A
YPL092W	SSU1	0.311154	-0.0009606	-0.170052	-0.112008	#N/A	#N/A
YOR109W	INP53	0.311	0.0692974	-0.040055	0.0927544	#N/A	#N/A
YLR283W	YLR283W	0.310442	-0.159607	-0.0975302	0.0852103	#N/A	#N/A
YPL262W	FUM1	0.310155	-0.0876614	-0.128064	-0.191429	#N/A	#N/A
YER093C-A	AIM11	0.310022	0.0643238	-0.0517594	0.100109	#N/A	#N/A
YGR249W	MGA1	0.309149	-0.00127804	0.0184236	0.29668	#N/A	#N/A
YLR121C	YPS3	0.309139	-0.0073736	-0.393651	0.45777	#N/A	#N/A
YLR390W	ECM19	0.308322	0.157642	-0.0834407	0.398952	#N/A	#N/A
YGR017W	YGR017W	0.307819	-0.193013	-0.224858	0.50803	#N/A	#N/A
YBR112C	CYC8	0.306965	-0.187501	-0.261796	0.601896	#N/A	#N/A
YBR166C	TYR1	0.30686	0.135135	0.0527261	0.445974	#N/A	#N/A
YGR078C	PAC10	0.305294	0.114716	0.0824067	-0.246874	#N/A	#N/A
YPL075W	GCR1	0.30521	-0.0524968	0.0291472	-0.378294	#N/A	#N/A
YDL093W	PMT5	0.305058	-0.126194	-0.0134954	-0.204334	#N/A	#N/A
YGR038W	ORM1	0.304627	-0.0268923	-0.168312	-0.0628736	#N/A	#N/A
YFL023W	BUD27	0.304068	0.0709701	0.179329	-0.121668	#N/A	#N/A
YOL055C	THI20	0.303636	0.0502422	0.112433	-0.263569	#N/A	#N/A
YGR061C	ADE6	0.302469	-0.148278	-0.186481	-0.365158	#N/A	#N/A
YPL221W	FLC1	0.3021	0.166211	-0.140082	0.635244	#N/A	#N/A
YMR221C	YMR221C	0.30208	0.0532386	0.290481	-0.115625	#N/A	#N/A
YJL121C	RPE1	0.302044	-0.0174176	-0.0333834	0.286002	#N/A	#N/A
YDL186W	YDL186W	0.301777	-0.118389	-0.0434048	-0.373923	#N/A	#N/A
YJL118W	YJL118W	0.301586	-0.0183581	-0.0335542	0.287094	#N/A	#N/A
YPL083C	SEN54	0.301529	0.0480222	-0.310841	-0.346687	#N/A	#N/A
YGR040W	KSS1	0.301467	0.034177	-0.0726106	0.230107	#N/A	#N/A
YGL006W	PMC1	0.300849	-0.0479436	0.0829227	0.472639	#N/A	#N/A
YIR001C	SGN1	0.300376	-0.0352255	-0.0122604	-0.0852271	#N/A	#N/A
YMR124W	EPO1	0.299006	-0.0033234	0.124593	0.576237	#N/A	#N/A
YJR017C	ESS1	0.297974	-0.0330968	-0.0692026	-0.305731	#N/A	#N/A
YLL040C	VPS13	0.297931	0.0766947	0.0719794	-0.0797704	#N/A	#N/A
YLR078C	BOS1	0.297493	-0.0937328	-0.0867912	-0.231249	#N/A	#N/A
YGR177C	ATF2	0.297265	0.0670856	-0.15526	-0.014127	#N/A	#N/A
YLR152C	YLR152C	0.297231	0.0130376	-0.110952	0.396502	#N/A	#N/A
YGL179C	TOS3	0.29693	-0.251238	-0.414064	0.435528	#N/A	#N/A
YOR323C	PRO2	0.296503	-0.0450152	-0.344334	-0.146549	#N/A	#N/A
YBR268W	MRPL37	0.296294	-0.0464278	-0.121826	-0.131704	#N/A	#N/A
YPR101W	SNT309	0.296117	0.0904572	0.0140166	0.166076	#N/A	#N/A
YKL091C	YKL091C	0.295944	-0.042377	-0.176585	-0.157943	#N/A	#N/A
YDR270W	CCC2	0.29571	-0.0675932	-0.275945	-0.111697	#N/A	#N/A
YOR253W	NAT5	0.295159	-0.211743	-0.217373	0.064399	#N/A	#N/A
YMR203W	TOM40	0.294834	0.111761	0.210705	0.143974	#N/A	#N/A
YGR180C	RNR4	0.294646	-0.136221	-0.180566	0.334793	#N/A	#N/A
YNL189W	SRP1	0.294452	-0.155015	0.0844116	-0.162559	#N/A	#N/A
YDR395W	SXM1	0.294275	-0.107733	-0.0144258	0.0512504	#N/A	#N/A
YHR161C	YAP1801	0.293868	0.040949	-0.16235	0.0659176	#N/A	#N/A
YBL016W	FUS3	0.293589	-0.145105	-0.0883116	0.0339112	#N/A	#N/A
YGR054W	YGR054W	0.293524	0.0384815	0.110343	-0.0518655	#N/A	#N/A
YHR179W	OYE2	0.293296	-0.0197778	0.114363	0.254854	#N/A	#N/A
YEL003W	GIM4	0.292792	-0.0401542	-0.11507	-0.0212464	#N/A	#N/A
YDL052C	SLC1	0.29146	-0.0086248	-0.0593084	-0.245636	#N/A	#N/A
YPL246C	RBD2	0.291425	-0.0855604	-0.241343	-0.429976	#N/A	#N/A
YLR197W	NOP56	0.291098	-0.103904	-0.0126333	-0.210672	#N/A	#N/A
YGR062C	COX18	0.290744	0.100319	-0.053772	-0.119287	#N/A	#N/A
YLR018C	POM34	0.290598	0.137278	0.0406608	-0.18782	#N/A	#N/A
YDR004W	RAD57	0.290527	-0.017864	-0.070061	0.162346	#N/A	#N/A
YLR396C	VPS33	0.290506	0.084594	-0.164182	-0.327148	#N/A	#N/A
YOR009W	TIR4	0.290243	0.0522497	-0.552827	0.351882	#N/A	#N/A
YDR353W	TRR1	0.289292	0.0680766	0.218372	0.20556	#N/A	#N/A
YGL225W	VRG4	0.288994	-0.0238992	0.0906439	-0.0738471	#N/A	#N/A
YMR237W	BCH1	0.288604	-0.122137	0.0242086	-0.350844	#N/A	#N/A
YGR057C	LST7	0.288479	-0.0521596	0.0726044	-0.185778	#N/A	#N/A
YAL041W	CDC24	0.288374	0.0385886	0.0161104	-0.534278	#N/A	#N/A
YKL032C	IXR1	0.28826	-0.0501624	-0.0538082	0.290746	#N/A	#N/A
YDR313C	PIB1	0.288222	0.0127392	0.0817272	-0.323204	#N/A	#N/A
YBL017C	PEP1	0.288209	-0.167593	-0.137213	-0.056939	#N/A	#N/A
YKR102W	FLO10	0.287835	-0.0398464	0.0290502	-0.161512	#N/A	#N/A
YKL120W	OAC1	0.28781	-0.02081	-0.194074	0.434824	#N/A	#N/A
YKR096W	ESL2	0.287749	0.0226113	-0.0789735	-0.293676	#N/A	#N/A
YGL121C	GPG1	0.287631	0.0124612	-0.0447526	-0.253458	#N/A	#N/A
YML017W	PSP2	0.287625	0.0689202	0.0948988	-0.282339	#N/A	#N/A
YGL057C	GEP7	0.28682	-0.0801524	-0.0444229	0.167857	#N/A	#N/A
YLR189C	ATG26	0.286636	-0.100881	0.0777372	-0.174203	#N/A	#N/A
YLR420W	URA4	0.286444	-0.0709409	-0.0016616	0.206787	#N/A	#N/A
YMR153W	NUP53	0.286283	0.0112614	-0.115048	0.0282926	#N/A	#N/A
YBR253W	SRB6	0.28627	-0.102198	-0.17336	-0.080724	#N/A	#N/A
YGR058W	PEF1	0.286174	-0.034336	0.0831142	-0.17436	#N/A	#N/A
YGL191W	COX13	0.286143	-0.0285585	-0.0617772	-0.251604	#N/A	#N/A
YNL070W	TOM7	0.286052	0.0704394	-0.00321752	-0.151209	#N/A	#N/A
YLR137W	RKM5	0.286023	0.103374	0.0741324	0.381866	#N/A	#N/A
YGR194C	XKS1	0.286009	-0.0739392	-0.120256	0.538776	#N/A	#N/A
YDR036C	EHD3	0.28585	-0.0118288	-0.151478	-0.313682	#N/A	#N/A
YFL005W	SEC4	0.285592	-0.0310967	-0.242372	-0.533338	#N/A	#N/A
YML107C	PML39	0.285477	-0.0341974	-0.0064316	-0.35829	#N/A	#N/A
YOR280C	FSH3	0.285455	-0.192965	-0.118193	-0.19432	#N/A	#N/A
YDR423C	CAD1	0.285191	-0.0251226	-0.0874129	-0.300495	#N/A	#N/A
YBR208C	DUR1,2	0.284732	-0.107186	-0.122403	0.489226	#N/A	#N/A
YDR037W	KRS1	0.284728	-0.0110604	-0.151072	-0.314584	#N/A	#N/A
YOR241W	MET7	0.284483	-0.136557	-0.0821182	-0.0115264	#N/A	#N/A
YGL195W	GCN1	0.283742	-0.104964	-0.0677221	-0.30333	#N/A	#N/A
YLR003C	CMS1	0.283459	-0.0029806	-0.128487	-0.29543	#N/A	#N/A
YBR101C	FES1	0.283009	0.00353502	0.172287	-0.213079	#N/A	#N/A
YNL215W	IES2	0.282894	0.0816801	0.0582836	-0.14347	#N/A	#N/A
YBR123C	TFC1	0.282536	0.035006	0.0456626	-0.022492	#N/A	#N/A
YLR081W	GAL2	0.282499	0.17788	0.12617	0.068302	#N/A	#N/A
YPR011C	YPR011C	0.282237	-0.0400204	-0.0848252	0.238402	#N/A	#N/A
YBL069W	AST1	0.282094	0.121588	0.0390002	0.175413	#N/A	#N/A
YMR314W	PRE5	0.282032	0.073999	0.131778	-0.219248	#N/A	#N/A
YNL103W	MET4	0.281919	0.0183516	-0.0977201	0.0671556	#N/A	#N/A
YBL039C	URA7	0.281867	-0.182245	0.0021555	-0.535032	#N/A	#N/A
YIL016W	SNL1	0.281803	0.0082398	0.00579756	-0.476817	#N/A	#N/A
YLR019W	PSR2	0.28152	0.221649	0.00834186	-0.18491	#N/A	#N/A
YDR049W	VMS1	0.281076	-0.0693996	-0.0681624	0.807572	#N/A	#N/A
YNL090W	RHO2	0.280697	0.123913	-0.315856	-0.493734	#N/A	#N/A
YBR175W	SWD3	0.280662	0.0537908	0.014476	-0.125033	#N/A	#N/A
YMR202W	ERG2	0.280166	0.0762937	0.215856	-0.308756	#N/A	#N/A
YGR238C	KEL2	0.2801	0.00926288	-0.210987	0.336828	#N/A	#N/A
YJR061W	YJR061W	0.279524	-0.010318	0.010709	-0.11173	#N/A	#N/A
YOR167C	RPS28A	0.279302	-0.0706394	0.113403	-0.321388	#N/A	#N/A
YCR073W-A	SOL2	0.278354	-0.0580572	0.0300499	-0.443401	#N/A	#N/A
YLR228C	ECM22	0.278156	-0.0674944	-0.267836	0.486094	#N/A	#N/A
YER151C	UBP3	0.278033	-0.384695	-0.328135	-0.096683	#N/A	#N/A
YBR230W-A	YBR230W-A	0.277447	0.165176	-0.157614	0.0432078	#N/A	#N/A
YDL209C	CWC2	0.277382	0.0673438	0.00537076	-0.135723	#N/A	#N/A
YAL059W	ECM1	0.27722	-0.0247963	-0.0799952	-0.198294	#N/A	#N/A
YHR067W	HTD2	0.277188	0.122369	0.0083352	-0.0984814	#N/A	#N/A
YGR122W	YGR122W	0.277159	-0.0779882	-0.199646	0.0180246	#N/A	#N/A
YPL016W	SWI1	0.276975	0.0148318	0.224787	-0.10392	#N/A	#N/A
YBR120C	CBP6	0.276878	0.157523	-0.020589	-0.0593192	#N/A	#N/A
YGR174W-A	YGR174W-A	0.27665	0.0355358	-0.0201533	-0.195927	#N/A	#N/A
YJL003W	COX16	0.276502	-0.0765396	-0.160503	-0.312474	#N/A	#N/A
YOL154W	ZPS1	0.276492	0.161649	-0.270028	-0.148466	#N/A	#N/A
YNL176C	TDA7	0.276413	0.0127634	-0.191892	-0.0993752	#N/A	#N/A
YPL065W	VPS28	0.276323	0.00784988	-0.0330841	0.515602	#N/A	#N/A
YGR268C	HUA1	0.275858	-0.126318	0.0569754	0.497489	#N/A	#N/A
YKR091W	SRL3	0.275822	-0.0881244	-0.133546	-0.178356	#N/A	#N/A
YPL145C	KES1	0.275661	-0.167208	-0.0854332	-0.2609	#N/A	#N/A
YKL012W	PRP40	0.275626	0.0794155	0.0670714	0.68739	#N/A	#N/A
YJR124C	YJR124C	0.275606	-0.0031528	0.00783048	0.37108	#N/A	#N/A
YKL114C	APN1	0.275498	-0.240818	-0.365654	-0.0469139	#N/A	#N/A
YMR149W	SWP1	0.27528	-0.211006	-0.092693	0.295725	#N/A	#N/A
YBR001C	NTH2	0.274761	0.0533926	0.0246882	0.0175934	#N/A	#N/A
YOR212W	STE4	0.274738	-0.0541826	-0.351756	0.0296728	#N/A	#N/A
YJR007W	SUI2	0.274668	-0.103103	-0.0626936	-0.100282	#N/A	#N/A
YER017C	AFG3	0.273769	0.0283891	0.0197462	-0.330119	#N/A	#N/A
YGL100W	SEH1	0.273736	-0.128097	-0.0117956	0.105529	#N/A	#N/A
YLR006C	SSK1	0.27215	-0.0241799	-0.0761384	-0.214823	#N/A	#N/A
YNL147W	LSM7	0.270664	-0.0697562	-0.0943436	0.633812	#N/A	#N/A
YPL141C	FRK1	0.270467	-0.11091	-0.115691	0.0303742	#N/A	#N/A
YML018C	YML018C	0.270129	0.0531506	0.048858	-0.307642	#N/A	#N/A
YNR009W	NRM1	0.270095	-0.0294268	-0.0338138	0.0403022	#N/A	#N/A
YDR159W	SAC3	0.270015	0.100432	-0.0176976	0.512932	#N/A	#N/A
YDL045W-A	MRP10	0.269338	0.0326401	0.132996	0.124054	#N/A	#N/A
YPR171W	BSP1	0.268149	-0.0535906	-0.0702342	-0.028181	#N/A	#N/A
YPL047W	SGF11	0.267567	-0.0785697	0.00497016	1.08031	#N/A	#N/A
YAL060W	BDH1	0.267035	0.0385856	-0.165461	-0.0945249	#N/A	#N/A
YDR006C	SOK1	0.267002	-0.106336	-0.206849	-0.101556	#N/A	#N/A
YLR257W	YLR257W	0.266607	0.0062182	-0.056742	0.186844	#N/A	#N/A
YDL098C	SNU23	0.266497	-0.171477	-0.0233386	-0.140887	#N/A	#N/A
YNL182C	IPI3	0.266466	0.0341073	-0.100099	-0.0906696	#N/A	#N/A
YNR067C	DSE4	0.266353	-0.122364	-0.0678491	0.0347	#N/A	#N/A
YJL163C	YJL163C	0.266341	-0.0846273	-0.052617	-0.191814	#N/A	#N/A
YJL035C	TAD2	0.266279	0.150061	0.41698	-0.0027925	#N/A	#N/A
YNL298W	CLA4	0.265764	-0.212801	-0.170531	-0.372856	#N/A	#N/A
YMR277W	FCP1	0.265763	0.0573184	-0.184324	0.107684	#N/A	#N/A
YOR359W	VTS1	0.265659	0.025755	0.0717368	-0.0232078	#N/A	#N/A
YKL108W	SLD2	0.264315	-0.0456559	-0.0613143	0.469672	#N/A	#N/A
YML121W	GTR1	0.26416	0.086906	-0.147263	0.463661	#N/A	#N/A
YCL055W	KAR4	0.264031	-0.134663	-0.103423	-0.110848	#N/A	#N/A
YER049W	TPA1	0.263356	-0.158442	-0.0993217	-0.054415	#N/A	#N/A
YOR334W	MRS2	0.263233	0.0853655	0.0275498	0.0420912	#N/A	#N/A
YOR051C	ETT1	0.263214	-0.18279	-0.195298	0.678878	#N/A	#N/A
YOR151C	RPB2	0.263176	-0.26536	-0.0622694	0.168433	#N/A	#N/A
YLR249W	YEF3	0.262769	0.0631039	0.0195658	-0.05584	#N/A	#N/A
YMR146C	TIF34	0.262756	0.0535236	-0.245705	0.203798	#N/A	#N/A
YMR108W	ILV2	0.261789	-0.11714	-0.166646	0.488138	#N/A	#N/A
YDR045C	RPC11	0.261657	-0.0807364	-0.0226912	0.305654	#N/A	#N/A
YBR156C	SLI15	0.261424	0.0730398	0.10405	0.279685	#N/A	#N/A
YPR052C	NHP6A	0.26135	-0.0372314	-0.0571444	-0.259525	#N/A	#N/A
YGL125W	MET13	0.260723	0.00301034	0.0581367	-0.0537404	#N/A	#N/A
YGR053C	YGR053C	0.260559	-0.0034948	0.0656645	-0.0561934	#N/A	#N/A
YEL030W	ECM10	0.260422	-0.0341914	-0.0334073	-0.264752	#N/A	#N/A
YOR353C	SOG2	0.259697	0.0632348	-0.0532068	-0.0876356	#N/A	#N/A
YOR231W	MKK1	0.259548	-0.0421964	0.0357943	0.158418	#N/A	#N/A
YKL023W	YKL023W	0.259494	0.0841966	0.0736863	-0.0838386	#N/A	#N/A
YMR067C	UBX4	0.259165	-0.143978	-0.0871144	0.422826	#N/A	#N/A
YOL052C	SPE2	0.258889	0.0966752	0.0928519	-0.155946	#N/A	#N/A
YIL021W	RPB3	0.258736	0.0311987	-0.045701	-0.077121	#N/A	#N/A
YGR283C	YGR283C	0.258702	-0.0550504	-0.0848962	-0.159692	#N/A	#N/A
YHL008C	YHL008C	0.258623	-0.00086164	0.0775724	0.0506556	#N/A	#N/A
YJL097W	PHS1	0.257484	0.0888206	-0.346628	-0.148148	#N/A	#N/A
YPL267W	ACM1	0.257048	-0.160437	-0.175578	-0.171397	#N/A	#N/A
YPR041W	TIF5	0.256072	-0.145079	-0.115416	-0.0691526	#N/A	#N/A
YMR200W	ROT1	0.255882	-0.0784476	0.00754634	-0.231958	#N/A	#N/A
YBR260C	RGD1	0.255849	-0.202505	0.136474	-0.0861775	#N/A	#N/A
YNL207W	RIO2	0.255755	0.0315384	0.19934	0.070035	#N/A	#N/A
YDR086C	SSS1	0.255542	-0.138395	-0.0710685	0.0677848	#N/A	#N/A
YDL054C	MCH1	0.255329	-0.155079	-0.187162	0.3996	#N/A	#N/A
YDR496C	PUF6	0.25532	0.051787	-0.161634	-0.304471	#N/A	#N/A
YDR484W	VPS52	0.254952	0.088417	0.105731	0.507294	#N/A	#N/A
YKL142W	MRP8	0.254527	0.0315732	-0.138385	-0.399077	#N/A	#N/A
YEL067C	YEL067C	0.254438	-0.124648	-0.043676	0.328816	#N/A	#N/A
YDR498C	SEC20	0.254436	0.034871	-0.0671979	-0.109479	#N/A	#N/A
YPR040W	TIP41	0.254097	-0.147009	-0.12011	-0.1878	#N/A	#N/A
YDL021W	GPM2	0.254068	0.0003002	-0.0925551	0.119231	#N/A	#N/A
YML068W	ITT1	0.253974	-0.092798	0.0994984	-0.278644	#N/A	#N/A
YLR231C	BNA5	0.252982	0.00389852	-0.449012	0.102612	#N/A	#N/A
YNL157W	IGO1	0.25288	0.0671988	-0.0680618	-0.178928	#N/A	#N/A
YNL280C	ERG24	0.252879	-0.0214584	0.0828879	-0.41828	#N/A	#N/A
YNL308C	KRI1	0.252829	0.130208	0.113256	0.121978	#N/A	#N/A
YIL132C	CSM2	0.25271	0.0998826	-0.0909	0.631073	#N/A	#N/A
YHL007C	STE20	0.252655	0.0016071	-0.180389	-0.191439	#N/A	#N/A
YJR002W	MPP10	0.252634	-0.0046413	-0.182355	-0.0483437	#N/A	#N/A
YLR220W	CCC1	0.252346	-0.151563	-0.076973	0.192178	#N/A	#N/A
YPL074W	YTA6	0.251778	0.086005	-0.116706	-0.163426	#N/A	#N/A
YAR003W	SWD1	0.251712	-0.128151	0.0661424	-0.200724	#N/A	#N/A
YDR381W	YRA1	0.25154	0.0392134	0.174071	-0.0764102	#N/A	#N/A
YDL111C	RRP42	0.251379	-0.0506123	0.144364	0.160121	#N/A	#N/A
YNL230C	ELA1	0.251154	-0.006074	0.056586	0.463852	#N/A	#N/A
YJL157C	FAR1	0.251043	0.0099432	0.0338701	-0.315562	#N/A	#N/A
YMR189W	GCV2	0.25104	0.0765307	0.156847	-0.222569	#N/A	#N/A
YER150W	SPI1	0.251009	-0.088916	-0.0721855	-0.149512	#N/A	#N/A
YIL146C	ATG32	0.249828	-0.0137026	-0.0316418	-0.0570314	#N/A	#N/A
YGL027C	CWH41	0.249629	-0.0051418	-0.0137806	-0.192985	#N/A	#N/A
YPL157W	TGS1	0.249397	-0.169209	-0.212645	-0.145014	#N/A	#N/A
YGL096W	TOS8	0.24896	-0.022059	-0.428541	0.459146	#N/A	#N/A
YNL255C	GIS2	0.248476	0.00835652	-0.0156946	-0.221609	#N/A	#N/A
YDR009W	GAL3	0.24838	-0.0713414	-0.12882	0.207351	#N/A	#N/A
YBL085W	BOI1	0.248361	0.0083266	0.0180968	-0.222435	#N/A	#N/A
YFL001W	DEG1	0.248002	-0.0645794	-0.0453837	-0.193534	#N/A	#N/A
YHL048W	COS8	0.24754	0.0481632	0.166093	0.110484	#N/A	#N/A
YIL130W	ASG1	0.24701	-0.256046	-0.0030512	-0.349268	#N/A	#N/A
YJR116W	TDA4	0.246894	0.0386009	-0.100297	0.63447	#N/A	#N/A
YCR028C	FEN2	0.246709	-0.0875628	0.102282	-0.131297	#N/A	#N/A
YHR198C	AIM18	0.246681	0.0087028	-0.0739244	-0.143108	#N/A	#N/A
YIL063C	YRB2	0.246573	-0.0804232	0.109821	0.0549283	#N/A	#N/A
YER064C	VHR2	0.246563	-0.114892	-0.0785196	0.180799	#N/A	#N/A
YPR061C	JID1	0.246528	0.00417864	-0.0175886	-0.116653	#N/A	#N/A
YBR218C	PYC2	0.246484	0.0659471	-0.0219836	0.0433642	#N/A	#N/A
YCL050C	APA1	0.246234	0.0901947	0.0343554	0.0840569	#N/A	#N/A
YNL068C	FKH2	0.24578	0.10143	-0.0720069	0.510015	#N/A	#N/A
YHR197W	RIX1	0.245669	0.197506	-0.0236804	-0.27741	#N/A	#N/A
YAL034W-A	MTW1	0.245525	-0.0182412	-0.0157232	-0.289799	#N/A	#N/A
YDR212W	TCP1	0.245327	0.0576001	-0.0854407	-0.14404	#N/A	#N/A
YDR171W	HSP42	0.24466	-0.0277002	0.137433	-0.094308	#N/A	#N/A
YPL093W	NOG1	0.244241	-0.0453454	-0.168642	-0.488296	#N/A	#N/A
YJL133C-A	YJL133C-A	0.243602	-0.0415995	0.0932648	-0.318698	#N/A	#N/A
YNL027W	CRZ1	0.243563	-0.0085142	-0.398535	0.824862	#N/A	#N/A
YDR462W	MRPL28	0.243399	0.0578548	0.111903	-0.367522	#N/A	#N/A
YNL209W	SSB2	0.243375	0.0437506	-0.0206212	-0.130383	#N/A	#N/A
YGL256W	ADH4	0.24332	-0.309937	-0.215208	-0.21029	#N/A	#N/A
YKL190W	CNB1	0.242513	-0.0332506	-0.154991	-0.50374	#N/A	#N/A
YLR403W	SFP1	0.242311	0.0396598	0.0512502	-0.180314	#N/A	#N/A
YGR252W	GCN5	0.242008	-0.0193046	-0.0226275	0.110184	#N/A	#N/A
YBR044C	TCM62	0.241852	-0.0025796	0.151232	-0.071161	#N/A	#N/A
YPL144W	POC4	0.241693	-0.16084	-0.0957675	-0.254703	#N/A	#N/A
YPL263C	KEL3	0.241568	0.0083132	-0.13223	-0.248838	#N/A	#N/A
YNL199C	GCR2	0.241563	0.00356902	-0.0552952	-0.277082	#N/A	#N/A
YDR275W	BSC2	0.241555	-0.116243	-0.0991243	0.518029	#N/A	#N/A
YJR009C	TDH2	0.241309	-0.128645	0.0149016	0.0414283	#N/A	#N/A
YDL072C	YET3	0.241151	0.0601844	-0.0253349	0.0711648	#N/A	#N/A
YJL209W	CBP1	0.240936	-0.199307	-0.232802	-0.115698	#N/A	#N/A
YGR070W	ROM1	0.24086	-0.00282144	-0.0725082	0.0375002	#N/A	#N/A
YOL010W	RCL1	0.240749	0.0796376	0.152105	-0.173855	#N/A	#N/A
YJL052W	TDH1	0.240335	-0.0731599	0.00845384	0.213294	#N/A	#N/A
YML075C	HMG1	0.240325	-0.022642	-0.00166574	0.0649991	#N/A	#N/A
YLR082C	SRL2	0.239821	0.024273	-0.0129141	-0.21532	#N/A	#N/A
YNL238W	KEX2	0.239642	0.0935638	0.0757975	-0.0272062	#N/A	#N/A
YML072C	TCB3	0.239472	0.0643872	-0.104296	0.0327232	#N/A	#N/A
YLR141W	RRN5	0.239389	0.09623	-0.242457	0.33313	#N/A	#N/A
YHL004W	MRP4	0.239252	-0.0898107	-0.0442532	0.354929	#N/A	#N/A
YGR295C	COS6	0.238416	0.0820002	0.0602374	0.486999	#N/A	#N/A
YER035W	EDC2	0.238239	0.0027366	0.045394	0.120065	#N/A	#N/A
YJL010C	NOP9	0.23728	-0.0324527	-0.237856	-0.193369	#N/A	#N/A
YGR092W	DBF2	0.237052	0.0111096	0.118363	-0.235483	#N/A	#N/A
YLR163C	MAS1	0.237018	-0.322368	-0.294245	-0.123562	#N/A	#N/A
YMR295C	YMR295C	0.236956	0.0730544	0.111171	-0.110072	#N/A	#N/A
YHL003C	LAG1	0.236945	-0.131324	-0.109589	-0.258874	#N/A	#N/A
YNL002C	RLP7	0.236894	-0.0191074	-0.0739925	-0.0081606	#N/A	#N/A
YDR343C	HXT6	0.236841	-0.0728056	-0.0077226	0.182252	#N/A	#N/A
YGL065C	ALG2	0.236574	-0.0323134	-0.322588	0.0992439	#N/A	#N/A
YLR173W	YLR173W	0.236444	-0.139439	-0.12969	-0.0813922	#N/A	#N/A
YKL034W	TUL1	0.236208	0.0243904	0.216141	0.0242012	#N/A	#N/A
YIR014W	YIR014W	0.23615	0.129455	0.206523	0.0252996	#N/A	#N/A
YEL002C	WBP1	0.235765	0.0149906	-0.0706926	0.00893548	#N/A	#N/A
YMR206W	YMR206W	0.235432	-0.104504	-0.0756823	-0.343581	#N/A	#N/A
YML023C	NSE5	0.235196	0.0684628	0.039035	-0.312784	#N/A	#N/A
YLR312C	YLR312C	0.235137	0.0947312	0.0344702	-0.295408	#N/A	#N/A
YGL086W	MAD1	0.235121	0.0102556	-0.0539539	-0.375531	#N/A	#N/A
YKL217W	JEN1	0.235044	0.194347	-0.318567	0.040425	#N/A	#N/A
YER087C-B	SBH1	0.234835	0.109748	-0.021328	0.0064468	#N/A	#N/A
YER101C	AST2	0.23473	-0.0789102	0.021038	-0.150063	#N/A	#N/A
YGR244C	LSC2	0.234306	0.100214	-0.206015	-0.178898	#N/A	#N/A
YCR060W	TAH1	0.234076	-0.235219	-0.078269	-0.024247	#N/A	#N/A
YOL151W	GRE2	0.234048	-0.355278	0.0790862	0.342586	#N/A	#N/A
YPL095C	EEB1	0.233542	0.168738	0.101369	-0.0468481	#N/A	#N/A
YDR280W	RRP45	0.233063	0.0584502	-0.0436129	-0.192518	#N/A	#N/A
YER090W	TRP2	0.232448	-0.0420588	-0.0311132	-0.146685	#N/A	#N/A
YLR193C	UPS1	0.232376	-0.073904	-0.168769	0.204789	#N/A	#N/A
YER111C	SWI4	0.232288	0.230619	0.255371	0.0672321	#N/A	#N/A
YLR012C	YLR012C	0.232135	-0.304637	-0.174841	-0.311614	#N/A	#N/A
YLR034C	SMF3	0.231858	-0.0626824	-0.0384226	-0.220376	#N/A	#N/A
YIL131C	FKH1	0.231848	-0.10037	-0.112639	-0.463448	#N/A	#N/A
YLR166C	SEC10	0.231723	-0.033563	-0.105983	0.2064	#N/A	#N/A
YGL040C	HEM2	0.231172	-0.203404	-0.144859	0.531698	#N/A	#N/A
YGL163C	RAD54	0.230987	0.0319774	-0.250552	0.924656	#N/A	#N/A
YJL110C	GZF3	0.230388	-0.0897837	-0.282017	-0.551914	#N/A	#N/A
YJL133W	MRS3	0.229636	-0.0080919	0.0945636	-0.374789	#N/A	#N/A
YDR001C	NTH1	0.229534	-0.050015	-0.0617542	-0.176907	#N/A	#N/A
YLR401C	DUS3	0.229462	0.085124	0.0218214	-0.149335	#N/A	#N/A
YJL144W	YJL144W	0.228691	0.0459536	0.063825	0.158631	#N/A	#N/A
YGR063C	SPT4	0.228487	-0.201068	-0.190231	-0.335698	#N/A	#N/A
YHR003C	TCD1	0.228364	-0.018808	-0.042795	0.300864	#N/A	#N/A
YOL052C-A	DDR2	0.228335	-0.0131963	-0.06787	0.436454	#N/A	#N/A
YDL183C	YDL183C	0.228123	0.0284451	-0.121047	0.499852	#N/A	#N/A
YDL165W	CDC36	0.227967	-0.0426234	-0.1014	-0.030935	#N/A	#N/A
YDL013W	SLX5	0.227816	0.16776	0.190446	-0.153179	#N/A	#N/A
YOR062C	YOR062C	0.227068	0.0580686	-0.445968	0.295332	#N/A	#N/A
YCR019W	MAK32	0.226753	-0.0919318	-0.0699361	-0.177919	#N/A	#N/A
YBR117C	TKL2	0.22614	-0.0564302	0.0050308	-0.0983966	#N/A	#N/A
YGL162W	SUT1	0.226124	-0.0974412	-0.404692	0.221389	#N/A	#N/A
YGR083C	GCD2	0.226006	-0.0481011	-0.115666	0.367094	#N/A	#N/A
YPR139C	LOA1	0.225948	-0.139092	-0.0195314	0.0543092	#N/A	#N/A
YGR123C	PPT1	0.225524	-0.0824296	0.0471142	0.398473	#N/A	#N/A
YML056C	IMD4	0.225504	-0.0649874	0.0698376	0.0286294	#N/A	#N/A
YLR008C	PAM18	0.224856	-0.124092	-0.185941	-0.249156	#N/A	#N/A
YHR049W	FSH1	0.224832	0.0889298	0.0210203	0.0389912	#N/A	#N/A
YGL114W	YGL114W	0.224815	-0.171905	-0.130118	0.200066	#N/A	#N/A
YOL001W	PHO80	0.224645	0.00879116	-0.133942	0.0983902	#N/A	#N/A
YHL025W	SNF6	0.224639	-0.0939773	-0.164332	0.041472	#N/A	#N/A
YBL106C	SRO77	0.224087	-0.0521324	-0.260595	-0.26499	#N/A	#N/A
YMR078C	CTF18	0.224053	0.0953773	0.135673	-0.312912	#N/A	#N/A
YDL135C	RDI1	0.223626	-0.0513096	0.0295658	-0.0110645	#N/A	#N/A
YIL002C	INP51	0.223458	-0.275885	-0.103505	-0.103342	#N/A	#N/A
YFR010W	UBP6	0.223378	0.071342	-0.0628126	-0.264383	#N/A	#N/A
YHR004C	NEM1	0.223371	-0.0392771	0.0537729	0.239839	#N/A	#N/A
YIL120W	QDR1	0.223335	0.0843976	-0.119138	0.0147826	#N/A	#N/A
YJR119C	JHD2	0.222999	0.0140749	0.07215	-0.246243	#N/A	#N/A
YBR160W	CDC28	0.222964	-0.017924	0.199506	0.288048	#N/A	#N/A
YEL004W	YEA4	0.222761	-0.0660584	-0.073619	0.33295	#N/A	#N/A
YNL277W	MET2	0.222037	-0.088297	-0.322396	-0.0110206	#N/A	#N/A
YMR217W	GUA1	0.221859	0.0230875	-0.0149917	-0.37947	#N/A	#N/A
YIL034C	CAP2	0.221784	0.137529	0.237423	0.22748	#N/A	#N/A
YJR127C	RSF2	0.221706	-0.10674	-0.163396	0.0597551	#N/A	#N/A
YMR083W	ADH3	0.221641	-0.0511034	-0.189994	0.308849	#N/A	#N/A
YGR179C	OKP1	0.221432	-0.051814	6.6e-06	0.328239	#N/A	#N/A
YHR171W	ATG7	0.220283	0.0521943	-0.0684926	-0.0817698	#N/A	#N/A
YNL181W	YNL181W	0.220182	0.039614	-0.102794	-0.0753982	#N/A	#N/A
YIL152W	YIL152W	0.219831	-0.0095234	-0.011804	-0.221388	#N/A	#N/A
YCR054C	CTR86	0.21971	0.101479	-0.243546	-0.424562	#N/A	#N/A
YOL013C	HRD1	0.219581	0.0557526	-0.0338626	0.154055	#N/A	#N/A
YDR495C	VPS3	0.219552	0.230011	0.0507916	-0.0832265	#N/A	#N/A
YDR019C	GCV1	0.219506	0.0991897	-0.206009	-0.0295635	#N/A	#N/A
YKL094W	YJU3	0.219318	-0.0617309	-0.102616	0.157921	#N/A	#N/A
YOL022C	TSR4	0.219294	0.029767	0.0633756	0.0602419	#N/A	#N/A
YOR161C	PNS1	0.219149	-0.110118	-0.16936	0.132361	#N/A	#N/A
YGR119C	NUP57	0.218945	0.003137	-0.0765206	-0.13178	#N/A	#N/A
YNR051C	BRE5	0.218871	0.0768292	0.110659	-0.256196	#N/A	#N/A
YKR004C	ECM9	0.218371	-0.0612802	0.0212434	-0.0801967	#N/A	#N/A
YKL053C-A	MDM35	0.21822	0.0241794	-0.017991	0.184171	#N/A	#N/A
YJL193W	YJL193W	0.218183	0.0327535	-0.136499	-0.0504156	#N/A	#N/A
YIL121W	QDR2	0.218123	-0.0558513	0.00729518	-0.154396	#N/A	#N/A
YDL070W	BDF2	0.218044	0.0509374	-0.0180731	0.0973438	#N/A	#N/A
YKL193C	SDS22	0.217899	0.17664	0.155283	0.207109	#N/A	#N/A
YJL125C	GCD14	0.217694	0.090718	-0.016868	0.255166	#N/A	#N/A
YDR016C	DAD1	0.21767	0.0294261	0.0870318	-0.104232	#N/A	#N/A
YMR216C	SKY1	0.217566	0.00341836	-0.0578195	-0.409382	#N/A	#N/A
YNR048W	YNR048W	0.217564	-0.0419968	0.0083678	-0.113168	#N/A	#N/A
YKL003C	MRP17	0.217543	-0.113506	-0.0249061	-0.291154	#N/A	#N/A
YJL170C	ASG7	0.217485	-0.117058	-0.158132	-0.258128	#N/A	#N/A
YPL100W	ATG21	0.217232	-0.15079	-0.340316	0.0092734	#N/A	#N/A
YJL140W	RPB4	0.217177	0.0178184	0.101247	-0.312746	#N/A	#N/A
YAL040C	CLN3	0.216982	0.022068	-0.120298	0.458933	#N/A	#N/A
YBL091C-A	SCS22	0.216963	-0.0765504	-0.044915	-0.10238	#N/A	#N/A
YER087W	AIM10	0.216952	-0.0183641	0.044269	-0.18307	#N/A	#N/A
YER155C	BEM2	0.216849	0.0763233	0.101571	0.0123334	#N/A	#N/A
YDR276C	PMP3	0.216848	-0.009885	-0.0867114	0.210539	#N/A	#N/A
YLR268W	SEC22	0.215645	-0.334005	-0.221752	0.0113664	#N/A	#N/A
YER169W	RPH1	0.215134	-0.085161	-0.02676	-0.388244	#N/A	#N/A
YPL225W	YPL225W	0.214907	-0.102543	-0.0799721	-0.577638	#N/A	#N/A
YDR041W	RSM10	0.213638	-0.285006	-0.0284844	0.170252	#N/A	#N/A
YGL233W	SEC15	0.213461	0.0982088	-0.107543	-0.269462	#N/A	#N/A
YDR137W	RGP1	0.213381	-0.059769	-0.013808	-0.0288917	#N/A	#N/A
YLL049W	LDB18	0.213365	-0.0586782	0.0766546	0.0112502	#N/A	#N/A
YMR187C	YMR187C	0.212931	-0.0625574	0.159516	-0.0193836	#N/A	#N/A
YNL052W	COX5A	0.212513	-0.0352152	-0.023055	0.200897	#N/A	#N/A
YKL042W	SPC42	0.21243	-0.0123414	-0.0122415	0.920756	#N/A	#N/A
YKL145W	RPT1	0.212291	-0.0787996	-0.00730672	-0.230206	#N/A	#N/A
YDR032C	PST2	0.212291	0.0850948	-0.124496	0.131551	#N/A	#N/A
YPR070W	MED1	0.212229	-0.092123	-0.119789	-0.203533	#N/A	#N/A
YBR248C	HIS7	0.211861	0.0634246	-0.0760917	0.353586	#N/A	#N/A
YBR220C	YBR220C	0.21144	-0.115199	-0.124983	0.330244	#N/A	#N/A
YDR349C	YPS7	0.211345	-0.0071608	-0.170891	-0.0790022	#N/A	#N/A
YDR247W	VHS1	0.211176	0.00744864	-0.12787	0.325771	#N/A	#N/A
YLL023C	POM33	0.211101	-0.0299793	-0.189308	0.284689	#N/A	#N/A
YOR004W	UTP23	0.210723	0.0546352	-0.241619	-0.124141	#N/A	#N/A
YDR421W	ARO80	0.210591	0.159757	-0.154754	-0.0658409	#N/A	#N/A
YMR299C	DYN3	0.210387	0.0139708	0.104978	0.155762	#N/A	#N/A
YOR116C	RPO31	0.210106	-0.0800541	-0.190624	-0.453834	#N/A	#N/A
YDR146C	SWI5	0.210072	-0.0812683	0.0508383	-0.139351	#N/A	#N/A
YBR249C	ARO4	0.20999	-0.0781702	-0.16373	0.0504558	#N/A	#N/A
YBL052C	SAS3	0.209987	-0.108923	0.14895	-0.17264	#N/A	#N/A
YHR205W	SCH9	0.209458	-0.0634462	0.0955151	-0.219755	#N/A	#N/A
YFR050C	PRE4	0.209328	-0.134446	0.173691	-0.22265	#N/A	#N/A
YML130C	ERO1	0.209144	-0.197597	-0.0249828	-0.0526738	#N/A	#N/A
YKR076W	ECM4	0.209075	0.194542	0.0492232	0.85519	#N/A	#N/A
YCR009C	RVS161	0.208975	0.057812	0.0970498	0.027152	#N/A	#N/A
YGR086C	PIL1	0.208965	-0.152481	-0.00610208	0.166952	#N/A	#N/A
YOR373W	NUD1	0.208613	-0.112316	-0.0698577	-0.32669	#N/A	#N/A
YPL231W	FAS2	0.208153	0.0966342	-0.0098754	-0.0616906	#N/A	#N/A
YPR003C	YPR003C	0.208073	-0.171279	-0.235863	-0.186263	#N/A	#N/A
YBR179C	FZO1	0.207969	-0.127456	-0.22254	-0.0750196	#N/A	#N/A
YDR061W	YDR061W	0.207749	0.0101526	-0.191304	-0.258895	#N/A	#N/A
YLR104W	LCL2	0.207332	-0.039605	-0.014855	-0.056863	#N/A	#N/A
YDR482C	CWC21	0.207067	-0.0460383	-0.137996	0.34777	#N/A	#N/A
YGR079W	YGR079W	0.206298	0.0554166	0.0281733	-0.245954	#N/A	#N/A
YGL129C	RSM23	0.206016	-0.062366	-0.198891	-0.0643372	#N/A	#N/A
YMR267W	PPA2	0.205858	0.167847	-0.0222306	-0.274641	#N/A	#N/A
YJR113C	RSM7	0.205332	0.0219617	-0.232882	0.233812	#N/A	#N/A
YDL144C	YDL144C	0.205296	0.0951744	0.0117026	-0.539398	#N/A	#N/A
YDL203C	ACK1	0.205261	0.0040854	0.0755166	-0.275877	#N/A	#N/A
YGR049W	SCM4	0.205246	0.0891999	-0.0191422	0.459366	#N/A	#N/A
YOL142W	RRP40	0.20517	0.190947	-0.020368	-0.253821	#N/A	#N/A
YGR093W	DRN1	0.205101	-0.0864136	-0.141666	-0.0972662	#N/A	#N/A
YNL015W	PBI2	0.204883	0.098197	-0.0834414	0.208221	#N/A	#N/A
YOL136C	PFK27	0.204735	-0.00977472	-0.0785516	-0.133811	#N/A	#N/A
YER128W	VFA1	0.20472	-0.00840508	0.112351	0.0030496	#N/A	#N/A
YDL123W	SNA4	0.204715	-0.116663	0.00785238	0.420066	#N/A	#N/A
YDR135C	YCF1	0.204267	-0.0788764	-0.001767	0.0194413	#N/A	#N/A
YGR031W	IMO32	0.204236	-0.0385814	0.0820568	-0.157225	#N/A	#N/A
YGL126W	SCS3	0.204179	0.0871242	-0.123332	0.0576218	#N/A	#N/A
YOR047C	STD1	0.203604	-0.0131532	-0.265353	-0.0197776	#N/A	#N/A
YNL099C	OCA1	0.202569	0.116686	0.0984845	0.535316	#N/A	#N/A
YOR095C	RKI1	0.202377	0.0253282	-0.0376816	0.324994	#N/A	#N/A
YDR453C	TSA2	0.202318	-0.134618	-0.158422	0.0299501	#N/A	#N/A
YNL237W	YTP1	0.202305	0.0621283	-0.101794	0.0129118	#N/A	#N/A
YBR247C	ENP1	0.202289	0.046163	0.0385812	-0.178733	#N/A	#N/A
YLR103C	CDC45	0.202263	-0.0394558	-0.013273	-0.0551666	#N/A	#N/A
YNR003C	RPC34	0.202232	-0.147345	-0.0686481	0.41769	#N/A	#N/A
YBR069C	TAT1	0.20206	-0.154811	-0.176926	0.108894	#N/A	#N/A
YJR003C	YJR003C	0.201806	0.0698856	0.0297404	-0.249854	#N/A	#N/A
YHR207C	SET5	0.201721	0.158165	0.2649	0.0883804	#N/A	#N/A
YOR117W	RPT5	0.201337	-0.0787281	-0.182336	-0.44619	#N/A	#N/A
YKR080W	MTD1	0.201322	0.0315292	-0.0337584	-0.235525	#N/A	#N/A
YJR133W	XPT1	0.201287	0.0579114	-0.0684788	-0.293874	#N/A	#N/A
YER082C	UTP7	0.200718	0.0856674	0.0366492	0.10235	#N/A	#N/A
YGR068C	ART5	0.200602	-0.039776	-0.023904	-0.134318	#N/A	#N/A
YOL012C	HTZ1	0.200353	-0.177278	-0.122395	-0.0097574	#N/A	#N/A
YKL033W	TTI1	0.200155	-0.0302384	0.0167815	-0.0932606	#N/A	#N/A
YDL138W	RGT2	0.200154	0.061009	-0.179009	0.254643	#N/A	#N/A
YDR156W	RPA14	0.199392	0.168706	0.292311	-0.0946835	#N/A	#N/A
YOR237W	HES1	0.199377	0.153117	0.0490457	0.00861478	#N/A	#N/A
YML013W	UBX2	0.199296	-0.0286036	-0.19247	-0.470516	#N/A	#N/A
YGL048C	RPT6	0.199016	0.113266	0.034358	0.157751	#N/A	#N/A
YBR066C	NRG2	0.198869	-0.00300208	-0.373537	0.313756	#N/A	#N/A
YGL067W	NPY1	0.198655	0.137345	0.0853709	-0.0330616	#N/A	#N/A
YLL011W	SOF1	0.198161	-0.13704	-0.103806	-0.171708	#N/A	#N/A
YDL146W	LDB17	0.198012	0.152374	0.157674	-0.0160304	#N/A	#N/A
YBR267W	REI1	0.197632	0.0999854	0.0479876	0.008772	#N/A	#N/A
YIL124W	AYR1	0.19756	0.0335308	-0.020146	-0.0306022	#N/A	#N/A
YAR035W	YAT1	0.197026	0.0592502	0.121343	0.243086	#N/A	#N/A
YPR140W	TAZ1	0.196105	-0.173818	-0.00627788	0.043833	#N/A	#N/A
YKL090W	CUE2	0.195608	-0.0477404	-0.0808192	0.00224594	#N/A	#N/A
YPR196W	YPR196W	0.194675	0.0347274	-0.0298007	0.149932	#N/A	#N/A
YOL101C	IZH4	0.194466	-0.0279179	-0.20551	0.153444	#N/A	#N/A
YJL025W	RRN7	0.194368	0.0801021	-0.00315694	0.655416	#N/A	#N/A
YKR024C	DBP7	0.194172	0.110093	0.153507	-0.220641	#N/A	#N/A
YJR045C	SSC1	0.194164	-0.025893	0.0208628	-0.405043	#N/A	#N/A
YGR019W	UGA1	0.194042	-0.00072954	-0.107591	0.254372	#N/A	#N/A
YBR038W	CHS2	0.193814	0.0747578	0.0441844	-0.264557	#N/A	#N/A
YNL106C	INP52	0.193776	-0.0427835	0.0537166	0.0574802	#N/A	#N/A
YNL191W	DUG3	0.193611	-0.090773	-0.129488	-0.278881	#N/A	#N/A
YNL115C	YNL115C	0.193264	-0.190453	0.0772788	-0.13055	#N/A	#N/A
YLR192C	HCR1	0.193	-0.0739662	-0.206282	0.0218596	#N/A	#N/A
YDL202W	MRPL11	0.192955	0.0657077	0.132442	-0.170215	#N/A	#N/A
YOR338W	YOR338W	0.192823	0.118631	-0.23312	-0.44364	#N/A	#N/A
YOR107W	RGS2	0.192726	-0.00936624	-0.127959	0.1898	#N/A	#N/A
YFL004W	VTC2	0.192424	-0.138613	0.02011	-0.0481136	#N/A	#N/A
YKL077W	YKL077W	0.192297	0.034087	-0.115908	0.0195902	#N/A	#N/A
YDL174C	DLD1	0.192154	-0.13837	-0.170233	-0.344327	#N/A	#N/A
YAL024C	LTE1	0.191982	0.317966	0.139922	-0.092593	#N/A	#N/A
YCL037C	SRO9	0.191956	-0.0800488	0.0155256	-0.415676	#N/A	#N/A
YJR112W-A	YJR112W-A	0.191703	0.076408	-0.147512	0.359308	#N/A	#N/A
YEL021W	URA3	0.19167	0.401151	0.257324	-0.154191	#N/A	#N/A
YOL133W	HRT1	0.191537	0.0343277	-0.180218	-0.203185	#N/A	#N/A
YLR253W	MCP2	0.191519	0.0330167	-0.0488564	0.00491088	#N/A	#N/A
YOR327C	SNC2	0.191258	-0.29056	-0.027794	0.188447	#N/A	#N/A
YDL047W	SIT4	0.191223	-0.00983986	-0.0584504	0.758114	#N/A	#N/A
YMR073C	IRC21	0.191199	-0.0603309	0.0454082	0.0115255	#N/A	#N/A
YIR018W	YAP5	0.191193	-0.249879	-0.0258559	0.31791	#N/A	#N/A
YDL051W	LHP1	0.190787	0.047746	0.131758	-0.259685	#N/A	#N/A
YPR161C	SGV1	0.190522	-0.0893723	0.0916016	-0.222502	#N/A	#N/A
YIR017C	MET28	0.190397	-0.253264	-0.0286921	0.311658	#N/A	#N/A
YCR089W	FIG2	0.189227	0.0478807	0.156228	-0.269311	#N/A	#N/A
YMR024W	MRPL3	0.189007	-0.0690522	0.0439481	0.056248	#N/A	#N/A
YGL117W	YGL117W	0.188986	-0.200168	-0.16956	0.659486	#N/A	#N/A
YJR015W	YJR015W	0.188833	-0.0599851	0.08498	-0.00464556	#N/A	#N/A
YFL017C	GNA1	0.188628	0.159878	0.224711	0.536154	#N/A	#N/A
YBR028C	YPK3	0.188552	0.0601868	0.174482	-0.099095	#N/A	#N/A
YDL092W	SRP14	0.188411	-0.0964304	-0.0310694	-0.261065	#N/A	#N/A
YGR174C	CBP4	0.188162	0.162678	0.145649	0.160364	#N/A	#N/A
YFL002C	SPB4	0.187978	0.0311968	-0.110601	-0.131885	#N/A	#N/A
YPL180W	TCO89	0.187752	-0.0276692	0.066251	0.113795	#N/A	#N/A
YGL203C	KEX1	0.187038	0.0181476	0.0162682	0.442956	#N/A	#N/A
YLR290C	YLR290C	0.18699	-0.0664998	-0.145283	0.0415048	#N/A	#N/A
YMR068W	AVO2	0.1869	-0.126347	-0.103638	0.465765	#N/A	#N/A
YDR246W	TRS23	0.186589	0.0950152	0.0540989	0.523366	#N/A	#N/A
YCR046C	IMG1	0.186521	0.109783	0.0860517	0.0378073	#N/A	#N/A
YBR037C	SCO1	0.186406	-0.0299358	0.0124304	-0.305639	#N/A	#N/A
YNL286W	CUS2	0.186404	0.0784322	-0.0351045	-0.0478295	#N/A	#N/A
YKR097W	PCK1	0.185864	0.107488	-0.144597	-0.0558436	#N/A	#N/A
YGL226C-A	OST5	0.185426	-0.0992627	-0.00032822	-0.257462	#N/A	#N/A
YPL091W	GLR1	0.185193	0.163891	-0.0900926	0.16907	#N/A	#N/A
YIL122W	POG1	0.185143	-0.0146159	-0.0661584	-0.288793	#N/A	#N/A
YNL080C	EOS1	0.184853	-0.0801178	-0.00479796	0.243342	#N/A	#N/A
YCL004W	PGS1	0.184819	-0.112393	0.0306955	0.119067	#N/A	#N/A
YNL072W	RNH201	0.184645	-0.296533	-0.0958945	-0.163352	#N/A	#N/A
YDR335W	MSN5	0.184341	-0.138511	-0.226779	-0.336066	#N/A	#N/A
YLR395C	COX8	0.184192	-0.127939	-0.0746212	-0.140044	#N/A	#N/A
YDR373W	FRQ1	0.184183	-0.0417041	0.0621479	-0.198925	#N/A	#N/A
YJL095W	BCK1	0.184042	-0.020419	0.0770229	-0.0425024	#N/A	#N/A
YER118C	SHO1	0.18375	-0.0781787	-0.12306	-0.0654032	#N/A	#N/A
YLR381W	CTF3	0.183721	0.0839413	-0.21419	0.692318	#N/A	#N/A
YDL192W	ARF1	0.183571	-0.00742304	0.186811	-0.184183	#N/A	#N/A
YGR104C	SRB5	0.182782	-0.0332757	-0.180793	-0.0110776	#N/A	#N/A
YGL021W	ALK1	0.182736	-0.161318	-0.102667	-0.382732	#N/A	#N/A
YLR312W-A	MRPL15	0.18257	0.12939	0.079665	-0.319104	#N/A	#N/A
YGL263W	COS12	0.182406	0.34	0.173534	0.282057	#N/A	#N/A
YER033C	ZRG8	0.182224	0.0111472	0.127178	-0.007967	#N/A	#N/A
YDL053C	PBP4	0.181338	0.07431	0.106043	-0.0959481	#N/A	#N/A
YHR112C	YHR112C	0.181257	-0.112814	-0.227616	-0.051572	#N/A	#N/A
YJL123C	MTC1	0.181253	-0.0405461	-0.101908	-0.384788	#N/A	#N/A
YDL014W	NOP1	0.180951	-0.0625352	-0.103565	-0.302035	#N/A	#N/A
YOR005C	DNL4	0.18085	0.0697631	0.12298	0.158204	#N/A	#N/A
YPL226W	NEW1	0.180491	-0.0589816	-0.102461	-0.394542	#N/A	#N/A
YER154W	OXA1	0.180457	0.13524	-0.0295328	0.0469812	#N/A	#N/A
YKR003W	OSH6	0.180218	0.016166	0.0533251	0.279686	#N/A	#N/A
YMR065W	KAR5	0.179693	-0.0642272	0.0017292	-0.168287	#N/A	#N/A
YHR008C	SOD2	0.179636	0.0542412	-0.101438	-0.0387312	#N/A	#N/A
YFL046W	FMP32	0.179603	-0.284478	-0.198912	-0.148069	#N/A	#N/A
YOR110W	TFC7	0.179489	-0.07574	-0.100145	-0.177029	#N/A	#N/A
YDL173W	PAR32	0.1791	-0.0899842	-0.173397	-0.302332	#N/A	#N/A
YPL266W	DIM1	0.178996	-0.029875	0.126001	-0.0020356	#N/A	#N/A
YOR137C	SIA1	0.178748	-0.274498	-0.283674	-0.194927	#N/A	#N/A
YLL038C	ENT4	0.178696	0.0194652	-0.0488146	-0.149612	#N/A	#N/A
YEL065W	SIT1	0.178648	-0.101751	0.0276342	0.22967	#N/A	#N/A
YJL124C	LSM1	0.178483	-0.128414	0.076173	-0.168394	#N/A	#N/A
YPL124W	SPC29	0.178433	-0.139036	-0.147214	-0.263161	#N/A	#N/A
YGL108C	YGL108C	0.178386	-0.246461	-0.0515872	-0.104844	#N/A	#N/A
YNL144C	YNL144C	0.178225	-0.0899315	-0.218886	0.448326	#N/A	#N/A
YPL125W	KAP120	0.177682	0.118821	-0.0309384	-0.248346	#N/A	#N/A
YNL249C	MPA43	0.177495	0.0312394	0.0171896	-0.170689	#N/A	#N/A
YPL013C	MRPS16	0.17746	-0.0159212	-0.194418	-0.302869	#N/A	#N/A
YDR147W	EKI1	0.177374	-0.10697	-0.00953212	-0.202278	#N/A	#N/A
YPR199C	ARR1	0.177288	-0.0705733	0.0760621	0.87474	#N/A	#N/A
YBR062C	YBR062C	0.177157	-0.125276	-0.114724	-0.195328	#N/A	#N/A
YMR298W	LIP1	0.177154	-0.173515	-0.139788	0.0291486	#N/A	#N/A
YLR091W	GEP5	0.17691	-0.116923	0.0392645	0.447497	#N/A	#N/A
YNL139C	THO2	0.176863	0.0584927	-0.0228027	-0.0250096	#N/A	#N/A
YJL185C	ATG36	0.1768	-0.131808	-0.0102293	-0.008218	#N/A	#N/A
YDR456W	NHX1	0.176767	-0.117878	-0.0608694	-0.395133	#N/A	#N/A
YOL129W	VPS68	0.176734	-0.00102888	0.0257962	-0.181068	#N/A	#N/A
YOR267C	HRK1	0.176506	-0.137068	-0.294757	0.767616	#N/A	#N/A
YLR245C	CDD1	0.17648	-0.0641964	-0.0718838	-0.0514042	#N/A	#N/A
YNL268W	LYP1	0.176354	0.0355011	0.0304132	0.339145	#N/A	#N/A
YER025W	GCD11	0.176292	-0.0234918	-0.016715	-0.306287	#N/A	#N/A
YMR129W	POM152	0.176246	0.00364092	-0.100565	-0.264367	#N/A	#N/A
YER168C	CCA1	0.176047	0.062159	0.0390618	-0.336989	#N/A	#N/A
YHR087W	RTC3	0.175946	-0.00119828	-0.0774438	0.174504	#N/A	#N/A
YOR118W	RTC5	0.175909	0.0534102	0.22058	0.0554614	#N/A	#N/A
YOL158C	ENB1	0.17568	-0.137412	-0.149787	-0.0244427	#N/A	#N/A
YDR085C	AFR1	0.17539	-0.149747	-0.15315	0.0198989	#N/A	#N/A
YLR262C-A	TMA7	0.175383	0.125759	-0.0844183	-0.0588838	#N/A	#N/A
YMR055C	BUB2	0.174867	-0.140393	-0.18464	0.688156	#N/A	#N/A
YPL026C	SKS1	0.174744	-0.0707952	-0.175916	0.56746	#N/A	#N/A
YJL050W	MTR4	0.174062	-0.157174	-0.148867	-0.358982	#N/A	#N/A
YER018C	SPC25	0.174025	-0.123847	0.160364	-0.0770532	#N/A	#N/A
YCR057C	PWP2	0.174002	-0.234206	-0.0569593	0.0130382	#N/A	#N/A
YKL064W	MNR2	0.173738	-0.0543966	0.0539726	0.0973149	#N/A	#N/A
YMR081C	ISF1	0.1737	0.0614852	-0.0224868	0.372819	#N/A	#N/A
YJR076C	CDC11	0.173507	-0.124323	-0.108226	0.0227852	#N/A	#N/A
YNL188W	KAR1	0.173499	0.065529	0.186051	0.244997	#N/A	#N/A
YOR232W	MGE1	0.173435	0.171141	0.0705667	-0.0235336	#N/A	#N/A
YLR360W	VPS38	0.173425	-0.0854164	-0.0566062	0.192315	#N/A	#N/A
YPL111W	CAR1	0.173012	-0.090528	-0.0431819	0.162215	#N/A	#N/A
YGR159C	NSR1	0.172456	-0.00602056	0.188085	0.171866	#N/A	#N/A
YKL059C	MPE1	0.172106	-0.193084	-0.0896108	-0.0505848	#N/A	#N/A
YBR003W	COQ1	0.171722	-0.0920364	0.0741375	-0.18566	#N/A	#N/A
YNL253W	TEX1	0.17156	0.0892234	-0.162707	-0.240567	#N/A	#N/A
YLR164W	SHH4	0.171453	-0.197723	-0.301297	-0.25937	#N/A	#N/A
YLR449W	FPR4	0.171278	-0.146601	-0.106877	-0.28523	#N/A	#N/A
YNR035C	ARC35	0.171183	-0.00109176	0.153547	-0.186748	#N/A	#N/A
YML112W	CTK3	0.170991	0.0176187	-0.0144618	0.215177	#N/A	#N/A
YIR031C	DAL7	0.170921	-0.171735	-0.111872	0.198001	#N/A	#N/A
YML019W	OST6	0.170884	-0.0850684	0.0343396	0.029928	#N/A	#N/A
YJL065C	DLS1	0.170844	-0.0339788	0.0753772	0.134472	#N/A	#N/A
YPR030W	CSR2	0.170736	-0.08852	0.0258544	-0.20049	#N/A	#N/A
YMR044W	IOC4	0.17029	-0.0223192	0.0428688	0.553752	#N/A	#N/A
YLR405W	DUS4	0.169949	0.0719913	0.128697	0.172106	#N/A	#N/A
YBR182C	SMP1	0.169426	0.154874	-0.180757	0.562656	#N/A	#N/A
YMR188C	MRPS17	0.16931	0.0447593	0.193916	-0.219312	#N/A	#N/A
YMR137C	PSO2	0.169076	-0.0522184	-0.0835522	-0.0100838	#N/A	#N/A
YOR020C	HSP10	0.168965	-0.0430025	0.138007	0.107989	#N/A	#N/A
YKR011C	YKR011C	0.168954	-0.0568196	0.139561	-0.110176	#N/A	#N/A
YFR052W	RPN12	0.168876	-0.0338358	0.0993376	0.143525	#N/A	#N/A
YDR384C	ATO3	0.168842	0.0571038	-0.287443	0.531418	#N/A	#N/A
YEL013W	VAC8	0.168578	-0.047484	-0.106113	-0.33323	#N/A	#N/A
YBL098W	BNA4	0.1685	0.301569	0.236343	0.17877	#N/A	#N/A
YNL102W	POL1	0.168176	0.128801	0.050661	0.55037	#N/A	#N/A
YJL208C	NUC1	0.168103	0.145571	-0.179538	-0.123117	#N/A	#N/A
YER127W	LCP5	0.167787	0.0252445	-0.0562584	-0.336832	#N/A	#N/A
YAL044C	GCV3	0.167475	-0.043898	-0.0439534	-0.301866	#N/A	#N/A
YDL030W	PRP9	0.167407	-0.0071566	-0.225827	-0.249794	#N/A	#N/A
YJL132W	YJL132W	0.166988	-0.0380262	0.0587674	0.115092	#N/A	#N/A
YHR038W	RRF1	0.166618	-0.01246	-0.040697	-0.144769	#N/A	#N/A
YMR005W	TAF4	0.166377	0.0598214	-0.0505545	-0.0444196	#N/A	#N/A
YPL156C	PRM4	0.166355	-0.0114766	-0.11883	-0.0768376	#N/A	#N/A
YDR336W	YDR336W	0.166126	0.0742126	-0.305358	-0.060988	#N/A	#N/A
YJL221C	IMA4	0.16604	-0.09814	0.00641	0.057406	#N/A	#N/A
YHL040C	ARN1	0.165922	0.025208	-0.188015	0.456104	#N/A	#N/A
YLR414C	PUN1	0.165798	-0.0306639	0.0003264	0.250464	#N/A	#N/A
YER136W	GDI1	0.165666	-0.0800232	-0.144079	-0.0489183	#N/A	#N/A
YMR318C	ADH6	0.164135	-0.160085	-0.302194	-0.115732	#N/A	#N/A
YNL141W	AAH1	0.164108	-0.0945964	-0.0511576	-0.0985952	#N/A	#N/A
YOL002C	IZH2	0.163923	0.017198	-0.104725	0.0482482	#N/A	#N/A
YOR284W	HUA2	0.163911	-0.00692956	0.0646498	0.219912	#N/A	#N/A
YBL014C	RRN6	0.1637	0.0109538	-0.456082	0.578669	#N/A	#N/A
YDR414C	ERD1	0.163072	0.035859	-0.0303967	0.0827572	#N/A	#N/A
YML078W	CPR3	0.162896	-0.0359396	-0.0997106	-0.30985	#N/A	#N/A
YDR177W	UBC1	0.162793	0.102249	-0.040819	-0.0657567	#N/A	#N/A
YNL254C	RTC4	0.162771	0.108032	-0.28419	-0.272262	#N/A	#N/A
YNL029C	KTR5	0.162383	-0.0841099	-0.465297	0.591409	#N/A	#N/A
YGL194C	HOS2	0.162352	-0.0198471	0.186152	-0.381634	#N/A	#N/A
YNL186W	UBP10	0.162024	0.202788	0.0034131	0.0233088	#N/A	#N/A
YBR084W	MIS1	0.161805	0.0112554	-0.0269855	0.17466	#N/A	#N/A
YFR051C	RET2	0.161648	-0.0271926	0.105703	0.113164	#N/A	#N/A
YPR192W	AQY1	0.161138	0.091933	-0.213988	0.439105	#N/A	#N/A
YOR322C	LDB19	0.160631	-0.098092	-0.054148	-0.119043	#N/A	#N/A
YHR208W	BAT1	0.160293	-0.0334863	0.0312949	-0.357908	#N/A	#N/A
YER063W	THO1	0.160234	0.0145936	-0.0845944	0.196654	#N/A	#N/A
YJL061W	NUP82	0.160155	-0.0602506	-0.023954	-0.0443272	#N/A	#N/A
YHR117W	TOM71	0.159929	0.00487124	-0.205054	-0.056748	#N/A	#N/A
YML087C	AIM33	0.159866	0.0274016	0.0014058	-0.0121444	#N/A	#N/A
YHR050W-A	YHR050W-A	0.159647	0.0404113	0.156499	-0.239045	#N/A	#N/A
YHR051W	COX6	0.159647	0.0404113	0.156499	-0.239045	#N/A	#N/A
YBR082C	UBC4	0.159537	0.0341824	0.0355536	0.550391	#N/A	#N/A
YPR157W	TDA6	0.159445	0.0620068	-0.232094	1.22114	#N/A	#N/A
YNL113W	RPC19	0.159195	-0.105016	0.0921778	-0.17055	#N/A	#N/A
YLR212C	TUB4	0.159125	0.169108	-0.0816296	0.43232	#N/A	#N/A
YLL002W	RTT109	0.158502	-0.0450752	-0.0403195	-0.150335	#N/A	#N/A
YBR104W	YMC2	0.158158	-0.214228	-0.196702	-0.311921	#N/A	#N/A
YOR163W	DDP1	0.158066	-0.0138623	0.051952	-0.16019	#N/A	#N/A
YOR238W	YOR238W	0.157102	-0.0102529	-0.00859312	0.0850382	#N/A	#N/A
YBR089C-A	NHP6B	0.157012	0.0163829	0.0967835	0.028922	#N/A	#N/A
[truncated: 3,044 more rows]
