# Supplementary material for: SWI/SNF and the histone chaperone Rtt106 drive expression of the Pleiotropic Drug Resistance network genes
Source: Nat Commun. 2022 Apr 12;13:1968. doi: 10.1038/s41467-022-29591-z (PMC9005695; doi:10.1038/s41467-022-29591-z)
Supplement: Supplementary file 6 — Supplementary Dataset 3 [file 41467_2022_29591_MOESM6_ESM.xlsx]

## Sheet: Supplementary Data 3
Gene name	cluster	feature	rtt106/WT (log2FC)	pdr3/WT (log2FC)	pdr1/WT (log2FC)	FDR (rtt106/WT)	RPKM in WT (log10)
FAA4	1	broad	-0.821274	-0.149932	0.0551209	7.07833e-06	2.47682
PDR5	1	PDRE	-2.05161	-2.36662	0.218813	3.7959e-59	2.69305
CIS1	1	PDRE	-3.14227	-3.47363	-0.0495063	1.02545e-37	1.88527
RSB1	1	PDRE	-1.94446	-4.69425	0.735947	3.1448e-18	1.3595
PDR3	1	PDRE	-0.780478	-13.4112	0.331101	9.0924e-15	1.48653
HXT3	1	PDRE	-0.957422	-0.720264	-0.387536	9.64352e-13	3.2948
IPT1	1	PDRE	-0.738075	-0.244613	-0.148173	2.76288e-08	2.10417
YMR102C	1	PDRE	-1.04269	-0.850727	0.44616	1.03263e-07	1.91588
PDR15	1	PDRE	-0.957778	-2.06692	0.408818	4.62437e-07	1.36552
MIG2	1	PDRE	-1.63364	-1.59875	-1.07545	1.1699e-05	2.08026
SNQ2	1	PDRE	-0.470714	-0.456902	0.399801	0.000100879	1.7763
ICY1	1	PDRE	-0.783307	-1.17095	-0.104694	0.000186095	2.17653
VHR1	1	PDRE	-0.539768	-0.639136	-0.112404	0.000256976	1.6163
SPO24	1	PDRE	-0.635473	-0.538596	0.123427	0.000501397	3.32386
YGR035C	1	PDRE	-0.824492	-0.787153	-0.0238439	0.00235506	2.38566
LAC1	1	PDRE	-0.293366	-0.243621	0.244755	0.00358065	2.23216
PDR16	1	PDRE	-0.29397	-0.16449	0.181456	0.0114194	2.39596
YGR161W-C	1	PDRE	-0.569358	-1.24466	-0.506082	0.0627838	1.63458
RTS3	1	PDRE	0.0318863	-0.533657	-0.0429805	0.886051	1.80745
CAP1	1	PDRE	0.0184282	-0.0984208	-0.0919246	0.901003	2.21004
HHF2	2	histone	-0.609501	-0.234963	-0.102845	7.02856e-07	3.45988
HHF1	2	histone	0.47679	-0.398566	-0.207491	0.000797838	3.37861
HTB1	2	histone	-0.338503	0.279603	0.106561	0.00466026	3.41
HTA1	2	histone	0.320118	-0.0427142	-0.0317964	0.0113749	3.35804
HHT1	2	histone	0.170303	-0.11511	-0.038663	0.14024	3.21388
HHT2	2	histone	-0.136371	0.198082	0.0626549	0.224764	3.43779
ALD6	2	PDRE	-1.62606	-2.64915	-2.9167	0.00741047	2.32923
AGP1	2	peak	0.356435	-0.0132942	0.181869	0.0112175	1.54074
ECL1	2	peak	-0.550594	-0.534763	-0.704174	0.0152326	2.01726
MNN4	3	PDRE	0.140377	-0.422599	-0.104899	0.203912	1.29558
LDB7	4	PDRE	-0.387358	1.27714	0.281325	1.2603e-05	2.16227
SLP1	5	neighbour	-0.205601	-0.110921	-0.057568	0.0159094	1.64038
PHO84	6	broad	-0.979088	-0.697206	-0.417226	0.000563654	2.92298
HTB2	6	histone	-0.938289	0.167481	0.0148623	1.03268e-19	3.08405
HTA2	6	histone	-0.992843	-0.448608	-0.273457	8.95904e-05	3.37316
LEU1	6	neighbour	0.712393	0.564868	0.523825	2.03416e-09	2.33423
COA6	7	broad	-0.594836	-0.312465	-0.019149	1.10507e-05	2.23775
CIS3	7	broad	-0.352672	0.15626	0.146118	0.00188898	3.07864
NUP100	7	broad	-0.538282	-0.251104	-0.178725	0.00264219	1.71832
ECM15	7	centromere	-0.516347	-0.959589	-0.47849	0.0157758	2.72954
LOC1	7	centromere	-0.351115	-0.32489	-0.297047	0.289884	2.77126
RRP6	7	centromere	-0.122328	0.214832	0.13652	0.411792	1.86082
ERG26	7	centromere	0.102218	0.0919559	0.113762	0.429774	2.14724
ADK1	7	neighbour	-0.404805	0.236073	0.117738	6.34026e-05	2.99944
HAP4	7	peak	-1.02329	-1.04472	-0.181074	4.6474e-08	2.1559
SUN4	7	peak	-0.773244	-0.431868	-0.434124	8.19775e-07	2.5005
AMN1	7	peak	-0.960004	-0.817635	-0.709846	8.2012e-06	2.43446
YAP6	7	peak	0.700076	0.00640008	-0.21144	9.06058e-06	0.86298
PUT4	7	peak	1.20415	-0.146156	0.061371	0.000625539	-0.304767
PMA1	7	peak	-0.443796	-0.357233	0.00391501	0.00199481	3.19552
CIN1	7	peak	0.188564	0.0537259	0.0677163	0.135412	0.852222
TYE7	7	peak	-0.237796	0.248414	-0.0476434	0.303634	2.46738
UTH1	7	peak	-0.144815	-0.0431443	0.032926	0.323244	3.14789
SOK2	7	peak	-0.121507	0.205252	0.0819482	0.346135	1.61862
FTR1	7	peak	-0.104753	0.49441	0.256773	0.611919	2.30703
EST3	7	tRNA	0.457959	0.135	0.304604	9.74902e-06	2.30586
RGI2	7	tRNA	0.948919	-0.935622	-0.306098	0.0460694	0.207427
NUP2	7	tRNA	-0.14556	0.173737	-0.000914625	0.214057	2.00429
VPS53	7	tRNA	-0.104416	-0.137539	-0.0560478	0.410111	1.38496
TEC1	7	tRNA	-0.133925	-0.695432	-0.293885	0.533713	1.66804
PEX25	7	tRNA	-0.0944272	0.019812	0.00398222	0.558372	1.6727
SES1	7	tRNA	0.0134282	0.329204	0.287874	0.935787	2.81385
HPF1	8	broad	1.9608	-0.226754	-0.63804	4.12024e-18	0.775706
BAT2	8	broad	-1.37427	-0.635285	-0.636046	3.53475e-11	2.39633
RPL9B	8	broad	-0.727441	-0.616937	-0.316342	2.21567e-06	3.12792
ZEO1	8	broad	-1.4347	-1.60095	-0.53897	7.06547e-06	3.55609
YRF1-1	8	broad	0.490519	0.114923	-0.0795683	7.15049e-05	1.15212
ALD5	8	broad	-0.784365	-0.440172	-0.408394	0.000466353	2.13237
MFA2	8	broad	0.546784	0.197519	0.095213	0.00300668	3.64409
TIP1	8	broad	0.625579	1.06334	0.709662	0.00303846	2.96993
GCN4	8	broad	-0.341819	-0.0942647	-0.0842201	0.00437781	3.02155
RPS25B	8	broad	-0.408063	-0.272712	-0.190968	0.00853686	3.35831
AGE1	8	broad	-0.279311	0.181557	0.0183508	0.00879721	1.6961
FBA1	8	broad	0.276629	0.660778	0.402308	0.010947	4.00828
RPS9A	8	broad	-0.451957	-0.444912	-0.470472	0.0145782	2.3299
RFU1	8	broad	-0.536664	-0.554882	-0.629822	0.0474787	1.82085
PDA1	8	broad	-0.223878	0.0343908	-0.00888908	0.061314	2.54073
RPS26B	8	broad	0.194002	0.579787	0.362534	0.0802434	3.63133
PSA1	8	broad	-0.198164	0.0738066	0.016897	0.0933128	3.30711
ERG1	8	broad	0.222653	0.306785	0.241402	0.122847	2.58315
CCW12	8	broad	0.128691	0.431278	0.187897	0.203014	4.14017
RPS29A	8	broad	-0.221357	-0.00368942	-0.0950048	0.208569	3.67363
AHP1	8	broad	-0.256202	0.344841	-0.769515	0.270776	3.476
RPS18A	8	broad	-0.342094	-0.406854	-0.217496	0.272288	3.50872
RPS20	8	broad	-0.173025	-0.0805563	-0.0755522	0.475498	3.91387
GPM1	8	broad	0.0835033	0.579606	0.33957	0.49849	3.99646
YDR524C-B	8	broad	-0.0777725	0.40215	0.28516	0.525692	3.92791
EFB1	8	broad	-0.0827506	0.337308	0.0915231	0.531755	3.20625
PMP1	8	broad	-0.115322	-0.0618721	0.145135	0.573435	3.40002
TMA19	8	broad	-0.199035	-0.209689	-0.0924575	0.612202	3.86756
YCR024C-B	8	broad	-0.106585	-0.0491019	0.16021	0.613081	3.22604
PGI1	8	broad	-0.0548073	0.451148	0.432858	0.6404	3.04779
ACT1	8	broad	-0.0525986	0.248848	0.0168679	0.653252	2.97829
RPS3	8	broad	-0.058886	0.157689	0.157579	0.712945	3.58351
RPL22A	8	broad	0.028837	0.338541	0.104626	0.830538	3.08954
TDH3	8	broad	-0.00317324	0.399729	0.203643	0.98083	4.12004
AVT1	8	centromere	0.207166	0.143035	0.0372844	0.0211741	1.86818
NUP60	8	centromere	0.147805	0.239542	0.0502122	0.27184	1.82288
OSH7	8	centromere	0.130495	0.141631	0.163847	0.285131	1.64708
TFC3	8	centromere	0.0478978	-0.0480335	0.0851538	0.635953	1.2794
GLG2	8	neighbour	0.799426	-0.48	-0.373052	1.74688e-11	1.15768
RSM27	8	neighbour	-0.91296	-0.809308	-0.367323	4.87376e-06	2.49094
CMP2	8	neighbour	0.390631	0.136397	0.157846	5.3085e-06	1.61493
SWT1	8	neighbour	-0.462942	-0.44958	-0.303157	0.000166044	1.71735
PCL10	8	neighbour	-0.329071	-0.135938	0.00694827	0.00128455	1.5525
TEL1	8	neighbour	0.336244	-0.0457827	-0.00149297	0.00170371	0.930992
YNL208W	8	neighbour	-0.317671	0.00172194	-0.121729	0.00531223	2.69351
VAC17	8	neighbour	-0.448894	-0.232016	-0.180614	0.00609034	1.53829
PPH21	8	neighbour	0.291412	0.323043	0.0791126	0.00719581	2.13765
LYS12	8	neighbour	-0.316342	-0.0621717	0.00731501	0.0083176	2.36112
RIM2	8	neighbour	-0.322179	-0.467352	-0.125935	0.0101319	1.85381
MUS81	8	neighbour	0.265214	-0.090812	0.0891435	0.0135127	1.13298
GLG1	8	neighbour	0.621921	-0.0952196	0.0468254	0.0286982	1.32127
YLR287C	8	neighbour	-0.368489	-0.473947	-0.335066	0.0435511	2.09657
TAL1	8	neighbour	0.204315	0.37722	0.129537	0.0599688	2.8897
NAT2	8	neighbour	-0.35905	-0.215943	-0.159196	0.0857543	2.20816
MUD1	8	neighbour	0.158647	0.159728	0.175287	0.161678	1.7227
ADE16	8	neighbour	0.108394	0.151753	0.0660795	0.326504	2.24877
YOS1	8	neighbour	-0.302926	-0.58184	-0.288577	0.358516	2.47185
PSF1	8	neighbour	-0.193921	-0.379354	-0.282376	0.423765	1.89773
RRS1	8	neighbour	-0.154134	0.372569	-0.0229998	0.455797	2.5531
MTR3	8	neighbour	0.0854874	0.398253	0.0996707	0.535102	2.11444
CGR1	8	neighbour	-0.197815	-0.149205	-0.165878	0.555237	2.85159
MFM1	8	neighbour	0.182767	-0.33283	-0.0774688	0.597899	1.3355
MSI1	8	neighbour	-0.0910809	0.00753682	-0.194065	0.654034	1.56597
YMR230W-A	8	neighbour	0.184106	-0.514586	-0.850434	0.654246	1.19627
SLM5	8	neighbour	0.052806	0.151845	0.120195	0.720949	1.23987
YLR108C	8	neighbour	-0.151584	-0.107646	-1.1266	0.741457	1.11899
NOP12	8	neighbour	0.0631311	0.33681	-0.0495361	0.759478	2.26576
EMG1	8	neighbour	-0.0381608	0.293812	-0.0136732	0.829522	2.28754
SEC39	8	neighbour	-0.0149543	-0.280421	-0.0333316	0.901263	1.43496
YDL129W	8	neighbour	0.0057364	-0.0832564	-0.308999	0.978354	1.67385
FRE4	8	peak	1.52571	1.14258	-0.109103	1.37067e-24	0.607178
FUI1	8	peak	-2.21158	-1.44661	-0.326997	6.77225e-23	1.90595
CTR1	8	peak	-1.74318	-0.246785	-0.443523	8.30117e-18	2.22054
FRE1	8	peak	-1.74464	0.0287426	-0.182776	7.63667e-15	1.9816
MDH2	8	peak	-1.24603	-0.413393	-0.0646859	1.97674e-08	2.24318
KCC4	8	peak	0.61354	0.440495	0.0700536	0.000573812	0.992825
PCL1	8	peak	-0.844925	-0.616086	-0.823455	0.00119093	1.87843
POP1	8	peak	-0.473863	-0.0424969	-0.196363	0.00259438	1.59681
CRR1	8	peak	0.563467	0.30194	-0.173037	0.00265982	1.04439
CLB1	8	peak	-0.369014	-0.119158	0.353939	0.013891	1.94368
HYP2	8	peak	-0.344892	0.167639	-0.0565458	0.0197916	3.34795
SFG1	8	peak	-0.432124	-0.380326	-0.197101	0.0247945	2.11708
ISA1	8	peak	-0.292043	-0.0604372	-0.066159	0.0408957	2.01882
GLY1	8	peak	-0.349684	0.0763005	-0.273795	0.0445985	2.67107
PHO87	8	peak	-0.259974	-0.101763	0.0202718	0.0460078	1.52614
URA1	8	peak	-0.350046	0.47299	0.444333	0.087954	3.0201
LYS20	8	peak	-0.255366	0.731711	0.0843303	0.0923371	2.21361
ROX1	8	peak	-0.37807	-0.511464	-0.514358	0.0940408	1.77083
PCL2	8	peak	-0.445985	-0.462596	-0.531913	0.107325	1.58359
SNA2	8	peak	-0.253907	-0.276448	-0.345242	0.115963	1.82932
CLN2	8	peak	-0.232005	-0.280491	-0.482451	0.204006	1.79685
AAC1	8	peak	0.176419	0.0224036	0.342659	0.238529	1.21764
FKS1	8	peak	-0.108833	0.0916616	0.0173533	0.246169	2.22652
SPT8	8	peak	-0.209137	-0.172572	-0.0395104	0.252739	1.46694
CSI2	8	peak	-0.229967	-0.132178	-0.558307	0.309827	1.89743
WSC4	8	peak	0.288764	-0.437863	0.498708	0.321361	1.52423
CWP2	8	peak	0.174021	0.197386	0.34737	0.352964	3.90992
ERG6	8	peak	0.130978	0.381713	0.0824246	0.366044	2.5647
FET3	8	peak	-0.157874	0.641562	0.413856	0.369222	2.50139
MIT1	8	peak	-0.162776	-0.336777	0.0629864	0.447542	1.58763
ENV9	8	peak	-0.0758311	0.131735	0.0842709	0.462266	2.18238
SRL1	8	peak	0.095289	-0.0744078	-0.385045	0.523478	2.7618
SSA2	8	peak	0.109859	0.353507	-0.410658	0.581029	2.91659
MAM3	8	peak	-0.0705914	-0.227058	-0.178538	0.597499	1.54817
SIM1	8	peak	-0.0835888	-0.270055	-0.0803952	0.632016	2.38239
GIC2	8	peak	0.112155	0.314492	-0.0168714	0.683998	2.06905
APD1	8	peak	0.0298195	0.106397	0.126892	0.802462	2.06851
YAP1	8	peak	0.0297958	0.254708	-0.0694734	0.842097	1.96734
IES6	8	peak	0.0168298	-0.0429497	-0.0677224	0.934512	2.22655
DSC3	8	snoRNA	0.636486	0.150556	0.210362	3.3678e-07	1.42529
YPL199C	8	snoRNA	-0.390945	0.0495266	0.0603421	0.000141827	2.15399
NOC4	8	snoRNA	-0.520231	-0.180132	-0.185571	0.0016041	1.87346
NUP188	8	snoRNA	-0.303103	-0.175278	-0.0235191	0.00372709	1.43929
LDB16	8	snoRNA	0.306696	0.0800391	-0.136561	0.00682159	1.8076
OM14	8	snoRNA	0.356147	-0.172041	-0.0157418	0.0283401	1.84987
ASN1	8	snoRNA	-0.341183	-0.133087	-0.148056	0.0833184	2.30369
GAL11	8	snoRNA	-0.20079	-0.113428	-0.0801678	0.0931948	1.60104
RML2	8	snoRNA	-0.175603	-0.128875	-0.0699552	0.192008	1.74768
TMA20	8	snoRNA	0.135017	0.474222	0.201308	0.229161	2.43811
USE1	8	snoRNA	0.154961	0.293225	0.0372497	0.230097	1.69297
FLX1	8	snoRNA	0.133196	-0.16558	-0.141988	0.404735	1.44701
SSA1	8	snoRNA	-0.142759	-0.00816988	-0.479502	0.424442	2.76225
SEC59	8	snoRNA	0.0736967	0.271517	0.412791	0.618104	1.35028
PMD1	8	snoRNA	-0.0763675	-0.379691	-0.170565	0.655719	1.11975
TFA2	8	snoRNA	-0.0307681	0.132256	0.0178886	0.804164	1.78496
PET54	8	snoRNA	0.0378693	-0.538416	-0.282026	0.90776	1.88894
TOS2	8	snoRNA	-0.021116	0.194321	-0.195472	0.920344	1.20842
RPL14A	8	snoRNA	0.00156979	0.298474	0.181126	0.988748	3.15301
TIM10	8	tRNA	-0.907992	-0.519443	-0.140288	6.92184e-09	3.11332
CRH1	8	tRNA	-0.483462	-0.451317	-0.363237	0.000797838	2.40693
RSM26	8	tRNA	-0.81033	-0.664896	-0.351441	0.0014985	2.30929
RPC17	8	tRNA	-0.734777	-0.423593	-0.380757	0.00437781	2.11278
SGT2	8	tRNA	0.267379	0.393844	0.106421	0.00446018	2.6485
TYW3	8	tRNA	0.42252	0.119874	0.117876	0.0057559	1.86014
CTK2	8	tRNA	-0.537838	-0.869945	-0.449343	0.00786558	1.65573
AMD2	8	tRNA	-0.417421	-0.0772341	0.198928	0.0107839	1.07955
NUP192	8	tRNA	-0.271233	-0.0804171	0.0731352	0.0113512	1.4075
UTP20	8	tRNA	-0.305149	0.210527	0.112777	0.0339606	1.50529
RNH203	8	tRNA	0.236193	0.155977	0.0638306	0.037274	1.89186
CDC26	8	tRNA	-0.443635	-0.281654	-0.420821	0.0435511	1.59715
URA10	8	tRNA	0.446897	-0.341124	0.0233096	0.0535282	1.36176
ASI1	8	tRNA	0.233089	0.0820634	0.173012	0.0587057	1.50863
PSH1	8	tRNA	-0.241038	0.0470564	-0.144573	0.0663107	1.53772
UTP22	8	tRNA	-0.316186	-0.083186	-0.230386	0.104903	1.70749
CDC42	8	tRNA	0.176666	0.363101	0.179466	0.11188	2.48123
YJR056C	8	tRNA	-0.282514	-0.0617337	-0.294576	0.12181	1.7092
PGM1	8	tRNA	0.201508	0.303757	-0.0881577	0.139735	1.89331
GCD6	8	tRNA	-0.163036	0.0259177	0.0527848	0.166339	1.94381
SVP26	8	tRNA	-0.181106	-0.142232	-0.156223	0.182316	2.08234
UBA2	8	tRNA	-0.14698	0.201342	0.137968	0.271398	1.76749
ATG31	8	tRNA	-0.127391	-0.525309	-0.416881	0.488452	1.39227
JJJ2	8	tRNA	-0.101918	-0.214352	-0.00252616	0.538376	1.37282
YKU70	8	tRNA	0.248972	-0.623491	-0.404279	0.558321	1.44754
MSS1	8	tRNA	-0.0777891	-0.233567	0.0882816	0.661672	1.21268
UBP9	8	tRNA	0.081732	-0.300242	-0.0783688	0.707951	1.07273
CBT1	8	tRNA	-0.0568118	-0.294494	-0.0838972	0.714902	1.45676
SKN1	8	tRNA	0.0536779	0.172179	0.275318	0.732078	1.66283
RPL26A	8	tRNA	0.0196521	0.28104	0.0532787	0.873138	2.98573
YVC1	8	tRNA	-0.0197266	-0.141858	-0.0237257	0.879951	1.47197
VPS71	8	tRNA	-0.0265822	-0.110105	-0.232015	0.883192	1.6624
PEX27	8	tRNA	-0.0175083	-0.645518	-0.286966	0.965711	1.36523
QCR6	9	broad	-0.275279	-0.204811	-0.145296	0.0247945	2.24942
RPS22B	9	broad	-0.585419	-0.438838	-0.165483	0.0543171	2.93018
TEF2	9	broad	0.207554	0.585815	0.259316	0.0626304	3.84964
RPS29B	9	broad	0.179983	0.426801	0.227346	0.0645889	3.56502
TEF1	9	broad	0.180917	0.576222	0.253507	0.12015	3.84452
RPS16A	9	broad	-0.44153	-0.474045	-0.250498	0.138822	3.39575
RPL26B	9	broad	-0.416958	-0.359594	-0.205971	0.138953	3.416
TIF1	9	broad	0.159635	0.556402	0.30429	0.146914	3.04817
RPL2B	9	broad	0.147444	0.429038	0.224734	0.159035	3.32538
RPL31B	9	broad	-0.176238	0.0633389	0.00849802	0.17662	3.14622
RPL13B	9	broad	0.150939	0.506113	0.284786	0.205411	3.22636
RPL10	9	broad	0.159452	0.387677	0.250159	0.239375	3.77705
RPL16B	9	broad	0.125393	0.419009	0.201079	0.247774	3.15846
RPL24B	9	broad	-0.125969	0.308394	0.121795	0.251251	3.37628
RPS12	9	broad	-0.285169	-0.175252	-0.069089	0.256439	4.04036
RPS23A	9	broad	-0.366055	-0.472802	-0.312877	0.272588	3.53042
RPL19B	9	broad	0.121113	0.491835	0.269458	0.295549	3.30363
ATG23	9	broad	-0.21113	-0.355013	-0.284876	0.303056	1.30717
RPL35A	9	broad	-0.184314	-0.121805	-0.106013	0.307489	3.23628
RPS4A	9	broad	0.109548	0.34667	0.154718	0.308749	3.23946
RPS1B	9	broad	-0.219497	-0.24396	-0.0974306	0.34452	3.6522
RPS26A	9	broad	0.0869912	0.443384	0.172604	0.382207	3.66945
RPL42B	9	broad	-0.277367	-0.445359	-0.281103	0.403682	3.46676
RPS17A	9	broad	-0.238614	-0.331919	-0.180898	0.44353	3.4428
RPS5	9	broad	0.101961	0.264732	0.186652	0.456495	3.79521
RPL6A	9	broad	0.0759634	0.318423	0.134605	0.4569	3.0008
RPS25A	9	broad	-0.0764464	0.254785	0.130511	0.508221	3.69443
RPL16A	9	broad	0.0731392	0.421438	0.232115	0.535102	3.07274
RPS11A	9	broad	0.0705458	0.406122	0.154764	0.540389	3.16763
RPS2	9	broad	0.0704254	0.444954	0.302464	0.552254	3.67085
RPL28	9	broad	-0.14877	-0.177714	-0.0378916	0.619861	3.56665
RPL2A	9	broad	0.0276087	0.349555	0.129329	0.832585	3.24172
RPS8B	9	broad	0.0157154	0.146748	0.113265	0.926523	3.59568
RPL17A	9	broad	-0.0104852	0.271121	0.066586	0.934472	3.1407
RPS24A	9	broad	-0.00612459	0.364021	0.195784	0.966657	3.17765
FRD1	9	neighbour	0.68459	0.347728	0.0381656	4.65359e-12	2.07181
YOR292C	9	neighbour	0.983936	0.447788	0.154133	6.68967e-11	1.49137
MAM33	9	neighbour	-0.846086	-0.556202	-0.127571	3.26434e-09	2.04594
SYO1	9	neighbour	-0.763459	-0.232124	-0.176512	4.91465e-06	1.9188
SBP1	9	neighbour	0.364589	0.433539	0.119419	0.000468398	2.72292
REH1	9	neighbour	0.405889	0.271397	0.103252	0.000469682	1.81131
MRP13	9	neighbour	-0.417115	-0.181496	-0.0989097	0.000879898	1.92084
HNM1	9	neighbour	0.37561	0.864428	0.345544	0.00203263	1.95441
PLM2	9	neighbour	0.49014	-0.506274	-0.392842	0.00596151	0.854557
YML6	9	neighbour	-0.24936	-0.156246	-0.154589	0.0643551	1.9267
RPP2A	9	neighbour	0.168984	0.477846	0.173958	0.0853823	3.4155
FRE8	9	neighbour	-0.258572	-0.417063	-0.0554198	0.0879456	1.08602
MOB2	9	neighbour	-0.217138	-0.172377	-0.160438	0.100089	1.82986
SOP4	9	neighbour	0.161892	0.0568809	-0.11736	0.119303	2.271
TUB3	9	neighbour	0.122627	0.000456063	-0.0320255	0.177626	2.14879
RPS19A	9	neighbour	-0.140108	0.169197	0.0726245	0.201795	3.02007
SMC2	9	neighbour	-0.140337	-0.20957	-0.018306	0.219064	1.39971
VMA5	9	neighbour	0.104805	0.343703	0.041591	0.232682	2.47507
NTC20	9	neighbour	-0.170355	-0.111541	-0.167593	0.232752	1.83224
YAL037W	9	neighbour	0.462298	0.727675	0.406854	0.239291	1.31844
SRF1	9	neighbour	0.161955	-0.162891	-0.190029	0.241141	1.57878
YBL028C	9	neighbour	-0.34089	-0.359365	-0.302901	0.250642	2.92194
RPL21A	9	neighbour	0.115243	0.481421	0.270788	0.260027	3.2449
TRX1	9	neighbour	-0.299462	-0.22525	-0.127848	0.306457	3.21382
CDC55	9	neighbour	0.139973	-0.0318374	-0.246341	0.35309	1.72425
TIM21	9	neighbour	-0.113804	0.0227059	-0.0717194	0.357234	2.144
POP2	9	neighbour	-0.135066	0.0652745	0.00816643	0.364777	1.90462
DGK1	9	neighbour	-0.0956589	0.106507	0.13121	0.441779	1.99463
YGR117C	9	neighbour	0.113502	0.0423016	0.079991	0.464238	1.67626
BUD20	9	neighbour	-0.144275	0.340436	-0.101954	0.484045	2.69583
YHR175W-A	9	neighbour	0.207786	0.405833	0.276839	0.490148	1.74058
RPS19B	9	neighbour	0.0703112	0.384886	0.211896	0.498852	3.10716
FMP25	9	neighbour	-0.0800412	-0.079404	-0.14828	0.512527	1.51915
SLX8	9	neighbour	-0.0805485	0.0584085	0.00474573	0.538045	1.55502
RPL39	9	neighbour	-0.216477	-0.24791	-0.241549	0.544672	3.56071
YLR345W	9	neighbour	0.169182	-0.401053	0.138831	0.558675	1.61266
CBK1	9	neighbour	-0.0556066	0.119124	-0.00126718	0.605289	1.56916
SSP120	9	neighbour	0.0806048	0.0135182	0.0245324	0.625409	2.27857
RPS22A	9	neighbour	-0.173747	-0.325573	-0.179246	0.630532	3.83288
CHS7	9	neighbour	0.032785	-0.16274	-0.154139	0.780409	1.94962
RPL30	9	neighbour	0.0315992	0.214184	0.107822	0.834272	3.56728
RPL21B	9	neighbour	-0.0197024	0.205351	0.0970693	0.85396	3.14484
CTR2	9	neighbour	-0.0186487	0.519791	0.179451	0.87689	2.12469
TEM1	9	neighbour	-0.0165819	-0.244371	-0.169201	0.945108	1.60623
NAT3	9	neighbour	-0.0113878	-0.30409	-0.197559	0.965711	1.92477
RPL24A	9	neighbour	-0.00462868	-0.0763994	-0.0677108	0.987166	3.70371
YGL188C-A	9	neighbour	0.0015429	-0.187439	-0.581624	0.993161	1.85182
MTO1	9	peak	-0.74459	-0.633314	-0.353039	2.32245e-05	1.28505
URA2	9	peak	-0.441567	-0.0528789	0.150496	0.00169994	1.83159
TBS1	9	peak	-0.361648	-0.268439	0.117487	0.0230121	1.10306
HSL7	9	peak	-0.130204	0.128196	0.0676282	0.270803	1.45855
PHM8	9	peak	-0.34413	-0.395266	0.136271	0.308292	2.05839
ARB1	9	peak	0.149705	0.408101	-0.00237412	0.362721	2.56214
YER137C	9	snoRNA	-1.13705	-0.26032	-0.272614	2.27402e-12	1.6642
SEN2	9	snoRNA	0.585014	0.246112	0.138532	2.82591e-10	1.73371
TRS31	9	snoRNA	0.455643	0.218971	0.0223138	1.69595e-06	1.87308
MDM30	9	snoRNA	0.375951	0.00542229	0.190003	0.000164052	1.30868
VPS8	9	snoRNA	0.28554	0.172589	0.0153231	0.00409249	1.21689
SSN8	9	snoRNA	0.350359	0.290358	0.105551	0.00709773	1.39672
FSF1	9	snoRNA	0.237258	0.342326	0.0605124	0.0122404	2.39439
SMC5	9	snoRNA	0.319195	0.21917	0.0822301	0.0157188	1.06488
RPA34	9	snoRNA	-0.487826	-0.502106	-0.348422	0.0436767	2.81263
HEM4	9	snoRNA	0.265458	0.536308	0.0830536	0.0492041	1.57998
RPL33B	9	snoRNA	-0.460417	-0.575062	-0.47636	0.0657915	3.09619
DFR1	9	snoRNA	-0.278193	0.100717	-0.156472	0.119315	1.89368
POL5	9	snoRNA	-0.236378	0.155558	0.0366675	0.126975	1.76848
YTM1	9	snoRNA	-0.242439	0.198709	-0.0429669	0.204225	2.08764
RPS14A	9	snoRNA	0.109302	0.44301	0.118394	0.313712	3.27185
CUE5	9	snoRNA	0.119124	0.192628	0.0369421	0.366723	1.93694
RPL7A	9	snoRNA	0.077982	0.429497	0.204941	0.529516	2.9835
UBA1	9	snoRNA	0.072606	0.162283	0.00207656	0.554685	2.04436
RPL33A	9	snoRNA	-0.065105	0.242962	0.19117	0.606485	3.19527
LYS9	9	snoRNA	0.0610767	0.253565	0.00628538	0.66169	1.92493
NVJ2	9	snoRNA	-0.0577078	-0.00204152	0.0875444	0.68868	1.64533
BUD22	9	snoRNA	0.0212863	0.390253	0.0292556	0.925293	2.16309
GND2	9	tRNA	1.82663	-0.252502	-0.0387112	6.80156e-29	0.51829
MIC19	9	tRNA	-0.716594	-0.519709	-0.218469	1.24709e-09	2.08554
SAT4	9	tRNA	-0.486693	-0.232684	-0.211172	2.627e-07	1.81686
COQ6	9	tRNA	-0.518976	-0.415772	-0.168846	1.34153e-06	1.75143
BUR6	9	tRNA	-0.49491	-0.207554	-0.00890544	2.38486e-06	2.61008
GMC1	9	tRNA	-0.534741	-0.17133	0.100847	8.06544e-06	0.990073
HIT1	9	tRNA	-0.573389	-0.217746	-0.384582	1.4478e-05	1.54582
YIL014C-A	9	tRNA	-0.711505	-1.18265	-0.51133	0.00021361	1.75899
YBR013C	9	tRNA	-0.667908	-1.18025	-0.548637	0.000473741	1.65061
SUA5	9	tRNA	-0.359126	0.0113871	-0.061559	0.0005611	1.92461
BMT5	9	tRNA	-0.479159	-0.157606	-0.077047	0.000596132	1.80583
FCF1	9	tRNA	-0.297428	-0.0202425	-0.0250371	0.0010598	2.38681
YAP3	9	tRNA	-0.337177	0.0203624	0.126939	0.00309239	1.56394
TGL2	9	tRNA	-0.841015	-0.865404	-0.199625	0.00503309	1.58071
TEN1	9	tRNA	-0.889855	-0.878779	-0.392734	0.00503707	1.65865
KRE33	9	tRNA	-0.435742	-0.00742558	-0.0413239	0.00503707	1.78636
RPT2	9	tRNA	0.353345	0.477806	0.190165	0.00528237	2.51846
STE6	9	tRNA	-0.391444	-0.325424	-0.0474992	0.00701422	1.93826
APS3	9	tRNA	-0.435366	-0.257731	-0.0855522	0.0174228	2.05389
MCM3	9	tRNA	0.334127	0.164868	-0.033506	0.0183393	1.49614
HIS2	9	tRNA	-0.234034	-0.181177	-0.0670348	0.0184913	1.74384
MRPS35	9	tRNA	-0.259398	-0.0602642	0.0436361	0.0255028	1.88928
ACO2	9	tRNA	0.29532	-0.0784552	-0.0458633	0.0271747	1.64744
ERV14	9	tRNA	-0.604061	-0.603743	-0.347184	0.0326502	2.78144
RHB1	9	tRNA	-0.290771	0.0135069	-0.0481581	0.0347639	1.64215
HKR1	9	tRNA	-0.266227	-0.334473	-0.233546	0.0590681	1.34099
KRE6	9	tRNA	-0.224574	-0.220608	-0.149231	0.0933925	2.05818
ARA2	9	tRNA	-0.281201	0.306998	0.0810963	0.0985762	1.41475
GRX3	9	tRNA	0.157171	0.231695	0.0107611	0.114595	2.28167
DCD1	9	tRNA	-0.187991	-0.0799152	-0.187423	0.167868	1.63549
PTR3	9	tRNA	0.195091	0.0147809	-0.114142	0.186588	1.05672
CLU1	9	tRNA	-0.161714	0.15381	0.0482889	0.193121	1.93986
COG8	9	tRNA	-0.149461	0.00962005	-0.025362	0.219767	1.6136
POL32	9	tRNA	0.173916	0.412675	0.16292	0.258721	1.61923
HAA1	9	tRNA	-0.14273	0.0860975	-0.153671	0.305432	1.88516
PMT7	9	tRNA	-0.181045	-0.505206	-0.250269	0.333394	1.38433
ARO8	9	tRNA	0.118561	0.231728	0.1059	0.335466	2.27676
INP2	9	tRNA	-0.159747	-0.116356	-0.0257932	0.363775	0.976788
SGO1	9	tRNA	-0.15081	-0.298383	-0.0216994	0.383156	1.27905
MSP1	9	tRNA	0.228387	-0.492453	-0.160312	0.393668	1.85336
SEM1	9	tRNA	-0.241889	-0.4811	-0.335644	0.434172	2.92949
PRK1	9	tRNA	-0.0911336	-0.240759	-0.058717	0.459957	1.22599
FYV6	9	tRNA	-0.172946	-0.441921	-0.230662	0.466175	1.64212
ISD11	9	tRNA	-0.217617	-0.548076	-0.326112	0.497384	2.54074
ATP1	9	tRNA	-0.0553161	0.12064	0.0260232	0.608442	2.2565
SSM4	9	tRNA	-0.046439	0.0569315	-0.0431607	0.651203	1.7211
PRP6	9	tRNA	-0.0623991	0.0331606	0.0156031	0.674119	1.4477
YBR056W	9	tRNA	0.115579	-0.621754	-0.122208	0.718457	1.84058
MIM1	9	tRNA	0.0491857	0.0480373	0.14487	0.742352	2.01766
NMA1	9	tRNA	-0.0387418	0.114313	0.0205359	0.764311	1.87912
YNL035C	9	tRNA	-0.0333126	0.29582	0.107546	0.775699	1.80741
SEC7	9	tRNA	0.0205636	0.254097	0.153559	0.883192	1.48332
RKR1	9	tRNA	0.0203131	-0.214813	0.0153013	0.887579	1.12927
MCD4	9	tRNA	0.0147926	-0.190551	-0.31972	0.916806	1.43581
LAG2	9	tRNA	0.0182287	-0.207749	-0.189439	0.920064	1.0591
NOT5	9	tRNA	0.0121468	0.110284	-0.0117046	0.930753	1.85998
COG2	9	tRNA	-0.0132362	0.128238	0.130995	0.944351	1.48971
RTT106	#N/A	#N/A	-9.29259	0.0705443	-0.0180546	5.52061e-294	1.87074
BNA2	#N/A	#N/A	3.85182	0.075452	0.181789	1.00031e-153	0.484481
YML083C	#N/A	#N/A	4.32038	0.745812	0.360009	3.44561e-72	-0.296293
LDS1	#N/A	#N/A	6.87502	0.311385	0.356944	9.68579e-63	-0.949702
TKL2	#N/A	#N/A	3.31467	-0.762676	-0.51929	2.81154e-62	0.102126
HXT9	#N/A	#N/A	3.45925	-0.24068	-0.290353	2.96408e-59	-0.208964
HXT11	#N/A	#N/A	2.96431	-0.416563	-0.246523	1.2098e-56	0.015337
SLZ1	#N/A	#N/A	3.8874	-0.231854	0.0551668	2.77262e-55	0.00334798
INO1	#N/A	#N/A	2.2124	1.08867	0.227946	4.62291e-54	0.724727
AAD4	#N/A	#N/A	1.65295	0.247497	-0.131626	9.87337e-53	1.13139
YDL186W	#N/A	#N/A	5.14327	-0.285234	0.176415	1.19904e-48	-0.599046
YNR064C	#N/A	#N/A	3.21967	0.220807	-0.246892	2.13918e-48	0.146927
LYS1	#N/A	#N/A	1.637	0.216643	-0.0697644	2.08925e-45	1.55668
SGA1	#N/A	#N/A	2.45319	-0.623765	-0.594157	5.16711e-45	0.317173
POT1	#N/A	#N/A	4.93786	-0.427616	0.646115	2.73745e-42	-0.750742
AMF1	#N/A	#N/A	2.21905	0.338976	-1.00036	8.38088e-42	0.263824
PCH2	#N/A	#N/A	3.28283	-0.371611	0.186611	5.75513e-41	-0.311676
IME4	#N/A	#N/A	5.8867	1.54195	-0.602622	7.93996e-41	-1.41944
JEN1	#N/A	#N/A	2.62238	-0.537892	-0.450202	9.0457e-41	0.36804
RNP1	#N/A	#N/A	3.05565	0.399055	0.203512	8.76013e-40	0.27036
DTR1	#N/A	#N/A	3.51065	0.442999	0.245057	9.87844e-40	-0.310836
DAL80	#N/A	#N/A	3.67244	0.0660449	0.000596791	7.88752e-39	-0.149612
RRT12	#N/A	#N/A	3.41202	0.931222	0.598516	1.148e-38	-0.249856
MF(ALPHA)2	#N/A	#N/A	4.86472	0.96884	0.71117	1.148e-38	-0.214875
PDC5	#N/A	#N/A	1.80717	0.629862	0.164737	1.34006e-38	1.01918
TNA1	#N/A	#N/A	1.21064	0.438073	0.26301	1.62302e-38	2.27901
YNL018C	#N/A	#N/A	2.68056	0.0601551	0.130162	3.78439e-38	-0.0869912
DAL1	#N/A	#N/A	2.14476	-0.755827	-0.193488	4.38116e-38	0.38676
ENA1	#N/A	#N/A	-1.30372	-0.295072	-0.109423	5.89777e-37	1.58588
SPS19	#N/A	#N/A	2.52347	-0.796808	-0.53908	7.83339e-37	0.706915
PUL3	#N/A	#N/A	2.96279	0.0578327	-0.0745638	9.17059e-37	0.166208
BNA4	#N/A	#N/A	1.34724	-0.202443	0.116775	1.60394e-36	1.30831
ECM11	#N/A	#N/A	3.92266	0.229478	0.209795	4.34013e-36	-0.394933
THI73	#N/A	#N/A	2.02429	-0.0734378	-0.18751	6.46214e-36	0.338397
YLR031W	#N/A	#N/A	2.33366	-0.643644	-0.161204	2.3249e-35	0.853789
YNL034W	#N/A	#N/A	3.03442	-0.094451	0.133563	4.37277e-35	-0.397177
ENA2	#N/A	#N/A	-1.27569	-0.306322	-0.0972807	8.11479e-35	1.60229
MF(ALPHA)1	#N/A	#N/A	4.65197	0.490567	-0.119896	8.20919e-35	-0.178643
YLR460C	#N/A	#N/A	1.8807	0.576193	0.242387	2.97421e-34	0.806978
CSS1	#N/A	#N/A	2.54684	0.192392	-0.595954	1.85086e-33	-0.136577
PDC6	#N/A	#N/A	2.85457	-0.256976	0.0770689	4.49784e-33	-0.0656219
DIT2	#N/A	#N/A	2.65021	0.688734	0.623062	2.98347e-32	-0.0857811
ANS1	#N/A	#N/A	3.97286	-0.363232	-0.19745	2.98347e-32	-0.166443
ECM8	#N/A	#N/A	3.48897	0.600568	-0.0414336	9.70457e-32	-0.0503001
BIO3	#N/A	#N/A	1.65191	0.191601	0.0681246	4.79325e-31	0.784031
LOH1	#N/A	#N/A	3.11333	-0.290427	0.0864608	5.79596e-31	0.255887
CYB2	#N/A	#N/A	2.44979	-0.423617	0.00688693	5.80758e-31	0.514066
YGL081W	#N/A	#N/A	1.87721	-0.185905	0.102212	6.1292e-31	0.678573
RIM4	#N/A	#N/A	3.15209	0.816876	0.265526	1.5454e-30	-0.408431
VPS73	#N/A	#N/A	1.30631	-0.461163	-0.0734395	2.66226e-30	1.16272
YKR015C	#N/A	#N/A	3.45587	0.411412	0.315668	4.97898e-30	-0.467419
YGL262W	#N/A	#N/A	3.92015	0.941497	1.25279	6.81987e-30	-0.115994
IDH2	#N/A	#N/A	-1.7282	-0.948318	-0.0656207	6.92691e-30	2.73811
PAU5	#N/A	#N/A	2.26896	0.253688	-0.00931956	1.00514e-29	0.721355
PLN1	#N/A	#N/A	1.27382	0.499524	0.209075	7.49339e-29	1.54849
SPR3	#N/A	#N/A	3.28177	0.00400213	0.134508	1.15308e-28	0.181748
CAT2	#N/A	#N/A	1.46134	0.100976	0.0868998	1.39669e-28	0.733056
JLP1	#N/A	#N/A	1.67822	0.0336877	0.0179786	3.28878e-28	0.518842
YPR027C	#N/A	#N/A	2.95	-0.598579	0.214918	3.80578e-28	-0.0144862
SPS4	#N/A	#N/A	2.66625	-0.283275	-0.117468	5.63121e-28	0.686462
STL1	#N/A	#N/A	3.31987	-1.79049	-0.106257	1.41881e-27	-0.597986
BNA1	#N/A	#N/A	1.11264	-0.168198	-0.167266	1.68573e-27	2.07478
YDL114W	#N/A	#N/A	3.97592	1.70602	0.230779	5.09469e-27	-0.586504
BIO2	#N/A	#N/A	1.1437	0.426788	0.109303	1.01e-26	1.77031
HEF3	#N/A	#N/A	1.12135	-0.0773113	0.0556495	1.16983e-26	0.793491
PRX1	#N/A	#N/A	1.28936	0.108491	-0.0780865	3.81552e-26	1.83274
SPO75	#N/A	#N/A	4.80854	1.37283	0.700809	1.81523e-25	-1.33791
IRC18	#N/A	#N/A	2.22378	-0.387821	0.0996326	1.94958e-25	0.529248
THI13	#N/A	#N/A	1.92757	-0.418264	-0.20791	3.09188e-25	0.427997
DPC29	#N/A	#N/A	-1.20612	-0.458984	-0.138121	6.16553e-25	1.74184
THI4	#N/A	#N/A	1.62983	0.187901	-0.401447	6.33204e-25	0.663866
ENA5	#N/A	#N/A	-1.08907	-0.30014	-0.0960375	1.27312e-24	1.59304
YSW1	#N/A	#N/A	1.38665	0.281876	-0.0190236	2.03194e-24	0.631018
STE3	#N/A	#N/A	2.11812	-0.373237	0.0237669	3.05373e-24	0.487445
VEL1	#N/A	#N/A	2.21541	0.248766	0.308604	4.92999e-24	0.517464
NQM1	#N/A	#N/A	1.6768	-0.0657458	-0.203311	5.70789e-24	1.00952
FDH1	#N/A	#N/A	3.25361	-0.0223123	-0.2887	6.65844e-24	-0.480923
YML131W	#N/A	#N/A	1.43411	-0.033603	-0.398507	6.90265e-24	1.4762
SHH3	#N/A	#N/A	3.71389	-0.819153	-0.593705	7.39156e-24	-0.194351
PAU23	#N/A	#N/A	1.94657	0.13033	0.217508	3.81151e-23	1.06307
YCR102C	#N/A	#N/A	2.00468	0.937349	0.404743	7.24235e-23	0.467851
RCO1	#N/A	#N/A	0.855544	0.0603234	-0.00840399	9.02694e-23	1.34544
YGR201C	#N/A	#N/A	1.1078	0.0507759	0.00220373	9.75284e-23	1.54646
SMA1	#N/A	#N/A	3.60926	0.672687	-0.547464	1.64527e-22	-0.331601
CRC1	#N/A	#N/A	2.48796	-0.0507498	0.126955	1.77379e-22	0.0625042
HXT14	#N/A	#N/A	3.94909	1.32182	-0.452239	4.05136e-22	-0.898438
FRM2	#N/A	#N/A	2.30399	0.523477	-0.0876615	1.10481e-21	0.379623
SPS100	#N/A	#N/A	2.00739	-0.00787398	0.0719996	1.1247e-21	0.396344
HOP1	#N/A	#N/A	1.90243	0.053397	0.15806	1.15486e-21	0.468714
YPR078C	#N/A	#N/A	2.38008	-0.183662	-0.11013	1.30791e-21	-0.0397821
DSF1	#N/A	#N/A	2.34382	-0.245225	-0.222853	1.3767e-21	0.195255
AMA1	#N/A	#N/A	1.94943	-0.277534	0.71056	1.57323e-21	0.0522752
YJL045W	#N/A	#N/A	1.99295	-1.57016	-0.656352	2.463e-21	0.146108
MEK1	#N/A	#N/A	4.53851	1.26806	1.41328	4.77854e-21	-1.10719
SMA2	#N/A	#N/A	3.44092	-0.0310197	-0.545441	4.79794e-21	-0.511327
SPS2	#N/A	#N/A	4.35972	0.12804	-0.293422	4.81583e-21	-0.551747
HXT13	#N/A	#N/A	3.30817	0.498253	0.112628	8.8756e-21	-0.707627
FAA2	#N/A	#N/A	0.966681	-0.400171	-0.208907	1.27587e-20	0.908223
PHO92	#N/A	#N/A	3.63859	-1.01653	0.189014	1.87169e-20	0.0318025
YSR3	#N/A	#N/A	1.15025	0.567193	0.214972	2.14764e-20	1.08395
XYL2	#N/A	#N/A	1.74041	0.16552	0.141962	2.92016e-20	0.713281
CDA1	#N/A	#N/A	3.21311	-0.340815	-0.095887	3.62144e-20	0.436154
YPL257W	#N/A	#N/A	1.65697	0.375219	0.0042613	3.74168e-20	1.17573
FYV12	#N/A	#N/A	4.12195	1.42658	0.853075	3.96092e-20	-0.459576
MET3	#N/A	#N/A	1.00338	0.560906	0.0394622	4.33001e-20	1.38472
MIC12	#N/A	#N/A	-0.915426	-0.43649	-0.172701	5.43741e-20	2.51765
YNL134C	#N/A	#N/A	1.2848	0.537207	0.0654491	5.43741e-20	1.8566
SER3	#N/A	#N/A	1.29419	1.04123	0.318268	6.35611e-20	1.78627
MRPL7	#N/A	#N/A	-0.824384	-0.539867	-0.113903	1.66398e-19	1.88208
HUG1	#N/A	#N/A	1.67034	-0.390415	-0.342198	1.79523e-19	1.82993
PRM5	#N/A	#N/A	-1.53679	-0.439688	-0.0143273	1.89911e-19	1.95403
MCP1	#N/A	#N/A	1.07586	0.30011	0.248231	2.76624e-19	1.28867
PAU15	#N/A	#N/A	3.45582	2.13831	1.13515	4.6897e-19	-0.158011
YCL021W-A	#N/A	#N/A	1.61629	1.05659	0.315393	5.01907e-19	1.32504
SHC1	#N/A	#N/A	1.75978	0.245265	0.297923	5.9312e-19	0.492826
TIR3	#N/A	#N/A	1.22841	0.862399	0.680599	8.80875e-19	1.55031
YDR131C	#N/A	#N/A	0.840734	-0.0882884	0.202305	1.0478e-18	1.1039
SPO23	#N/A	#N/A	1.4857	-0.0991882	-0.369447	1.3069e-18	0.405183
RNR4	#N/A	#N/A	0.823962	0.349316	0.0687693	1.33367e-18	2.69955
YKL162C	#N/A	#N/A	1.0949	0.0375173	0.0562999	1.79796e-18	0.886896
YNR071C	#N/A	#N/A	1.7287	-0.00598157	0.0146095	1.79854e-18	0.495042
SMK1	#N/A	#N/A	2.79693	1.12293	0.534755	2.156e-18	-0.362099
SPO74	#N/A	#N/A	3.06952	-0.0880299	0.0266658	2.20945e-18	-0.424838
MIC10	#N/A	#N/A	-0.836861	0.0595184	0.0553422	5.26099e-18	2.38155
YPS6	#N/A	#N/A	1.5003	-0.583835	0.015578	8.50793e-18	0.726948
YPR127W	#N/A	#N/A	0.875035	0.0695202	0.0171062	8.6342e-18	1.79055
YMR085W	#N/A	#N/A	1.54071	0.403168	0.337622	9.21402e-18	0.692643
ACH1	#N/A	#N/A	0.930962	0.163169	0.206307	9.64102e-18	1.32618
YBL100W-B	#N/A	#N/A	0.896092	0.00264376	0.0702181	1.50311e-17	1.16233
PRM2	#N/A	#N/A	2.52017	-0.839376	0.3179	1.79046e-17	0.0786149
FKS3	#N/A	#N/A	1.07439	0.0365924	-0.143538	1.83358e-17	0.259633
HXT17	#N/A	#N/A	2.71585	1.64015	0.826982	2.64652e-17	-0.430001
MRPL25	#N/A	#N/A	-0.812413	-0.604354	-0.14782	3.69642e-17	2.09098
GAL7	#N/A	#N/A	1.60728	0.262769	0.274377	4.23856e-17	0.480866
RNR3	#N/A	#N/A	1.28179	-0.158386	-0.26672	5.98377e-17	0.710481
ARN1	#N/A	#N/A	-0.865302	0.255352	-0.167717	7.82116e-17	1.6531
YOL162W	#N/A	#N/A	2.033	0.384265	0.46354	8.84665e-17	0.539992
ALT2	#N/A	#N/A	1.18391	1.14564	0.683435	8.89366e-17	1.56471
RNR2	#N/A	#N/A	0.88016	0.224958	0.129326	9.92245e-17	2.33146
GRE1	#N/A	#N/A	2.28428	-0.860768	-0.64685	1.37028e-16	0.584088
RSM19	#N/A	#N/A	-0.95812	-0.579192	-0.135823	1.47049e-16	2.22211
PHO89	#N/A	#N/A	-1.38411	0.37208	0.568862	1.64411e-16	1.50729
UGA1	#N/A	#N/A	1.12842	-0.45002	-0.260096	3.20205e-16	1.79341
PDR18	#N/A	#N/A	1.48393	-0.107565	-0.0800871	3.20205e-16	0.181029
THI5	#N/A	#N/A	2.01913	0.00448876	-0.198461	3.63757e-16	0.111949
FLO11	#N/A	#N/A	1.14618	0.352436	-0.0488534	3.76242e-16	0.541529
YPS5	#N/A	#N/A	1.94577	-0.661613	0.297363	3.77784e-16	0.463679
DIA3	#N/A	#N/A	1.4426	-0.544677	-0.243047	4.48463e-16	0.411644
REC102	#N/A	#N/A	1.59543	0.622632	0.616656	6.71932e-16	0.522124
SPR2	#N/A	#N/A	3.06921	1.24541	0.720655	7.72596e-16	0.205849
PAU10	#N/A	#N/A	2.55478	1.14991	0.354499	8.52006e-16	0.269321
THI11	#N/A	#N/A	1.43639	-0.18299	-0.0340091	9.61482e-16	0.576299
YIL055C	#N/A	#N/A	1.23536	0.286009	0.113826	1.17051e-15	0.890367
SPO13	#N/A	#N/A	2.15692	0.229676	0.45538	1.28779e-15	0.109017
TIR2	#N/A	#N/A	1.35394	0.927908	0.460697	1.34234e-15	1.27468
ICP55	#N/A	#N/A	0.776107	0.425707	0.155683	1.91404e-15	1.45458
MVP1	#N/A	#N/A	0.641571	0.313867	0.194472	2.22167e-15	1.61513
DMC1	#N/A	#N/A	1.7714	0.674075	0.323903	3.07308e-15	0.563087
ECM34	#N/A	#N/A	2.86685	0.697181	-0.0218593	3.38518e-15	-0.132953
YOL163W	#N/A	#N/A	1.57082	0.296531	0.260047	3.64453e-15	0.775951
GID7	#N/A	#N/A	0.943877	0.37453	0.11904	3.76332e-15	1.33069
FLO9	#N/A	#N/A	1.31404	0.00173376	0.053205	3.77162e-15	0.291664
GPI10	#N/A	#N/A	0.680392	-0.0540108	0.0231329	3.91078e-15	1.38044
ATO2	#N/A	#N/A	1.95794	0.298743	0.499018	4.03248e-15	0.467462
FBP1	#N/A	#N/A	2.39778	1.04939	0.0163128	4.35623e-15	0.00397203
MTF1	#N/A	#N/A	-1.11869	-0.803389	-0.350169	8.08109e-15	1.44083
PMT3	#N/A	#N/A	0.711209	0.373293	0.0414722	8.50876e-15	1.36366
SPO19	#N/A	#N/A	1.25328	1.11006	0.59324	9.44948e-15	0.867257
ARO80	#N/A	#N/A	0.688839	0.101883	-0.0779268	1.43769e-14	1.03657
TAZ1	#N/A	#N/A	-0.869491	-0.542091	-0.329651	1.62109e-14	1.70253
YLR030W	#N/A	#N/A	1.51131	-0.585226	-0.377939	1.62272e-14	0.648543
YOR387C	#N/A	#N/A	2.48924	0.256152	-0.350082	1.85687e-14	-0.0508246
YFL040W	#N/A	#N/A	2.38809	1.39637	0.797116	1.85814e-14	-0.407038
YDR034C-D	#N/A	#N/A	0.841153	0.104421	0.07229	1.9869e-14	1.45584
SPO11	#N/A	#N/A	1.47421	0.042955	0.234115	1.98714e-14	0.65882
MCH5	#N/A	#N/A	-1.67309	-0.684991	-0.743819	2.47772e-14	1.92088
AMS1	#N/A	#N/A	1.0468	-0.653333	-0.331576	2.59159e-14	0.841784
PGU1	#N/A	#N/A	1.83654	-0.375785	-0.531506	2.79266e-14	0.405177
YNL054W-B	#N/A	#N/A	0.863272	0.29526	0.126237	2.8276e-14	1.23842
GAL2	#N/A	#N/A	2.13502	0.220935	0.0147158	3.43571e-14	-0.166011
RIM8	#N/A	#N/A	0.810942	-0.0819341	0.151523	3.70928e-14	1.17246
MID2	#N/A	#N/A	-0.822828	-0.302275	-0.340265	3.76842e-14	2.0029
YPL245W	#N/A	#N/A	0.746604	0.549052	0.326619	4.52283e-14	1.74463
SDH1	#N/A	#N/A	1.04973	-0.392479	-0.109687	5.30917e-14	1.25938
CTS1	#N/A	#N/A	-0.995593	-0.55945	-0.434058	5.45853e-14	3.05064
YER085C	#N/A	#N/A	2.76936	-0.131506	-0.0450863	5.57108e-14	-0.00158547
YJR079W	#N/A	#N/A	2.72511	-0.37566	0.212199	6.06156e-14	0.0120221
YDR042C	#N/A	#N/A	2.0427	0.851413	0.206888	6.41412e-14	0.887988
DIT1	#N/A	#N/A	1.71858	-0.64669	-0.346527	6.98926e-14	0.755351
YGL138C	#N/A	#N/A	4.16743	0.698337	0.373312	8.70803e-14	-0.826287
HER1	#N/A	#N/A	0.76679	0.286055	0.245418	1.18698e-13	1.20689
ERR1	#N/A	#N/A	2.46305	0.153898	0.0298103	1.28444e-13	-0.435339
IRC7	#N/A	#N/A	-1.32937	-0.0798335	-0.216809	1.34774e-13	2.12755
YIM1	#N/A	#N/A	0.745861	0.136621	0.00645417	1.84502e-13	1.77344
OPI3	#N/A	#N/A	0.991664	0.946024	0.00651161	2.0519e-13	2.00297
MRPL6	#N/A	#N/A	-1.00158	-0.579015	-0.141187	2.15338e-13	2.13672
ELO1	#N/A	#N/A	0.926523	0.604998	0.367734	2.18677e-13	2.19663
ERR2	#N/A	#N/A	2.44998	0.153974	0.0298986	2.19035e-13	-0.435339
AIM45	#N/A	#N/A	-0.696464	-0.271479	0.0814919	2.31761e-13	2.1285
MAL32	#N/A	#N/A	1.60785	0.0632914	-0.407636	2.37556e-13	0.202791
PKH1	#N/A	#N/A	0.692381	0.400525	0.126206	2.67103e-13	1.1214
RTA1	#N/A	#N/A	2.08252	-0.0493913	-0.171588	2.92491e-13	0.434678
YEL073C	#N/A	#N/A	1.82084	0.548286	0.564687	3.02138e-13	0.851532
GAS4	#N/A	#N/A	1.73387	0.207706	0.312786	3.71474e-13	0.353485
SPO22	#N/A	#N/A	1.5781	-0.42275	0.194644	4.72094e-13	-0.0128992
BIO5	#N/A	#N/A	2.06284	0.32319	0.49909	4.73843e-13	-0.165047
SSA4	#N/A	#N/A	1.02607	-0.521622	-0.320937	5.36116e-13	1.45371
ODC2	#N/A	#N/A	0.821838	0.684984	0.362501	5.42727e-13	1.7955
YJL027C	#N/A	#N/A	2.46291	0.497505	-0.00533043	6.47441e-13	0.188332
YDR210W-B	#N/A	#N/A	0.735465	0.037036	0.0649555	6.73703e-13	1.19191
HXT10	#N/A	#N/A	2.30826	0.276981	-0.667005	6.83467e-13	-0.324988
MET13	#N/A	#N/A	0.83043	0.61957	0.232075	8.04097e-13	0.994184
OYE3	#N/A	#N/A	1.42773	0.514506	-0.106087	9.1013e-13	0.615022
ECM29	#N/A	#N/A	0.682552	0.415378	0.102516	9.69107e-13	1.11515
SEO1	#N/A	#N/A	1.33017	0.0487575	0.110889	1.40539e-12	0.257946
YDR018C	#N/A	#N/A	1.67496	-0.208043	-0.0387832	1.60101e-12	0.404342
MAL12	#N/A	#N/A	1.62597	0.058131	-0.500705	1.68746e-12	0.18919
TIR1	#N/A	#N/A	1.63731	1.0555	0.59405	1.78651e-12	2.27702
BOP2	#N/A	#N/A	1.7163	-0.179509	-0.308961	1.93843e-12	0.188184
ATG2	#N/A	#N/A	0.760358	-0.364512	-0.0949355	2.47657e-12	0.732174
YHL037C	#N/A	#N/A	2.66109	1.1866	0.67026	2.59908e-12	-0.075047
YGR161W-B	#N/A	#N/A	0.777716	0.0116265	0.0593117	2.66499e-12	1.20602
VPS25	#N/A	#N/A	0.679113	0.140966	-0.00909564	2.80805e-12	1.70921
YEL023C	#N/A	#N/A	0.678329	-0.0607251	-0.00265709	3.6124e-12	1.22764
THI2	#N/A	#N/A	1.24503	-0.234241	-0.193056	4.11087e-12	0.619913
YCL019W	#N/A	#N/A	0.784717	0.0380749	0.0554098	4.37386e-12	1.17563
YOR192C-B	#N/A	#N/A	0.722326	0.0777418	0.0669039	4.39202e-12	1.41122
SPS18	#N/A	#N/A	1.03222	0.62096	0.158694	4.49742e-12	1.02108
YMR187C	#N/A	#N/A	0.758711	-0.0303113	-0.0129024	4.83302e-12	1.25374
MCH2	#N/A	#N/A	2.16849	0.393504	0.157619	5.87441e-12	-0.130535
AKR1	#N/A	#N/A	-0.565692	0.187995	0.0835927	6.39229e-12	1.95707
SPO20	#N/A	#N/A	2.12725	-0.283417	-0.149357	6.39229e-12	0.0451875
YFL002W-A	#N/A	#N/A	0.767115	0.0145906	0.0642871	7.1419e-12	1.20657
MBR1	#N/A	#N/A	1.33745	0.613641	0.0581882	7.56005e-12	0.809509
SPR1	#N/A	#N/A	1.30223	0.0605151	0.178897	7.83847e-12	0.688446
YPR064W	#N/A	#N/A	2.59747	1.08529	0.332107	8.26262e-12	0.0211887
YER187W	#N/A	#N/A	2.05163	0.707561	0.734339	8.32141e-12	1.27559
ERR3	#N/A	#N/A	2.80211	0.97036	0.630481	8.67264e-12	-0.665431
GID10	#N/A	#N/A	1.94583	-0.113317	-0.116302	9.27537e-12	0.294952
RTN2	#N/A	#N/A	0.982835	-0.564915	-0.177952	9.38043e-12	1.14754
RTS2	#N/A	#N/A	-1.18237	-0.29615	-0.103654	1.09975e-11	1.32431
DSE2	#N/A	#N/A	-0.985385	-0.676999	-0.538874	1.10082e-11	2.80864
HIP1	#N/A	#N/A	-0.914794	-0.441661	-0.243237	1.1946e-11	2.10834
PAR32	#N/A	#N/A	-0.698045	-0.345248	-0.210023	1.42297e-11	2.23887
ACO1	#N/A	#N/A	-1.59874	-1.59011	-0.575944	1.4518e-11	2.40235
CUE2	#N/A	#N/A	0.683094	0.110914	0.0761485	1.58588e-11	1.22372
BRN1	#N/A	#N/A	-0.924367	-0.758455	-0.14598	1.7462e-11	0.869304
HSP10	#N/A	#N/A	-1.22076	-0.901641	-0.573927	1.82443e-11	3.23924
BUD25	#N/A	#N/A	1.68989	-0.335939	-0.214892	1.87748e-11	0.140202
PAU4	#N/A	#N/A	2.31715	0.718099	0.336879	2.12588e-11	0.185922
IME1	#N/A	#N/A	-1.06484	-0.625472	-0.424637	2.39976e-11	1.13218
MAM1	#N/A	#N/A	1.95279	-0.823488	-0.574134	2.40095e-11	0.376555
MRPL44	#N/A	#N/A	-0.661924	-0.250632	-0.111147	2.5386e-11	2.14907
ADH3	#N/A	#N/A	-0.689121	-0.0633193	-0.0743759	2.60381e-11	2.66071
ARG4	#N/A	#N/A	0.766419	-0.0130962	-0.124611	2.61739e-11	1.63654
MLS1	#N/A	#N/A	1.98205	-0.865735	-0.279926	2.70291e-11	-0.0718504
YLR126C	#N/A	#N/A	-0.629999	0.352973	0.0611755	3.10784e-11	1.82444
YFL012W	#N/A	#N/A	2.324	-0.19408	-0.262504	3.23707e-11	0.344433
IDH1	#N/A	#N/A	-1.34638	-0.774437	-0.253669	3.31298e-11	2.70495
HXT15	#N/A	#N/A	3.34796	-0.128658	-0.836435	3.58326e-11	-1.07103
CRF1	#N/A	#N/A	1.3165	0.364513	0.215811	4.3531e-11	0.55526
STR2	#N/A	#N/A	0.54938	-0.0665857	0.0990065	4.48794e-11	1.38029
CDC48	#N/A	#N/A	0.550535	0.595538	0.165259	4.52491e-11	2.38828
MPH2	#N/A	#N/A	1.57009	1.09354	0.307056	4.62252e-11	0.0610144
PAU2	#N/A	#N/A	1.87246	0.108469	0.0302536	6.1027e-11	0.434482
SUL1	#N/A	#N/A	1.96658	0.256247	0.311019	6.18361e-11	-0.50787
MPH3	#N/A	#N/A	1.36221	0.980336	0.149939	6.7336e-11	0.190226
HXT2	#N/A	#N/A	-1.94177	-1.46247	-1.10317	7.79797e-11	2.67216
YHB1	#N/A	#N/A	0.903405	1.20062	0.555701	8.35387e-11	2.58977
BSC1	#N/A	#N/A	-1.70854	-0.686366	-0.710108	8.96997e-11	2.301
YDR261W-B	#N/A	#N/A	0.713438	-0.00919799	0.0621185	9.7212e-11	1.19654
SUE1	#N/A	#N/A	1.6526	0.166425	0.127363	1.14051e-10	0.311596
MRPS18	#N/A	#N/A	-0.696089	-0.307786	-0.116582	1.30752e-10	2.21473
OSW1	#N/A	#N/A	3.43474	1.10776	0.0256264	1.42291e-10	-0.567438
YLF2	#N/A	#N/A	-0.683753	-0.540912	-0.0995762	1.48893e-10	1.44908
SNA4	#N/A	#N/A	0.772519	0.324285	0.135957	1.49623e-10	1.77939
YHL005C	#N/A	#N/A	3.69707	1.31259	0.434803	1.50183e-10	-0.610573
REC8	#N/A	#N/A	1.40829	-0.32245	-0.218865	1.58436e-10	0.163541
YOR338W	#N/A	#N/A	-2.49003	-1.74882	-1.41725	1.59922e-10	1.95335
RTT109	#N/A	#N/A	0.676679	0.0439564	-0.131258	1.73364e-10	1.31378
MIP6	#N/A	#N/A	1.38381	-0.59839	-0.253854	1.76059e-10	0.517414
RUP1	#N/A	#N/A	0.489891	0.239865	0.138054	2.2795e-10	1.57065
SPO21	#N/A	#N/A	1.02395	0.2547	0.208747	2.40885e-10	0.531335
PRM7	#N/A	#N/A	-1.60412	-0.587478	-0.655134	2.42161e-10	2.35601
MET16	#N/A	#N/A	0.662493	0.109293	-0.0149449	2.48424e-10	1.52137
MRPL24	#N/A	#N/A	-0.689656	-0.664513	-0.071005	2.58018e-10	1.88778
TRR2	#N/A	#N/A	0.559877	-0.0012615	0.00185397	2.58018e-10	1.49306
UBP15	#N/A	#N/A	0.536581	-0.0147253	0.0120293	2.69337e-10	1.14111
SDD1	#N/A	#N/A	1.42638	-0.0133978	-0.427341	2.77904e-10	0.835658
CTR3	#N/A	#N/A	1.29759	0.175969	-0.187384	2.97509e-10	1.06217
DSE1	#N/A	#N/A	-1.28825	-0.979849	-0.820834	3.47866e-10	2.24844
DPA10	#N/A	#N/A	2.31512	-1.53844	-0.751331	3.76847e-10	0.278906
HSP31	#N/A	#N/A	0.770551	0.0828671	-0.0291195	4.00665e-10	1.52096
SPS1	#N/A	#N/A	1.39715	1.32366	0.577969	4.16869e-10	0.683096
PES4	#N/A	#N/A	2.04189	-0.0702348	0.0229764	4.39114e-10	0.0385505
SNO4	#N/A	#N/A	2.89404	-1.96899	-0.418426	4.4543e-10	-0.451922
GEX2	#N/A	#N/A	1.20246	0.0388707	0.0173835	4.54861e-10	0.293908
POC4	#N/A	#N/A	-0.971222	-0.673341	-0.152574	4.66627e-10	1.90242
MIN7	#N/A	#N/A	1.31273	0.469927	0.168763	4.70645e-10	1.51973
YLR149C	#N/A	#N/A	1.54301	-0.794539	0.144647	4.97784e-10	0.693469
CEM1	#N/A	#N/A	-0.661341	-0.401099	-0.0955393	4.97881e-10	1.33622
SRP72	#N/A	#N/A	-0.594139	-0.197037	-0.0356863	5.09708e-10	2.00535
MRPL38	#N/A	#N/A	-0.624429	-0.268009	-0.0578582	5.13446e-10	2.22591
FTH1	#N/A	#N/A	-0.582452	-0.158435	-0.123778	5.23676e-10	1.97483
YOL024W	#N/A	#N/A	1.81889	0.235056	-0.149354	5.38086e-10	0.322657
OPT2	#N/A	#N/A	1.89323	-0.203694	0.202969	5.47148e-10	-0.230217
THI12	#N/A	#N/A	1.33191	-0.276056	-0.290186	5.54682e-10	0.321006
YBR284W	#N/A	#N/A	1.2217	0.371126	0.310216	6.9312e-10	0.702113
RTC6	#N/A	#N/A	-0.786266	-0.225594	-0.0212547	7.50546e-10	2.11167
YBL086C	#N/A	#N/A	0.650174	0.2683	0.175259	8.12457e-10	1.47586
CAK1	#N/A	#N/A	0.611831	0.192913	-0.0371106	9.91974e-10	1.52539
PTI1	#N/A	#N/A	0.53259	0.0748121	0.180876	1.0407e-09	1.36883
PDR17	#N/A	#N/A	0.51863	0.444689	0.304646	1.31236e-09	1.81148
ROF1	#N/A	#N/A	1.28628	0.182703	-0.079615	1.42481e-09	0.318734
HST2	#N/A	#N/A	0.607565	0.414372	0.148179	1.53577e-09	1.83114
PHM7	#N/A	#N/A	1.099	-0.442351	-0.336592	1.53992e-09	0.0831664
CSS2	#N/A	#N/A	0.853079	0.43802	0.21401	1.92548e-09	1.45165
DNL4	#N/A	#N/A	0.682053	0.100905	-0.0316265	1.92931e-09	1.02456
YMR262W	#N/A	#N/A	0.843894	0.443705	0.307189	1.97573e-09	1.35718
HFM1	#N/A	#N/A	0.574466	0.0693966	0.152864	1.9803e-09	0.811907
ARA1	#N/A	#N/A	-0.630406	-0.101096	-0.00591163	2.02109e-09	2.12487
PUF3	#N/A	#N/A	-0.825878	-0.758002	-0.241437	2.12949e-09	1.06032
KNS1	#N/A	#N/A	-0.979001	-0.923416	-0.415928	2.17569e-09	1.47223
HXT16	#N/A	#N/A	3.50114	0.384645	-0.323267	2.17969e-09	-1.25033
EHT1	#N/A	#N/A	1.1073	1.31758	0.69293	2.32268e-09	1.74845
MET10	#N/A	#N/A	0.665914	-0.125583	-0.200855	2.36381e-09	1.15102
NCB2	#N/A	#N/A	-0.689025	-0.439651	-0.336532	2.47707e-09	2.46537
GDH3	#N/A	#N/A	0.807407	0.0817304	-0.107559	2.56571e-09	1.12212
PAU16	#N/A	#N/A	3.65927	2.17174	0.0564905	2.58742e-09	-0.590569
IMA3	#N/A	#N/A	1.00734	0.0588764	-0.118351	2.63035e-09	0.683983
YBR184W	#N/A	#N/A	1.15889	-0.552463	0.116151	2.64644e-09	0.592248
YOR343W-B	#N/A	#N/A	0.614408	-0.0322001	0.0214387	2.76167e-09	1.27116
ZRT1	#N/A	#N/A	1.04109	1.06292	0.428002	2.79276e-09	1.94199
RSM25	#N/A	#N/A	-0.617423	-0.152477	-0.0106806	2.97862e-09	1.87576
ATO3	#N/A	#N/A	-0.78066	-0.141185	-0.256659	3.07188e-09	2.06809
SPO77	#N/A	#N/A	1.8714	0.0246978	-0.365398	3.07188e-09	-0.133682
DDL1	#N/A	#N/A	0.629502	0.0510006	0.168311	3.08249e-09	1.00795
IMA4	#N/A	#N/A	1.00618	0.058843	-0.118393	3.09042e-09	0.683983
MAN2	#N/A	#N/A	1.51908	0.0877365	-0.223838	3.09928e-09	0.313787
JJJ3	#N/A	#N/A	-0.999853	-0.932695	-0.742068	3.27339e-09	1.87701
PAU11	#N/A	#N/A	1.9768	1.126	0.278921	3.46202e-09	0.279078
CTT1	#N/A	#N/A	1.0881	-0.23745	0.209482	3.48987e-09	1.03198
COS12	#N/A	#N/A	2.01786	-0.0308371	0.711589	3.49343e-09	0.928271
YOL103W-B	#N/A	#N/A	0.734804	0.341303	0.233336	3.49842e-09	1.42022
SPG5	#N/A	#N/A	0.720956	0.0922245	0.0701391	3.56635e-09	1.58389
RRP36	#N/A	#N/A	-0.699694	-0.557551	-0.380031	3.57275e-09	1.93114
FCY2	#N/A	#N/A	-1.57689	-0.988981	-0.889564	3.95386e-09	2.57583
SGF11	#N/A	#N/A	0.613598	0.38896	0.00953067	3.95887e-09	1.99698
DCG1	#N/A	#N/A	0.928	-0.059842	-0.0110849	4.13447e-09	1.14234
INM1	#N/A	#N/A	-0.818755	-0.50614	-0.112491	4.3173e-09	2.03017
YML039W	#N/A	#N/A	0.735383	0.339204	0.234723	4.32964e-09	1.41261
YHR022C	#N/A	#N/A	1.11856	-0.749905	-0.34561	4.82221e-09	0.730173
MRPL8	#N/A	#N/A	-0.659129	-0.114288	-0.0775188	5.16246e-09	2.07113
UBX5	#N/A	#N/A	0.610044	0.164503	-0.0304553	5.24252e-09	1.53537
YLR410W-B	#N/A	#N/A	0.639724	0.0296236	0.0181422	5.57429e-09	1.2403
ULI1	#N/A	#N/A	1.13471	0.224871	0.143674	5.89656e-09	0.860074
YJL043W	#N/A	#N/A	1.41508	-0.289915	-0.693915	5.90259e-09	0.349643
YTP1	#N/A	#N/A	1.00014	0.0293166	0.0984676	7.19713e-09	0.711512
GIP1	#N/A	#N/A	1.40975	-0.665905	-0.228014	7.69592e-09	0.549262
HSP33	#N/A	#N/A	2.55973	-1.18311	-0.0161152	7.85725e-09	-0.238897
YGR017W	#N/A	#N/A	-0.49322	-0.0567766	0.0722532	8.48126e-09	2.35258
SMI1	#N/A	#N/A	-0.525327	-0.164268	-0.133388	9.02839e-09	2.43695
UBP16	#N/A	#N/A	-0.74212	-0.695187	-0.291209	9.1481e-09	1.37854
DAK1	#N/A	#N/A	0.53413	-0.010059	-0.0869045	9.49104e-09	1.88666
IMD2	#N/A	#N/A	1.06133	1.06334	0.641138	1.02581e-08	2.06655
MRX11	#N/A	#N/A	0.709943	0.425584	0.301639	1.05529e-08	1.3319
PEX21	#N/A	#N/A	-0.894538	-0.699064	-0.491177	1.05938e-08	1.66258
GAL10	#N/A	#N/A	1.34463	-0.47619	-0.00197807	1.11342e-08	0.204395
RAD59	#N/A	#N/A	0.757547	-0.0552019	-0.131479	1.12233e-08	1.26865
REE1	#N/A	#N/A	-1.07216	-0.513405	-0.507635	1.16839e-08	2.07003
KAP122	#N/A	#N/A	0.482242	0.197965	0.265711	1.22587e-08	1.25756
KTR2	#N/A	#N/A	-0.76351	-0.493992	-0.209879	1.29892e-08	1.65667
YPL257W-B	#N/A	#N/A	0.691932	0.327317	0.22262	1.38137e-08	1.40135
RLM1	#N/A	#N/A	-0.799311	-0.511971	-0.127998	1.38711e-08	1.66022
AAD10	#N/A	#N/A	0.743239	-0.165363	-0.0701383	1.42202e-08	1.1957
YOR186W	#N/A	#N/A	2.1528	1.5787	1.02891	1.48146e-08	0.142772
BAT1	#N/A	#N/A	0.666998	0.685147	0.366303	1.51045e-08	2.70119
IMA1	#N/A	#N/A	0.802825	-0.107409	-0.252795	1.61575e-08	0.682393
PSD1	#N/A	#N/A	0.612397	0.61557	0.124577	1.64562e-08	1.70608
YJR027W	#N/A	#N/A	0.720855	0.299477	0.204729	1.68367e-08	1.43305
NRE1	#N/A	#N/A	1.03339	0.628662	0.61025	1.68367e-08	2.1278
YLR111W	#N/A	#N/A	2.60838	2.40312	-0.124153	1.85244e-08	0.159348
HES1	#N/A	#N/A	1.01112	0.843715	0.501437	1.86263e-08	0.999171
DAS1	#N/A	#N/A	-0.695128	-0.593717	-0.143958	1.91361e-08	1.13629
IPI1	#N/A	#N/A	-0.720376	-0.29437	-0.274657	1.97714e-08	1.97028
LUG1	#N/A	#N/A	0.607383	0.240157	0.00637505	2.05024e-08	1.00373
SPR28	#N/A	#N/A	2.00812	0.141152	0.200954	2.32844e-08	0.204606
YHR182W	#N/A	#N/A	0.539057	-0.141529	-0.0596762	2.35477e-08	1.13003
CIN8	#N/A	#N/A	-0.493844	-0.571519	-0.160433	2.42068e-08	1.31804
YER138C	#N/A	#N/A	0.675365	0.301697	0.212117	2.44933e-08	1.88149
ADY2	#N/A	#N/A	1.41998	0.610581	-0.378327	2.68532e-08	0.309396
STB2	#N/A	#N/A	1.20833	-0.136231	0.147298	2.76288e-08	0.505795
ALD3	#N/A	#N/A	0.988499	0.0301416	-0.0491133	2.8191e-08	0.967583
AIM46	#N/A	#N/A	0.50807	0.290891	0.0749312	3.08061e-08	1.87993
SCM4	#N/A	#N/A	0.798517	0.486806	0.375197	3.12873e-08	1.78763
YKL069W	#N/A	#N/A	-0.802417	-0.545995	-0.150303	3.19078e-08	1.74764
IDP2	#N/A	#N/A	0.945918	0.100196	0.0982971	3.2281e-08	0.778362
YNL195C	#N/A	#N/A	1.3083	-0.0523308	-0.0567136	3.2492e-08	0.833326
YDR210C-D	#N/A	#N/A	0.647665	0.247316	0.181685	3.35898e-08	1.74542
MOH1	#N/A	#N/A	1.55058	-0.674338	-0.300703	3.47604e-08	1.02136
YGL258W-A	#N/A	#N/A	1.77599	-0.756214	0.504811	3.51265e-08	0.600026
HEM3	#N/A	#N/A	-0.614044	-0.165339	-0.0841102	3.71589e-08	2.0676
DPI34	#N/A	#N/A	1.09992	0.176074	-0.30916	3.96198e-08	0.93822
YLR157C-B	#N/A	#N/A	0.661687	0.296585	0.212046	4.02333e-08	1.87509
YHL044W	#N/A	#N/A	0.977391	0.265618	0.162965	4.1861e-08	1.18329
YHR210C	#N/A	#N/A	0.968931	0.437382	0.0823582	4.34156e-08	0.96948
HSP60	#N/A	#N/A	-0.724273	-0.441202	-0.284709	4.70525e-08	2.40437
SNZ1	#N/A	#N/A	0.738745	0.00228572	-0.135515	4.71154e-08	1.26226
VID24	#N/A	#N/A	-1.72378	-1.47776	-1.06196	5.46907e-08	2.22196
MRP1	#N/A	#N/A	-0.796527	-0.347603	-0.150552	5.61207e-08	2.0265
BYE1	#N/A	#N/A	0.552664	0.428353	0.0691923	5.66153e-08	1.58457
TFC7	#N/A	#N/A	0.544959	0.15151	0.0516195	5.8129e-08	1.5671
AZR1	#N/A	#N/A	2.18151	0.727501	-0.542827	6.03997e-08	-0.508254
GLT1	#N/A	#N/A	0.53753	0.275647	0.187976	6.17379e-08	1.59604
YAR009C	#N/A	#N/A	0.653029	0.287676	0.199718	6.77843e-08	1.96637
MET1	#N/A	#N/A	0.574213	0.153274	-0.0439544	6.85075e-08	1.19142
YRA2	#N/A	#N/A	0.573805	0.388987	0.191532	7.10727e-08	1.95447
YDR098C-B	#N/A	#N/A	0.635951	0.245743	0.183063	7.10727e-08	1.80084
EFM3	#N/A	#N/A	-0.772059	-0.702037	-0.181455	7.2214e-08	1.44938
YNL277W-A	#N/A	#N/A	2.44131	0.717423	-0.355243	7.25761e-08	0.146683
DUR1,2	#N/A	#N/A	0.869569	0.806899	0.558357	7.36286e-08	1.13391
ROD1	#N/A	#N/A	0.569803	-0.0770583	0.0152106	7.97507e-08	1.18435
HGH1	#N/A	#N/A	-0.62097	-0.308049	-0.236972	7.99923e-08	2.13825
PXA1	#N/A	#N/A	0.845663	-0.0174163	-0.159321	8.12535e-08	1.02207
SRP40	#N/A	#N/A	-1.00149	-0.628058	-0.462228	8.34644e-08	2.26942
AAC3	#N/A	#N/A	0.769371	0.341738	0.0281317	8.46139e-08	1.48554
YPR137C-B	#N/A	#N/A	0.641226	0.256874	0.181765	8.67963e-08	1.83742
MRPS12	#N/A	#N/A	-0.513197	-0.0101641	0.101012	8.83251e-08	2.33892
YNL284C-B	#N/A	#N/A	0.669685	0.251734	0.161891	9.47849e-08	1.67571
GCV1	#N/A	#N/A	-0.918146	-0.435579	-0.0907387	9.48435e-08	1.62493
ASG1	#N/A	#N/A	-1.1691	-1.42704	-0.644836	9.67195e-08	1.57415
MRPL23	#N/A	#N/A	-0.478413	-0.115272	0.0712424	1.02577e-07	2.16044
MOG1	#N/A	#N/A	0.590622	0.742988	0.146509	1.07303e-07	1.68837
HAL1	#N/A	#N/A	1.01725	0.00305684	-0.195637	1.08003e-07	1.01022
TRP1	#N/A	#N/A	-0.476807	-0.291274	-0.253574	1.0843e-07	2.05881
YKL070W	#N/A	#N/A	1.6242	-0.421865	0.579826	1.14901e-07	0.326982
YLR112W	#N/A	#N/A	0.830928	-0.0345207	-0.556986	1.15683e-07	1.24353
ADF1	#N/A	#N/A	-1.11303	-0.66338	-0.461397	1.19611e-07	2.03104
ARO3	#N/A	#N/A	0.542973	0.411573	0.217949	1.3157e-07	2.24592
KAR2	#N/A	#N/A	0.550736	0.303009	-0.0889797	1.46217e-07	2.36769
YNR068C	#N/A	#N/A	0.953637	0.391798	0.0335385	1.47278e-07	0.908759
YMR254C	#N/A	#N/A	3.34441	2.54337	0.827445	1.47278e-07	-0.523857
OLE1	#N/A	#N/A	-0.914012	0.277188	0.254811	1.49048e-07	3.05598
YKL050C	#N/A	#N/A	0.610781	-0.0673224	0.0946125	1.49048e-07	0.819236
YKL068W-A	#N/A	#N/A	-1.19906	-0.768678	-0.750178	1.52634e-07	2.62084
CDC27	#N/A	#N/A	-0.699826	-0.621711	-0.266929	1.57735e-07	1.27063
YMR090W	#N/A	#N/A	0.750912	-0.490994	-0.151397	1.58277e-07	1.71404
GRX8	#N/A	#N/A	0.776003	-0.0235661	-0.105326	1.58277e-07	1.47712
COQ21	#N/A	#N/A	-0.957641	-0.913291	-0.504857	1.67363e-07	1.97298
AGX1	#N/A	#N/A	0.947449	-0.207058	-0.148306	1.68132e-07	0.827092
PDE2	#N/A	#N/A	-1.25046	-1.05526	-0.765676	1.69915e-07	1.96998
EGH1	#N/A	#N/A	0.588284	0.0225802	0.0666669	1.79712e-07	1.01635
PRP9	#N/A	#N/A	0.526362	0.120241	-0.0247736	2.10429e-07	1.50235
FLO1	#N/A	#N/A	0.878338	0.319599	0.233416	2.14228e-07	0.371346
RSF1	#N/A	#N/A	0.79337	0.466186	0.324906	2.25782e-07	1.10618
YHI9	#N/A	#N/A	0.508598	-0.0518507	0.0386019	2.25863e-07	1.59351
PCK1	#N/A	#N/A	0.777911	-0.251634	-0.0867712	2.29787e-07	0.743986
YGR038C-B	#N/A	#N/A	0.661141	0.308772	0.250779	2.35122e-07	1.85092
MRPL39	#N/A	#N/A	-0.710227	-0.449764	-0.232098	2.42093e-07	2.4968
DAL3	#N/A	#N/A	1.03127	-0.409568	-0.190795	2.44645e-07	0.907034
YPR071W	#N/A	#N/A	0.559396	-0.0502575	-0.117535	2.49175e-07	1.56822
CSH1	#N/A	#N/A	0.614905	0.0480893	-0.233487	2.49175e-07	1.40497
YDR366C	#N/A	#N/A	1.03193	-0.286334	-0.552056	2.49175e-07	0.96832
YGL015C	#N/A	#N/A	1.89069	0.822296	0.556765	2.49175e-07	0.198198
TVP15	#N/A	#N/A	-0.70574	-0.403443	-0.219581	2.55259e-07	2.06921
ATP18	#N/A	#N/A	-0.435831	-0.0840965	0.028821	2.61093e-07	2.6941
COT1	#N/A	#N/A	0.502867	0.36006	-0.0501813	2.62175e-07	1.81029
ALD2	#N/A	#N/A	0.612777	-0.215133	-0.0787504	2.64438e-07	1.07493
HMO1	#N/A	#N/A	0.694512	0.975	0.261128	2.68986e-07	2.51991
BIO4	#N/A	#N/A	0.738633	0.136522	0.0693095	2.68986e-07	1.03254
RIM20	#N/A	#N/A	0.460598	0.275167	0.100225	2.73984e-07	1.42368
YOR365C	#N/A	#N/A	1.45962	-0.598342	0.0224684	3.02456e-07	-0.15574
GRX4	#N/A	#N/A	-0.766696	-0.566685	-0.192958	3.09584e-07	1.9729
APM2	#N/A	#N/A	0.518118	0.195623	0.0167336	3.11961e-07	1.31269
EDS1	#N/A	#N/A	1.77873	1.97405	0.361015	3.11961e-07	0.45875
YGR161C-D	#N/A	#N/A	0.6142	0.261647	0.151437	3.23502e-07	1.67067
ERG13	#N/A	#N/A	0.589992	0.435034	0.0872546	3.33547e-07	2.29799
AST2	#N/A	#N/A	0.765894	-0.250378	-0.0572049	3.34727e-07	1.26535
NEJ1	#N/A	#N/A	-0.793407	-0.796293	-0.430295	3.67064e-07	1.59747
HRP1	#N/A	#N/A	0.80595	1.18435	0.730803	3.67064e-07	2.39381
PHD1	#N/A	#N/A	0.867791	0.162297	-0.321342	3.75722e-07	1.65323
YBR285W	#N/A	#N/A	1.71642	0.427652	0.20583	3.75722e-07	0.822881
MEP1	#N/A	#N/A	0.805052	-0.20472	-0.586887	3.75784e-07	0.919611
MTD1	#N/A	#N/A	-0.588414	-0.0227526	0.0146897	3.82108e-07	1.91291
YHR033W	#N/A	#N/A	0.793511	0.500558	-0.112652	3.95529e-07	1.04193
UGA4	#N/A	#N/A	0.885466	-0.342977	-0.452258	4.01448e-07	0.415998
SCW11	#N/A	#N/A	-1.61277	-1.55471	-1.40754	4.07091e-07	2.37116
YPR015C	#N/A	#N/A	0.953163	0.0780855	0.0997925	4.25305e-07	0.838984
SRO77	#N/A	#N/A	0.733137	0.732295	0.105519	4.32725e-07	0.909107
MSN4	#N/A	#N/A	0.698003	-0.483146	-0.00734494	4.34667e-07	1.46362
NPL3	#N/A	#N/A	0.64234	0.599252	0.154119	4.41276e-07	2.55425
LAS1	#N/A	#N/A	-0.552917	-0.297191	-0.148921	4.4458e-07	1.6252
SAM2	#N/A	#N/A	0.777735	1.33184	0.212788	4.53455e-07	2.07624
OPT1	#N/A	#N/A	-0.868174	-0.189217	-0.390238	4.88244e-07	1.62047
RPM2	#N/A	#N/A	-0.9104	-1.57677	-0.622079	5.04233e-07	1.09957
MDV1	#N/A	#N/A	-0.451323	-0.283558	0.0354473	5.27937e-07	1.56849
NPY1	#N/A	#N/A	0.44342	0.218234	0.0134039	5.34888e-07	1.6615
TRM11	#N/A	#N/A	-0.684368	-0.24065	-0.264656	5.36519e-07	2.19902
PCL5	#N/A	#N/A	-0.993401	-0.694896	-0.393309	5.36696e-07	2.10459
IRE1	#N/A	#N/A	-0.543064	-0.391255	-0.190598	5.91545e-07	1.36579
CDC50	#N/A	#N/A	-0.466104	-0.117712	-0.146156	5.97771e-07	1.70327
SRT1	#N/A	#N/A	1.24537	0.442373	0.525485	6.43404e-07	0.370794
INA1	#N/A	#N/A	-1.28733	-0.763543	-0.260595	6.57585e-07	2.3604
RPC19	#N/A	#N/A	-0.563236	-0.0745152	-0.208608	6.59775e-07	2.68476
MMS1	#N/A	#N/A	-0.653977	-0.471992	-0.189306	6.67632e-07	1.17273
PAU24	#N/A	#N/A	1.08308	0.539571	0.0867216	7.03554e-07	0.838451
YOR142W-B	#N/A	#N/A	0.622474	0.258773	0.146145	7.07551e-07	1.42524
MBA1	#N/A	#N/A	-0.62901	-0.545948	-0.139545	7.1267e-07	1.73269
MRPL27	#N/A	#N/A	-0.514411	-0.363312	-0.164425	7.15585e-07	2.06272
RAD18	#N/A	#N/A	0.551247	0.0770462	-0.117646	7.43458e-07	1.25915
MYO4	#N/A	#N/A	-0.484862	-0.210408	-0.112245	7.53408e-07	1.56312
YCL048W-A	#N/A	#N/A	2.27719	0.375451	-0.776707	7.64624e-07	0.187341
MLO127	#N/A	#N/A	0.692382	-0.121642	0.00983625	7.97581e-07	0.808284
MRP17	#N/A	#N/A	-0.582201	-0.380912	-0.086617	8.26155e-07	2.22531
ORC1	#N/A	#N/A	-0.471969	-0.0696313	-0.0281823	8.31423e-07	1.41009
ANT1	#N/A	#N/A	0.529178	-0.0517682	0.00533356	8.67093e-07	1.63737
HXT1	#N/A	#N/A	-1.61892	-1.24026	-1.15514	8.81847e-07	2.61276
HMX1	#N/A	#N/A	0.79333	0.605656	0.122127	9.05867e-07	0.959497
MRPL10	#N/A	#N/A	-0.450267	-0.122085	-0.00434733	9.22734e-07	1.90732
SSF2	#N/A	#N/A	-0.628558	-0.035925	0.0621143	9.23572e-07	1.83643
YER188W	#N/A	#N/A	1.58597	0.474456	1.31685	9.48959e-07	1.16092
FUS2	#N/A	#N/A	1.08723	0.487748	0.0925705	9.60406e-07	0.477663
ORC3	#N/A	#N/A	-0.563912	-0.523363	-0.279735	1.01921e-06	1.33265
CHO1	#N/A	#N/A	0.695348	0.840471	0.357525	1.04349e-06	2.32355
FMP45	#N/A	#N/A	0.983238	-0.127268	-0.490785	1.08221e-06	0.552507
YMR196W	#N/A	#N/A	0.567698	0.111989	-0.161499	1.11754e-06	1.17962
AIM3	#N/A	#N/A	0.652448	0.2255	0.152479	1.12878e-06	1.07059
MRP4	#N/A	#N/A	-0.576491	-0.018458	-0.0421186	1.13608e-06	2.05758
MRL1	#N/A	#N/A	-0.506808	-0.283464	-0.0903608	1.14262e-06	1.48912
GRX5	#N/A	#N/A	-0.426639	-0.394339	-0.169863	1.14262e-06	2.30525
YPT11	#N/A	#N/A	0.613059	0.427121	0.239572	1.1523e-06	1.1916
VAN1	#N/A	#N/A	-0.471621	-0.313005	-0.126655	1.17535e-06	1.98114
GCV3	#N/A	#N/A	-0.787714	-0.526993	-0.285886	1.19595e-06	2.42786
COA3	#N/A	#N/A	-0.608546	-0.177932	-0.117191	1.20495e-06	2.25526
OSW7	#N/A	#N/A	-0.450874	-0.343262	0.0227064	1.20519e-06	1.51986
COX19	#N/A	#N/A	-0.655404	-0.313842	-0.110444	1.20795e-06	1.92637
YLR227W-B	#N/A	#N/A	0.638387	0.313338	0.202071	1.23233e-06	1.59481
CIT3	#N/A	#N/A	0.813902	-0.70112	-0.245251	1.23707e-06	0.579333
RSC30	#N/A	#N/A	0.979876	0.672025	-0.0238461	1.27089e-06	1.49752
IMG2	#N/A	#N/A	-0.484186	-0.164356	-0.0721782	1.36995e-06	1.97808
YJL047C-A	#N/A	#N/A	1.26784	0.757443	0.477362	1.36995e-06	1.21288
LSP1	#N/A	#N/A	0.606769	0.215086	0.236321	1.3821e-06	2.53048
MEF1	#N/A	#N/A	-0.596548	-0.508881	-0.120038	1.40957e-06	1.56904
PAU12	#N/A	#N/A	1.01777	1.16251	0.374145	1.41815e-06	0.826497
YNL019C	#N/A	#N/A	1.25163	-0.275267	-0.0302624	1.47275e-06	0.233602
SIP4	#N/A	#N/A	1.54772	-0.814071	-1.00054	1.50925e-06	-0.338971
PET18	#N/A	#N/A	0.722175	-0.198712	0.0147349	1.52629e-06	1.15931
MTQ1	#N/A	#N/A	0.555368	0.351487	0.022043	1.56943e-06	1.37315
YPR158W-B	#N/A	#N/A	0.578446	0.199629	0.139831	1.56943e-06	1.33055
HBT1	#N/A	#N/A	0.705107	-0.469674	-0.195679	1.58819e-06	1.01051
ECM13	#N/A	#N/A	-1.40226	-0.817398	-0.44189	1.6017e-06	1.47098
YML045W	#N/A	#N/A	0.602014	0.220392	0.149721	1.68449e-06	1.389
SKS1	#N/A	#N/A	-0.985632	-0.895258	-0.575593	1.73411e-06	1.74809
PIR5	#N/A	#N/A	1.33889	0.73917	-0.192242	1.75129e-06	0.489228
AIM22	#N/A	#N/A	-0.54718	-0.509199	-0.037621	1.79116e-06	1.49874
DPB2	#N/A	#N/A	0.85636	0.636375	-0.201243	1.82888e-06	1.297
APJ1	#N/A	#N/A	0.909055	0.730791	-0.0137231	1.82888e-06	1.55907
CIN5	#N/A	#N/A	0.897103	0.522868	0.256591	1.83813e-06	0.962841
YMR050C	#N/A	#N/A	0.57254	0.265295	0.207843	1.95061e-06	1.74539
PRP31	#N/A	#N/A	0.497621	-0.162765	-0.167247	1.95636e-06	1.35949
YBR012W-B	#N/A	#N/A	0.578348	0.289445	0.125927	2.15078e-06	1.45837
YDR261C-D	#N/A	#N/A	0.584414	0.272771	0.210018	2.18816e-06	1.89634
TIM23	#N/A	#N/A	-0.559207	-0.0293957	-0.0554232	2.20773e-06	2.51113
ANB1	#N/A	#N/A	0.862222	0.304132	0.202783	2.20773e-06	2.14309
SET4	#N/A	#N/A	1.00891	0.50136	0.345992	2.20773e-06	0.249781
YNL092W	#N/A	#N/A	0.857274	-0.192008	0.132766	2.21567e-06	0.551367
UBC5	#N/A	#N/A	0.583798	0.121931	0.237549	2.2838e-06	1.65154
YDR316W-B	#N/A	#N/A	0.584739	0.227348	0.167404	2.39022e-06	1.34575
SPG1	#N/A	#N/A	1.44649	0.567189	0.599898	2.42261e-06	0.597974
ARG1	#N/A	#N/A	0.88512	0.398602	-0.269075	2.48493e-06	1.08073
YMR244W	#N/A	#N/A	1.65742	-0.143255	-0.380247	2.50858e-06	-0.212776
IRC10	#N/A	#N/A	0.859874	0.0180147	0.313788	2.51406e-06	0.997928
YPR158C-D	#N/A	#N/A	0.594427	0.279609	0.192431	2.56319e-06	1.78404
YUH1	#N/A	#N/A	0.543432	0.206114	0.0624184	2.59816e-06	1.72578
YHR054C	#N/A	#N/A	1.7471	1.34041	-0.0339822	2.71756e-06	1.6041
VID28	#N/A	#N/A	0.642281	0.0135481	0.0869891	2.72879e-06	1.1881
HSP32	#N/A	#N/A	2.17401	-2.17837	-0.567435	2.78931e-06	-0.196491
BAP2	#N/A	#N/A	-0.611367	-0.192868	-0.0217074	2.8172e-06	2.39072
YKL107W	#N/A	#N/A	1.35434	-0.874054	-0.568292	2.82804e-06	0.149545
DFG5	#N/A	#N/A	-0.601186	-0.343641	-0.146609	2.88411e-06	1.92967
SOE1	#N/A	#N/A	1.49375	-0.308859	-1.17094	3.00949e-06	1.2901
MRH4	#N/A	#N/A	-1.01152	-0.613444	-0.335612	3.1047e-06	1.3624
YOL160W	#N/A	#N/A	1.51938	-0.561439	-0.432659	3.15459e-06	0.67016
OXA1	#N/A	#N/A	-0.725897	-0.475666	-0.273554	3.30189e-06	1.96176
NUS1	#N/A	#N/A	0.411395	0.0589331	0.0571567	3.30499e-06	1.74033
SBE2	#N/A	#N/A	-0.511329	-0.459836	-0.19194	3.64622e-06	1.45313
HPA3	#N/A	#N/A	-0.777809	-0.61793	-0.304012	3.66668e-06	1.68237
GTT1	#N/A	#N/A	-0.788063	-0.565149	-0.38535	3.6709e-06	1.96001
YOR381W-A	#N/A	#N/A	1.71494	0.541463	0.146639	3.77191e-06	0.541498
HSP82	#N/A	#N/A	1.04745	0.776548	0.155008	3.78531e-06	1.98842
RPT6	#N/A	#N/A	0.4424	0.554322	0.143824	4.06927e-06	2.33276
AQR1	#N/A	#N/A	-1.64861	-1.09021	-1.11089	4.08705e-06	2.2591
SAP155	#N/A	#N/A	-0.429283	-0.305891	-0.147351	4.20304e-06	1.73739
SRX1	#N/A	#N/A	1.05972	0.978657	0.771021	4.25585e-06	0.792123
YDR114C	#N/A	#N/A	1.79927	0.191441	-0.688261	4.37259e-06	0.213797
SOL1	#N/A	#N/A	0.573163	0.501492	0.201369	4.52077e-06	1.58476
GIP2	#N/A	#N/A	0.923909	-0.089152	0.0397268	4.55207e-06	0.747744
FPR4	#N/A	#N/A	0.547563	0.831996	0.344337	4.68034e-06	2.49572
IMG1	#N/A	#N/A	-0.496504	-0.00921195	0.0569577	4.79932e-06	2.1185
POM34	#N/A	#N/A	-0.714321	-0.778494	-0.402269	4.84148e-06	2.03101
CDC23	#N/A	#N/A	0.41944	0.175775	0.10521	5.11002e-06	1.12256
MSB3	#N/A	#N/A	0.492253	0.063092	0.0273564	5.1205e-06	1.32228
TAT1	#N/A	#N/A	-0.729919	-0.19634	-0.293332	5.1697e-06	2.33996
YLR173W	#N/A	#N/A	0.44404	-0.0574393	0.111371	5.1697e-06	1.2439
BGL2	#N/A	#N/A	-0.409136	0.0669377	0.197449	5.27598e-06	3.09613
YIR042C	#N/A	#N/A	1.29118	0.3476	0.119041	5.32843e-06	1.23036
YNL115C	#N/A	#N/A	0.548878	-0.195363	-0.0228112	5.41045e-06	1.46244
CIN10	#N/A	#N/A	0.546106	0.300654	0.322313	5.52213e-06	1.38123
PAU3	#N/A	#N/A	1.53245	0.82536	0.300512	5.58673e-06	0.278627
TOM5	#N/A	#N/A	-0.437387	0.116763	-0.00802618	5.6535e-06	2.83582
YJR029W	#N/A	#N/A	0.594886	0.269667	0.180526	5.67278e-06	1.60194
ECM21	#N/A	#N/A	0.47712	-0.0951792	0.0114214	5.92632e-06	1.00348
DAL81	#N/A	#N/A	-0.491988	-0.257956	0.0445963	6.5997e-06	1.41604
SPS22	#N/A	#N/A	1.87709	0.122119	-0.0137188	6.69224e-06	0.161489
DIP2	#N/A	#N/A	-0.544556	-0.142999	-0.0843425	6.72773e-06	1.89274
RTP1	#N/A	#N/A	-0.396832	-0.199243	-0.116184	6.94822e-06	1.42392
SAP4	#N/A	#N/A	0.526928	-0.526852	-0.3342	7.06466e-06	0.896564
POX1	#N/A	#N/A	1.2552	-0.347887	0.191211	7.19562e-06	-0.217096
CHA1	#N/A	#N/A	-1.1394	-0.73115	-0.803544	7.43989e-06	2.71435
PHO23	#N/A	#N/A	0.561282	0.5749	0.164836	7.53531e-06	1.61049
YJR098C	#N/A	#N/A	0.577866	0.138641	-0.0120641	7.62506e-06	0.973007
PXA2	#N/A	#N/A	0.677678	-0.33455	-0.198888	7.62506e-06	0.785975
MRPL4	#N/A	#N/A	-0.767651	-0.646319	-0.293275	7.93959e-06	1.6788
ARG7	#N/A	#N/A	0.482952	0.217351	0.206887	8.16028e-06	1.59733
FCY21	#N/A	#N/A	-0.429766	0.0698793	0.0868524	8.56843e-06	1.42067
PEX9	#N/A	#N/A	0.949978	0.0224144	0.133254	8.61177e-06	0.487995
MTC2	#N/A	#N/A	0.41014	0.191367	0.0726704	8.64471e-06	1.64909
PAM18	#N/A	#N/A	-0.44571	-0.157988	-0.144883	8.82527e-06	2.34272
RCR2	#N/A	#N/A	0.569212	0.362337	0.0582027	9.53546e-06	1.81672
GPC1	#N/A	#N/A	0.678066	0.108911	0.0144439	9.85426e-06	1.34168
CTP1	#N/A	#N/A	0.510221	0.0869806	0.00727722	9.85479e-06	1.47013
MRPL17	#N/A	#N/A	-0.535184	-0.246822	-0.115228	1.01707e-05	1.95374
DLD2	#N/A	#N/A	-0.488632	-0.0840808	0.220847	1.01741e-05	1.82356
POR2	#N/A	#N/A	0.495325	0.433942	-0.0364099	1.04346e-05	1.74373
YDR365W-B	#N/A	#N/A	0.592249	0.248461	0.201077	1.06373e-05	1.4854
SCM3	#N/A	#N/A	0.751125	-0.255959	0.0356467	1.08654e-05	1.29959
SNO1	#N/A	#N/A	1.63141	0.526793	0.154518	1.14254e-05	-0.00811276
PTH4	#N/A	#N/A	1.03079	0.575126	0.341271	1.14566e-05	1.12601
PIL1	#N/A	#N/A	0.424621	0.279693	0.0699442	1.15588e-05	2.54295
ISM1	#N/A	#N/A	-0.567182	-0.572851	-0.0715726	1.17584e-05	1.20514
NEL1	#N/A	#N/A	0.595947	0.124986	0.11784	1.17914e-05	0.804387
KRE1	#N/A	#N/A	-0.468617	-0.234158	-0.153565	1.19023e-05	2.23236
SWS2	#N/A	#N/A	-0.511562	-0.216661	-0.0373287	1.20963e-05	2.24866
SLY41	#N/A	#N/A	-0.47547	-0.447418	-0.147769	1.29067e-05	1.79063
GEA1	#N/A	#N/A	-0.421265	-0.181608	-0.0650726	1.29067e-05	1.15647
REX2	#N/A	#N/A	0.439506	0.410704	0.272553	1.29067e-05	1.96859
GTT2	#N/A	#N/A	0.70939	0.382648	0.227466	1.30002e-05	1.29837
GLN1	#N/A	#N/A	-0.825594	-0.487233	-0.187758	1.30954e-05	2.92343
MGA2	#N/A	#N/A	-0.601981	0.0177456	0.00759857	1.34453e-05	1.70268
ZIP2	#N/A	#N/A	1.16077	-0.463325	0.188959	1.34528e-05	0.183333
GIR2	#N/A	#N/A	-0.471299	-0.0472659	-0.0672866	1.36428e-05	2.46242
MRPS16	#N/A	#N/A	-0.597913	-0.267419	-0.291812	1.36759e-05	2.49642
SIP18	#N/A	#N/A	1.45547	-0.116792	-0.367371	1.36759e-05	1.0098
YLR326W	#N/A	#N/A	0.603707	-0.0822672	-0.0688274	1.37323e-05	1.45486
ICL1	#N/A	#N/A	0.610626	0.268961	-0.143733	1.52035e-05	1.2883
YLR297W	#N/A	#N/A	-0.854225	-1.12611	-0.251122	1.64542e-05	1.82803
MRPS9	#N/A	#N/A	-0.497754	-0.12266	-0.0439051	1.6497e-05	2.09756
OSH2	#N/A	#N/A	0.549652	0.0690047	0.292054	1.6497e-05	1.28901
NUP84	#N/A	#N/A	-0.458574	-0.186107	0.0399391	1.67805e-05	1.56713
PBI2	#N/A	#N/A	-1.037	-1.23286	-0.741165	1.7263e-05	2.53043
RUF23	#N/A	#N/A	1.64671	0.0185495	-0.360925	1.75686e-05	0.476562
WSS1	#N/A	#N/A	-0.379878	-0.102971	-0.145658	1.78737e-05	1.6886
YDR124W	#N/A	#N/A	0.871383	0.8638	0.363398	1.80058e-05	0.818895
CTA1	#N/A	#N/A	0.777543	0.515584	0.308639	1.818e-05	0.853125
MNP1	#N/A	#N/A	-0.712072	-0.318229	0.00465927	1.83143e-05	2.5576
KXD1	#N/A	#N/A	-0.522838	0.0148606	0.0211018	1.93549e-05	1.59417
YLR225C	#N/A	#N/A	0.526998	0.329556	-0.0443831	1.96017e-05	1.95104
PGC1	#N/A	#N/A	-0.491002	-0.4719	-0.115418	1.96264e-05	1.91781
YHR219W	#N/A	#N/A	0.502363	0.122834	-0.137952	1.97303e-05	1.32334
TOM6	#N/A	#N/A	-0.649569	-0.187492	-0.0304111	2.00035e-05	2.85499
APC1	#N/A	#N/A	0.458085	-0.281996	-0.00155724	2.00958e-05	0.895771
INO2	#N/A	#N/A	-0.506271	0.0876329	0.00325408	2.0288e-05	1.38125
BAP3	#N/A	#N/A	-0.459084	-0.000254966	-0.0500112	2.03432e-05	2.09778
YML119W	#N/A	#N/A	0.639442	0.638525	0.436174	2.07128e-05	1.66486
MET28	#N/A	#N/A	0.965205	-0.123903	-0.105331	2.07128e-05	0.713203
ESC8	#N/A	#N/A	0.699614	0.0650438	-0.195304	2.07663e-05	0.979159
TYC1	#N/A	#N/A	2.48258	1.70824	0.703914	2.07787e-05	0.234237
PTC7	#N/A	#N/A	-0.355095	-0.0879076	0.0722122	2.11075e-05	1.79715
PAU17	#N/A	#N/A	0.839022	0.0971283	-0.120883	2.26162e-05	1.01945
MRPL11	#N/A	#N/A	-0.49281	-0.197112	-0.0577546	2.28646e-05	1.94077
NUR1	#N/A	#N/A	0.499376	0.0138465	0.0970133	2.32199e-05	1.36036
TAD2	#N/A	#N/A	0.553819	0.759874	0.28267	2.32245e-05	1.57751
FLC2	#N/A	#N/A	-0.545346	-0.299728	-0.170726	2.37752e-05	1.90739
CPA2	#N/A	#N/A	0.452349	-0.0618503	-0.0215008	2.38423e-05	1.1869
MRPL50	#N/A	#N/A	-0.486343	-0.376926	-0.0716733	2.42674e-05	2.33246
LOS1	#N/A	#N/A	-0.386191	-0.397527	-0.26211	2.53077e-05	1.51843
MNN1	#N/A	#N/A	0.52334	0.489848	0.20896	2.54879e-05	1.74089
RAD51	#N/A	#N/A	0.898955	0.151454	-0.229279	2.55695e-05	1.63576
IBD2	#N/A	#N/A	-0.779066	-1.06352	-0.615795	2.56101e-05	1.75905
ISU1	#N/A	#N/A	-1.01707	-0.359038	-0.532394	2.57419e-05	2.53024
MRX15	#N/A	#N/A	-0.757025	-0.248054	-0.152165	2.65062e-05	1.51898
VBA4	#N/A	#N/A	-0.427738	-0.124166	-0.01177	2.66832e-05	1.83431
NRT1	#N/A	#N/A	0.373468	-0.239368	-0.107671	2.68274e-05	1.46643
MSB1	#N/A	#N/A	-0.686133	-0.395741	-0.26458	2.71172e-05	1.2379
MSK1	#N/A	#N/A	-0.420916	-0.107891	0.0412405	2.74674e-05	1.64523
PRM1	#N/A	#N/A	1.16131	-0.937607	-0.215484	2.78634e-05	0.871322
GDH1	#N/A	#N/A	0.49503	0.382573	0.0252097	2.95018e-05	2.29639
MMO1	#N/A	#N/A	0.852377	0.147249	-0.0443008	2.95018e-05	1.3306
ERG9	#N/A	#N/A	0.429991	0.620076	0.275475	2.9535e-05	2.22313
BSC4	#N/A	#N/A	2.33123	-0.874391	0.669956	2.9807e-05	-0.347561
RIM9	#N/A	#N/A	-0.616774	-0.429098	-0.256791	3.01915e-05	1.15359
YLR035C-A	#N/A	#N/A	0.517368	0.242117	0.153191	3.19622e-05	1.67932
YHR214C-B	#N/A	#N/A	0.49638	0.249957	0.151241	3.21208e-05	1.62701
MBF1	#N/A	#N/A	0.486445	0.44301	0.0210356	3.2579e-05	2.81395
EGT2	#N/A	#N/A	-0.712656	-0.695723	-0.663098	3.30201e-05	2.3255
YKR078W	#N/A	#N/A	0.382942	-0.0386483	0.0773482	3.37905e-05	1.29318
SIR4	#N/A	#N/A	-0.412509	-0.341902	-0.156232	3.38213e-05	1.29726
TUF1	#N/A	#N/A	-0.415781	-0.189563	-0.0655714	3.5412e-05	2.30561
ADY3	#N/A	#N/A	0.528801	-0.374035	-0.191668	3.57806e-05	0.835961
FYV4	#N/A	#N/A	-0.543892	-0.234603	-0.129427	3.61808e-05	1.99863
MDG1	#N/A	#N/A	0.701184	-0.113772	-0.136428	3.68877e-05	1.70982
RXT3	#N/A	#N/A	0.424421	0.187405	0.114138	3.75515e-05	1.81032
PDL32	#N/A	#N/A	0.648164	0.363584	0.147522	3.92762e-05	1.26145
EAT1	#N/A	#N/A	0.546962	0.232755	0.0519397	3.96075e-05	1.32645
ERG2	#N/A	#N/A	0.380041	0.531223	0.16571	4.00594e-05	2.63664
GUP2	#N/A	#N/A	0.854594	-0.239872	-0.0666004	4.10977e-05	0.5455
CCM1	#N/A	#N/A	-0.544822	-0.482972	-0.135187	4.13325e-05	1.5886
YDL241W	#N/A	#N/A	1.01756	0.944627	0.598255	4.17225e-05	1.60454
CPR7	#N/A	#N/A	-0.515846	-0.524369	-0.13671	4.24254e-05	1.84623
HCH1	#N/A	#N/A	-0.551395	-0.285139	-0.346367	4.47798e-05	2.4909
FOB1	#N/A	#N/A	-0.628455	-0.656791	-0.355721	4.49363e-05	1.73608
SIL1	#N/A	#N/A	0.450682	0.0254612	-0.0488336	4.54267e-05	1.70029
CUR1	#N/A	#N/A	1.19372	1.15073	0.299449	4.6665e-05	1.66462
NRP1	#N/A	#N/A	-0.752705	-0.373724	-0.304043	4.6888e-05	1.84798
SCD5	#N/A	#N/A	0.34859	0.00512082	0.0109602	4.75302e-05	1.41055
ATP11	#N/A	#N/A	-0.41291	0.0155176	0.139663	4.78178e-05	2.04045
YNL033W	#N/A	#N/A	1.07642	-0.280337	0.134494	4.78178e-05	0.282986
RAD5	#N/A	#N/A	0.441866	0.1268	-0.149385	4.85758e-05	1.16315
GTO1	#N/A	#N/A	0.564543	0.236434	0.0152252	4.9503e-05	1.23536
RAX1	#N/A	#N/A	-0.592536	-0.253958	-0.254147	4.959e-05	1.35332
ECM10	#N/A	#N/A	0.537382	-0.184424	-0.0262377	4.97777e-05	0.888941
IES2	#N/A	#N/A	0.3662	0.294697	0.195846	4.97849e-05	1.78645
AVO2	#N/A	#N/A	0.592381	0.0439125	-0.0568549	4.98441e-05	0.992626
YRF1-8	#N/A	#N/A	0.490684	0.0860579	-0.0954279	5.10224e-05	1.15395
YNL193W	#N/A	#N/A	0.452734	0.364183	0.163333	5.13298e-05	1.23757
WTM2	#N/A	#N/A	0.331218	0.102137	0.189774	5.19445e-05	1.53153
YLL066C	#N/A	#N/A	0.452385	0.0708473	-0.105711	5.23242e-05	1.20655
SSH4	#N/A	#N/A	0.530609	0.18689	0.178582	5.40237e-05	1.18704
SNX41	#N/A	#N/A	0.597937	0.242739	0.0263935	5.40237e-05	1.21064
FET5	#N/A	#N/A	-0.388064	-0.0146768	-0.0787865	5.40743e-05	1.73158
UBI4	#N/A	#N/A	0.507657	-0.835092	-0.429266	5.43758e-05	2.23407
MRPL51	#N/A	#N/A	-0.712505	-0.457042	-0.141546	5.60191e-05	2.45852
FPR3	#N/A	#N/A	0.460546	0.623877	0.248844	5.64752e-05	2.66499
YGL242C	#N/A	#N/A	-0.562685	-0.715517	-0.560571	5.74237e-05	2.09207
FAA3	#N/A	#N/A	-0.934411	-0.488142	-0.575046	5.80147e-05	1.61137
PRE2	#N/A	#N/A	0.383905	0.485315	0.0889755	5.80147e-05	2.58428
DFG10	#N/A	#N/A	0.466678	0.302483	-0.113512	5.85834e-05	1.62895
IMP2'	#N/A	#N/A	0.413334	0.337551	0.193781	5.86028e-05	1.78569
VPS30	#N/A	#N/A	-0.477056	-0.400294	-0.0242889	5.90073e-05	1.11589
ATP23	#N/A	#N/A	-0.634755	-0.27858	-0.156602	6.03332e-05	1.73692
AGP3	#N/A	#N/A	0.611725	-0.0127688	-0.215705	6.03332e-05	0.773035
ARO4	#N/A	#N/A	0.526692	0.911861	0.508753	6.05081e-05	2.62365
SWH1	#N/A	#N/A	-0.521901	-0.476692	-0.208775	6.0672e-05	1.52682
ARF2	#N/A	#N/A	-0.886506	-0.826762	-0.385039	6.09369e-05	3.03778
HFL1	#N/A	#N/A	0.464581	0.199548	0.0985644	6.09369e-05	1.50522
JHD1	#N/A	#N/A	0.453973	0.406859	0.355954	6.15059e-05	1.27067
YEL077C	#N/A	#N/A	0.473297	-0.0443426	-0.257208	6.15059e-05	1.11709
VRP1	#N/A	#N/A	0.571513	-0.248441	-0.219134	6.3141e-05	1.32243
YAL065C	#N/A	#N/A	1.38606	-0.39476	-0.327955	6.34026e-05	0.294284
CCC2	#N/A	#N/A	-0.632805	-0.242034	-0.0209663	6.57122e-05	1.20318
SSU1	#N/A	#N/A	-0.545131	-0.443017	-0.376117	6.6185e-05	1.54104
SRL3	#N/A	#N/A	-0.747839	-0.196893	-0.0862468	6.72776e-05	1.64377
YOL057W	#N/A	#N/A	0.36337	0.363187	0.12399	6.83688e-05	1.70955
MSB2	#N/A	#N/A	-0.783249	-0.513538	-0.355829	6.84826e-05	1.67885
RPL12A	#N/A	#N/A	0.369015	0.637473	0.313957	6.85727e-05	3.281
CIT2	#N/A	#N/A	-0.671668	-0.426242	-0.262193	6.8692e-05	2.12596
SOK1	#N/A	#N/A	-0.572618	-0.288129	-0.439583	6.89036e-05	1.68868
YJL213W	#N/A	#N/A	-0.77139	-0.861656	-0.482995	7.02035e-05	1.51148
AIM19	#N/A	#N/A	0.64531	0.197217	0.15787	7.10375e-05	1.58698
YOR019W	#N/A	#N/A	0.647765	0.341392	0.252837	7.16062e-05	0.897752
snR17b	#N/A	#N/A	1.04675	1.10155	0.186461	7.16062e-05	1.54651
PAI3	#N/A	#N/A	0.880739	-0.914247	-0.626299	7.17081e-05	1.57778
DBF2	#N/A	#N/A	0.50941	0.0991072	0.237076	7.1987e-05	1.48751
PRS3	#N/A	#N/A	-0.399171	-0.103805	0.118677	7.20037e-05	2.46706
CUP2	#N/A	#N/A	-0.551413	0.128494	0.087956	7.23325e-05	1.75132
SDH7	#N/A	#N/A	-0.535754	-0.593803	-0.104629	7.25081e-05	1.92722
YDR061W	#N/A	#N/A	0.327675	0.183444	0.0828747	7.31339e-05	1.52659
AFG1	#N/A	#N/A	0.355934	0.224552	0.165651	7.31339e-05	1.73365
MMT1	#N/A	#N/A	0.451766	0.562229	0.106171	7.34103e-05	1.53628
PMT6	#N/A	#N/A	-0.376857	-0.315791	-0.147803	7.48303e-05	1.52996
YBR220C	#N/A	#N/A	-0.360754	-0.110154	-0.0478375	7.52335e-05	1.62405
AIM6	#N/A	#N/A	-0.329346	-0.218401	-0.15532	7.56086e-05	1.8505
SAP185	#N/A	#N/A	-0.775339	-0.416411	-0.354856	7.83405e-05	1.58472
MCT1	#N/A	#N/A	-0.495622	-0.194993	-0.169346	7.90335e-05	1.82734
ALY2	#N/A	#N/A	-0.486876	-0.580451	-0.157786	8.10044e-05	1.16769
SLT2	#N/A	#N/A	-0.778806	-0.187905	0.039355	8.17266e-05	1.97576
MRPL35	#N/A	#N/A	-0.528042	0.0760844	0.122822	8.41414e-05	1.82597
HNT1	#N/A	#N/A	0.504349	0.434211	0.25292	8.43826e-05	2.5629
YHL012W	#N/A	#N/A	1.42334	-1.66787	-0.595772	8.49052e-05	0.404568
PPA2	#N/A	#N/A	-0.477559	-0.283067	-0.0802776	8.5737e-05	1.93204
MAL11	#N/A	#N/A	0.743522	0.0164346	0.170098	8.64204e-05	1.05216
MNT2	#N/A	#N/A	-0.388463	-0.272538	-0.0692764	8.86444e-05	1.77292
UPS2	#N/A	#N/A	-0.528848	-0.202	-0.0376312	8.9135e-05	1.88182
YGR027W-B	#N/A	#N/A	0.524083	0.287997	0.178316	9.18861e-05	1.65511
YRF1-5	#N/A	#N/A	0.485236	0.0766796	-0.117447	9.29667e-05	1.15336
SAF1	#N/A	#N/A	0.797964	-0.0336526	0.0732893	9.29667e-05	0.964356
PUS9	#N/A	#N/A	-0.447976	0.0998054	0.0719834	9.30463e-05	1.62805
YER078W-A	#N/A	#N/A	2.74774	1.0421	-0.107596	9.34023e-05	0.0383866
ATR2	#N/A	#N/A	1.29694	0.00435615	-1.23689	9.69213e-05	-0.236136
RSM10	#N/A	#N/A	-0.651662	-0.441583	-0.160378	9.78191e-05	2.20721
YPP1	#N/A	#N/A	-0.521074	-0.101242	-0.206788	9.85955e-05	1.66567
BSC5	#N/A	#N/A	0.650363	0.13654	-0.0571772	9.8936e-05	0.841976
DUF1	#N/A	#N/A	0.552637	0.561104	0.186915	0.000105261	1.48795
YML133C	#N/A	#N/A	0.451231	0.0889281	-0.107145	0.000107277	1.16053
PRM4	#N/A	#N/A	-0.64064	0.0165799	0.29225	0.000108874	1.61429
RPO41	#N/A	#N/A	-0.399595	-0.371595	-0.124333	0.000109747	1.45224
OMS1	#N/A	#N/A	-0.714814	-0.836991	-0.282326	0.000111553	1.69842
YMR315W	#N/A	#N/A	-0.459261	-0.372125	-0.157144	0.000112667	2.05492
NCA3	#N/A	#N/A	-1.32857	-1.54465	-1.10541	0.000113112	1.44774
KGD2	#N/A	#N/A	0.341394	0.114012	0.0444408	0.000113268	1.87276
MUP3	#N/A	#N/A	0.855699	0.285322	-0.377288	0.000113268	0.64522
THI3	#N/A	#N/A	0.33434	0.125718	0.0837564	0.000114615	1.45148
YIL089W	#N/A	#N/A	0.710652	0.2984	0.228714	0.000114615	0.909232
YDR182W-A	#N/A	#N/A	0.807584	0.600061	0.13178	0.000114752	1.12271
LAM4	#N/A	#N/A	0.462621	-0.358968	0.280526	0.000115396	1.07048
ECM23	#N/A	#N/A	2.53775	2.86735	0.841661	0.000115735	-0.600975
GYL1	#N/A	#N/A	-0.394072	-0.175405	0.0240441	0.000116121	1.39453
GAS1	#N/A	#N/A	-0.32463	0.0480734	0.0575692	0.000118388	3.07603
RPL15B	#N/A	#N/A	0.345015	0.547139	0.290836	0.000118388	2.25476
UNG1	#N/A	#N/A	0.457438	0.206632	0.200618	0.000118388	1.55028
NUP170	#N/A	#N/A	-0.34407	-0.253847	-0.128687	0.000119698	1.46698
EFM6	#N/A	#N/A	0.627655	0.731595	0.419315	0.00012011	1.82841
ULP2	#N/A	#N/A	0.379741	0.052648	-0.00320958	0.000120518	1.27368
PPM1	#N/A	#N/A	0.489405	0.308208	0.299229	0.000120814	1.54889
ALP1	#N/A	#N/A	0.734523	0.292914	0.036377	0.000120814	0.303512
HO	#N/A	#N/A	-1.14536	-0.580392	-0.793057	0.000123011	1.60813
MIC26	#N/A	#N/A	-0.687973	-0.577263	-0.185118	0.0001246	2.13448
PET111	#N/A	#N/A	-0.522334	-0.794516	-0.253068	0.0001246	1.10404
MPS2	#N/A	#N/A	0.701467	-0.0126517	-0.233509	0.000128394	1.06082
RIM13	#N/A	#N/A	0.485631	-0.175772	0.165413	0.000130274	0.856994
MTR2	#N/A	#N/A	-0.350783	-0.242192	-0.206553	0.000130995	2.28466
ECM38	#N/A	#N/A	0.621347	-0.037126	0.0704875	0.000130995	1.33456
KEI1	#N/A	#N/A	0.366553	0.124482	-0.0561227	0.000134851	1.80888
DSS4	#N/A	#N/A	0.424945	0.60132	0.301607	0.000134851	1.80325
FRE6	#N/A	#N/A	-0.344858	0.213815	0.10887	0.000135743	1.6182
YOR131C	#N/A	#N/A	0.377994	0.532344	0.151502	0.00013624	2.01301
BMT2	#N/A	#N/A	-0.745409	-0.428001	-0.487266	0.000136757	1.50166
PAU13	#N/A	#N/A	1.26204	0.75831	-0.266976	0.000137272	0.359931
DIA2	#N/A	#N/A	0.316954	-0.134285	-0.0387918	0.000138083	1.30737
FUR4	#N/A	#N/A	-0.686604	-0.83269	-0.150811	0.000138805	1.36226
SUL2	#N/A	#N/A	0.548525	0.0438288	-0.273596	0.000140019	0.702768
SPC42	#N/A	#N/A	0.486899	0.276884	-0.0878244	0.000141061	1.52228
GDB1	#N/A	#N/A	0.698251	0.267451	0.106784	0.000142389	0.920563
MST1	#N/A	#N/A	0.371438	-0.0706594	-0.166182	0.000144018	1.35442
FMP16	#N/A	#N/A	1.30056	-0.258208	0.24631	0.000144242	1.34512
YGR204C-A	#N/A	#N/A	1.98365	-0.18141	-0.0195569	0.000144592	0.435446
AEP2	#N/A	#N/A	-0.495773	-0.333432	-0.0740624	0.000146682	1.50413
MAG2	#N/A	#N/A	0.336437	0.434388	0.223536	0.000146933	1.61379
NAR1	#N/A	#N/A	-0.578683	-0.145247	-0.103114	0.000147136	1.59109
MET4	#N/A	#N/A	-0.572395	-0.353489	-0.281374	0.000147258	1.65361
GID8	#N/A	#N/A	0.585347	0.349239	0.266628	0.000147258	1.5886
MRPL49	#N/A	#N/A	-0.925637	-0.725483	-0.362882	0.00014905	2.40937
TRM732	#N/A	#N/A	-0.452035	-0.0838727	0.00527698	0.000150478	1.40154
RPT5	#N/A	#N/A	0.344003	0.366384	0.171938	0.000153299	2.27239
DAL2	#N/A	#N/A	0.540201	-0.131642	0.125368	0.000155352	1.03701
YHL042W	#N/A	#N/A	1.088	-0.124024	0.46875	0.00015582	0.663635
PPH3	#N/A	#N/A	-0.611404	-0.138538	-0.249309	0.000157358	1.8512
SIS1	#N/A	#N/A	0.710853	0.745892	0.270673	0.000157643	2.39118
YOR343C	#N/A	#N/A	1.23362	-0.328883	-0.0336305	0.000158481	0.635068
YIL012W	#N/A	#N/A	1.46249	1.03973	0.17279	0.000158481	0.419399
DIB1	#N/A	#N/A	-0.512135	-0.525361	-0.249503	0.000160039	2.01296
MST27	#N/A	#N/A	0.790831	-0.105266	0.0621662	0.000164629	1.22193
VPS34	#N/A	#N/A	0.412117	-0.111582	0.0320128	0.000166702	1.07495
YER160C	#N/A	#N/A	0.458613	0.246558	0.149533	0.000166702	1.53639
YBL029W	#N/A	#N/A	0.582161	-0.178893	0.100243	0.000166702	1.03199
SIT1	#N/A	#N/A	-0.69138	0.391621	0.288298	0.000167276	1.82602
IFM1	#N/A	#N/A	-0.493085	-0.731194	-0.270252	0.000167276	1.26192
NRD1	#N/A	#N/A	0.554718	0.657862	0.318026	0.000167628	1.78926
YRF1-4	#N/A	#N/A	0.443633	0.0941162	-0.130681	0.00016934	1.19974
HEM13	#N/A	#N/A	0.862817	0.817868	0.761984	0.00016934	2.33727
YLR122C	#N/A	#N/A	0.758639	0.111964	-0.0800329	0.000170816	1.03979
ATG40	#N/A	#N/A	-0.624639	-1.25817	0.21504	0.000174629	1.39206
VPS54	#N/A	#N/A	0.377242	0.290162	0.132217	0.000174919	1.3928
YKE4	#N/A	#N/A	-0.325543	-0.104416	-0.1206	0.000176761	1.68804
SOD1	#N/A	#N/A	0.412771	0.635979	0.0356763	0.000178294	3.24038
YMR045C	#N/A	#N/A	0.48887	0.361363	0.168482	0.000178761	1.72791
YPR097W	#N/A	#N/A	-0.318251	-0.0553546	-0.0834725	0.00018735	1.4675
MUM3	#N/A	#N/A	0.606787	-0.226509	-0.0833666	0.000193306	0.848019
SCL1	#N/A	#N/A	0.391587	0.449842	0.134309	0.00019443	2.51314
PUP2	#N/A	#N/A	0.330504	0.448348	0.159736	0.000196004	2.50749
HMS1	#N/A	#N/A	1.40588	0.632629	-0.17658	0.000198946	0.0493765
MLP2	#N/A	#N/A	-0.375414	-0.0614126	0.00397816	0.000200059	1.65112
MGS1	#N/A	#N/A	0.53179	0.406387	-0.0209665	0.000200528	1.15306
AVT3	#N/A	#N/A	0.329634	0.177295	0.0203241	0.000201666	1.56894
GTO3	#N/A	#N/A	0.86073	1.18184	0.581966	0.000203491	0.604057
VAM6	#N/A	#N/A	0.330232	-0.330714	-0.0644727	0.000207176	1.0871
YRF1-6	#N/A	#N/A	0.419154	0.0800326	-0.132461	0.000209922	1.06222
MIG1	#N/A	#N/A	-1.55887	-1.87945	-1.83467	0.000210172	1.78194
PAM16	#N/A	#N/A	-0.375635	-0.0158623	0.0339112	0.000212374	2.42992
NOP15	#N/A	#N/A	-0.590882	-0.338338	-0.324659	0.000213319	2.8096
MRPL20	#N/A	#N/A	-0.957985	-0.964592	-0.440253	0.000213709	2.29785
FMP40	#N/A	#N/A	0.495897	-0.234794	-0.0384121	0.000220911	0.929647
BOP3	#N/A	#N/A	0.491166	0.611859	0.0913265	0.000225551	1.51549
MRPL15	#N/A	#N/A	-0.478399	-0.210364	-0.102419	0.000229265	1.98787
MON1	#N/A	#N/A	0.380348	-0.200479	0.0882286	0.000231384	1.36212
YPL277C	#N/A	#N/A	0.579627	0.188158	-0.0339533	0.000231471	0.744331
YLR042C	#N/A	#N/A	-1.07714	-0.67553	-1.03543	0.000232854	1.71109
GPI14	#N/A	#N/A	-0.43237	-0.357722	-0.0231243	0.000233894	1.64093
MRPL37	#N/A	#N/A	-0.839282	-0.629379	-0.3146	0.000234513	2.43122
YDR170W-A	#N/A	#N/A	0.688677	0.410518	0.261131	0.000234513	1.34253
POP6	#N/A	#N/A	-0.606089	-0.675854	-0.388278	0.000235623	1.86037
MAD1	#N/A	#N/A	-0.425856	-0.386357	-0.140416	0.000237097	1.55963
RIM15	#N/A	#N/A	0.37821	0.000687832	-0.104681	0.000246572	1.05587
PHO81	#N/A	#N/A	-0.425056	-0.190731	-0.0497581	0.000252989	1.54383
GPP1	#N/A	#N/A	-0.534613	0.154755	0.000646726	0.000253283	3.35037
MMM1	#N/A	#N/A	-0.381815	-0.39984	-0.0376313	0.000256355	1.44256
YPS3	#N/A	#N/A	-1.00341	-0.654118	-0.346751	0.000258162	1.78042
GLR1	#N/A	#N/A	0.361475	0.401222	0.196577	0.000260357	2.01262
UTP10	#N/A	#N/A	-0.604438	-0.266438	-0.241995	0.000261704	1.70988
PDR1	#N/A	#N/A	-0.433988	-0.0378319	-13.2892	0.000264439	1.4104
MRPL40	#N/A	#N/A	-0.382796	0.0497052	-0.011476	0.000264439	1.91975
ECM33	#N/A	#N/A	-0.354148	-0.203429	-0.0445617	0.000270212	2.92389
TDA1	#N/A	#N/A	-0.57393	-0.540773	-0.158589	0.00027152	1.71677
ALT1	#N/A	#N/A	-0.431813	-0.179779	-0.195622	0.000271629	1.91423
RPL3	#N/A	#N/A	0.280993	0.456675	0.194255	0.00027817	3.58987
OSM1	#N/A	#N/A	-0.327122	-0.110575	0.0678713	0.00028238	1.83624
FIG4	#N/A	#N/A	0.436975	-0.353077	0.00325493	0.000283302	0.990276
JAC1	#N/A	#N/A	-0.431529	-0.310083	-0.0497534	0.000284302	1.70482
YPL077C	#N/A	#N/A	0.561587	0.0987996	0.141783	0.000284302	1.15204
ATP14	#N/A	#N/A	-0.39775	0.0411223	0.0333899	0.00028448	2.44554
BNA7	#N/A	#N/A	0.474579	-0.150724	0.0757736	0.000290701	1.81613
SND1	#N/A	#N/A	-0.587688	-0.329883	-0.194243	0.000296802	1.79502
MIG3	#N/A	#N/A	-0.78193	-0.541814	-0.833381	0.000297996	1.40663
CYB5	#N/A	#N/A	0.504976	0.34085	0.16675	0.000298378	2.25127
NUP53	#N/A	#N/A	-0.39296	-0.0421658	-0.0405998	0.000299303	1.72539
YJL163C	#N/A	#N/A	0.733608	0.11336	0.459055	0.000299303	0.767282
CLG1	#N/A	#N/A	-0.461544	-0.191919	-0.17587	0.000302581	2.38912
ULA1	#N/A	#N/A	0.705245	0.527477	0.161869	0.000302581	1.23078
VPS41	#N/A	#N/A	-0.397228	-0.365468	0.0429965	0.000303731	1.27124
APA2	#N/A	#N/A	0.41732	0.639891	0.486008	0.000305747	1.54482
NDE2	#N/A	#N/A	1.14999	-1.59421	-1.53486	0.000313156	-0.0160652
CIR1	#N/A	#N/A	-0.535899	-0.23898	-0.133699	0.000314379	2.22527
MAS2	#N/A	#N/A	-0.555571	-0.301444	-0.137114	0.000315483	1.82427
LSM3	#N/A	#N/A	-0.313793	-0.16407	-0.161031	0.000315483	2.5574
ENP1	#N/A	#N/A	-0.641738	-0.203363	-0.247038	0.00032757	2.07525
SER2	#N/A	#N/A	-0.526222	-0.041333	-0.140086	0.000328722	1.9856
SKM1	#N/A	#N/A	0.505051	0.0974852	0.239674	0.000331605	1.36523
SHP1	#N/A	#N/A	0.353697	0.349454	0.11474	0.00033308	2.17224
CYT2	#N/A	#N/A	-0.372003	0.104859	0.206138	0.000333844	1.97248
GEX1	#N/A	#N/A	1.22434	-0.0292882	-0.0130078	0.000341895	-0.34337
SWI4	#N/A	#N/A	0.555645	-0.169964	-0.21357	0.000344521	0.914893
PSK2	#N/A	#N/A	-0.369412	-0.156935	-0.142386	0.000346099	1.50641
SED4	#N/A	#N/A	-0.405377	-0.180537	-0.0518953	0.00035316	1.50258
YLL056C	#N/A	#N/A	0.53612	0.163429	-0.0109428	0.00035316	0.965799
HOR7	#N/A	#N/A	-1.08446	-1.41347	-0.284783	0.000354916	3.39021
HSV2	#N/A	#N/A	0.4377	0.292391	0.07699	0.000359897	1.42402
YNR065C	#N/A	#N/A	0.348633	-0.0205846	-0.010261	0.000377781	1.10141
REC114	#N/A	#N/A	1.49	-1.03748	-1.09035	0.000378427	-0.359673
SAP1	#N/A	#N/A	-0.436024	-0.468002	-0.0878691	0.000382778	1.26828
SKI3	#N/A	#N/A	-0.350427	-0.208193	0.0272887	0.00038477	1.31983
VPS36	#N/A	#N/A	0.385152	0.360429	0.0210226	0.00038477	1.31682
PBR1	#N/A	#N/A	0.39393	0.287113	0.154536	0.000385178	1.78094
DUN1	#N/A	#N/A	0.437374	0.300818	0.0515449	0.000390956	1.24113
YML020W	#N/A	#N/A	0.365819	-0.0361827	0.00200996	0.000391103	1.29862
YPL264C	#N/A	#N/A	0.54419	-0.244664	-0.204844	0.000392724	0.839552
EDC3	#N/A	#N/A	-0.395098	0.113476	0.0318425	0.000396889	1.84957
CDC19	#N/A	#N/A	0.362046	0.55489	0.332504	0.000399179	3.64829
SWC4	#N/A	#N/A	0.411488	0.201114	0.140771	0.000399179	1.47441
ATG3	#N/A	#N/A	0.541644	0.379355	0.308761	0.000399179	1.47119
TRK2	#N/A	#N/A	0.541408	-0.131959	-0.0892897	0.000402502	1.19787
CNB1	#N/A	#N/A	-0.370027	-0.123072	-0.193109	0.000404494	2.23755
YGL204C	#N/A	#N/A	-0.66368	-0.102533	-0.2007	0.000405176	1.53948
RBD2	#N/A	#N/A	-0.363917	-0.119124	-0.206796	0.00042095	2.25116
STE50	#N/A	#N/A	0.366954	0.218616	0.125074	0.000426159	1.57906
RED1	#N/A	#N/A	0.413516	-0.134385	-0.107221	0.00042772	0.902925
YRF1-2	#N/A	#N/A	0.429023	0.0869973	-0.123836	0.000428379	1.11146
YPL278C	#N/A	#N/A	0.661365	-0.0997126	-0.251481	0.00042887	1.09749
MSC6	#N/A	#N/A	-0.405288	-0.232953	0.02726	0.00043108	1.62185
MRP2	#N/A	#N/A	-0.917247	-0.813747	-0.363575	0.000438929	2.40709
YGL039W	#N/A	#N/A	0.460429	0.574483	0.047492	0.000439115	1.8227
UPS1	#N/A	#N/A	-0.403003	0.0571505	0.12241	0.00044037	1.8703
NMA2	#N/A	#N/A	0.333627	-0.0623159	-0.105629	0.000441576	1.52829
LAT1	#N/A	#N/A	-0.344475	-0.0912587	-0.103143	0.000443546	2.4739
SUV3	#N/A	#N/A	-0.586104	-0.41679	-0.100749	0.000449004	1.2657
SWD3	#N/A	#N/A	0.351138	0.0945741	-0.0276494	0.000451833	1.59013
HOS2	#N/A	#N/A	-0.392353	-0.346421	-0.0262243	0.000459024	1.24156
APL1	#N/A	#N/A	-0.338507	-0.0896446	0.0788226	0.000461084	1.65963
MCM10	#N/A	#N/A	-0.558795	-0.652942	-0.256987	0.000465834	1.1428
RRP4	#N/A	#N/A	-0.535651	-0.178499	-0.247528	0.000465834	2.08221
MSS4	#N/A	#N/A	-0.460273	-0.397708	-0.197769	0.000465834	1.57261
SSY5	#N/A	#N/A	-0.407152	-0.28928	-0.0506392	0.000468398	1.55766
TCM62	#N/A	#N/A	-0.345232	-0.243802	-0.0168667	0.000468398	1.45068
MRP51	#N/A	#N/A	-0.436411	-0.164848	-0.0823441	0.000468656	1.95784
UGX2	#N/A	#N/A	0.866931	-0.437931	-0.22993	0.000470593	1.05614
YSH1	#N/A	#N/A	-0.381977	-0.210689	-0.195188	0.000471123	1.41674
ATG13	#N/A	#N/A	0.378134	0.0284632	-0.0486416	0.000472725	1.33265
MRPL13	#N/A	#N/A	-0.445573	0.0263004	0.141052	0.000477162	2.04023
CKI1	#N/A	#N/A	0.489557	0.797865	0.409222	0.000477162	1.22131
GRX2	#N/A	#N/A	0.453213	0.354435	0.161752	0.000478594	2.36376
NAF1	#N/A	#N/A	-0.790596	-0.313939	-0.504115	0.000479969	1.97118
ADO1	#N/A	#N/A	0.345194	0.618839	0.309273	0.000493061	2.58441
TIM18	#N/A	#N/A	-0.503739	-0.103178	-0.193924	0.000498641	1.72516
HAP3	#N/A	#N/A	-0.434797	0.150942	-0.0608473	0.000500742	1.8517
TAT2	#N/A	#N/A	-0.536218	-0.415858	-0.24162	0.000501521	1.81093
COX10	#N/A	#N/A	-0.611303	-0.42791	-0.246551	0.000506963	1.36663
RNT1	#N/A	#N/A	-0.44811	-0.216805	-0.227693	0.00052618	1.90617
POL31	#N/A	#N/A	0.325158	0.227251	0.0733079	0.000546368	1.53265
ELO3	#N/A	#N/A	-0.346027	0.0104337	0.00399225	0.000557244	2.6837
TIR4	#N/A	#N/A	0.57761	0.6823	0.176239	0.000558208	1.41832
YHL050C	#N/A	#N/A	0.381308	-0.194177	-0.129038	0.000563654	1.23805
SSP2	#N/A	#N/A	0.844907	-0.00327628	0.186115	0.000563654	0.468012
YKL096C-B	#N/A	#N/A	1.88061	0.349054	0.560118	0.000563654	0.318966
COS9	#N/A	#N/A	-0.407271	0.000933379	0.0958623	0.00058035	1.52358
GNA1	#N/A	#N/A	-0.314763	-0.106398	0.0346139	0.000583202	2.01411
MAK32	#N/A	#N/A	-0.443836	0.152124	-0.00804289	0.00058567	1.37556
SFA1	#N/A	#N/A	0.437029	0.262275	-0.0833976	0.000587639	1.88524
YNL162W-A	#N/A	#N/A	-0.794552	-0.837885	-0.765368	0.000589406	1.92093
MNN11	#N/A	#N/A	-0.526741	-0.541494	-0.228355	0.000592882	1.9849
STR3	#N/A	#N/A	0.818582	0.068453	-0.159648	0.00059307	0.385824
NAN1	#N/A	#N/A	-0.586562	-0.1774	-0.212641	0.000596132	2.03785
DOA4	#N/A	#N/A	0.360636	-0.151237	0.0373581	0.000600688	1.06209
ENV7	#N/A	#N/A	0.35733	0.136817	0.0959418	0.000604006	1.32257
MMP1	#N/A	#N/A	-0.750804	-0.120141	-0.633794	0.000604335	1.16886
VPS28	#N/A	#N/A	-0.698754	-0.541382	-0.113534	0.00061045	1.78482
SLM4	#N/A	#N/A	-0.334167	-0.0376826	-0.0186198	0.000615619	1.9865
PRP28	#N/A	#N/A	-0.448933	-0.207838	-0.0759131	0.000623211	1.38297
MSY1	#N/A	#N/A	-0.671005	-0.88753	-0.223508	0.000625539	1.30911
RRT13	#N/A	#N/A	0.635411	-0.0122603	0.0337014	0.000625539	1.21573
RPC25	#N/A	#N/A	-0.697455	-0.724428	-0.434337	0.000626567	2.15492
YRF1-3	#N/A	#N/A	0.402367	0.0762676	-0.116396	0.000636293	1.073
MEP3	#N/A	#N/A	-0.741927	-0.576614	-0.521499	0.000638963	1.58913
ECM4	#N/A	#N/A	0.717421	-0.584049	-0.637434	0.000638963	1.11453
MKK2	#N/A	#N/A	0.306348	0.11862	0.107808	0.000644565	1.41542
FOX2	#N/A	#N/A	0.422306	0.137725	0.0403298	0.000647528	0.932566
PET309	#N/A	#N/A	-0.463659	-0.527407	-0.174843	0.000648045	1.19351
YOR032W-A	#N/A	#N/A	1.02533	0.252242	0.098781	0.000650484	0.818128
IDI1	#N/A	#N/A	-0.354051	-0.0944822	-0.120381	0.000654496	2.54432
DIE2	#N/A	#N/A	-0.31775	-0.310388	-0.0807369	0.000655117	1.59489
URB1	#N/A	#N/A	-0.408713	-0.166952	-0.0130093	0.000667168	1.55178
PLC1	#N/A	#N/A	-0.387553	-0.204695	-0.0175233	0.000667532	1.51606
MRPL9	#N/A	#N/A	-0.404398	-0.0302232	0.0176574	0.000687396	1.99761
AAH1	#N/A	#N/A	-0.550037	0.00942444	-0.15117	0.000691016	2.53355
ENT4	#N/A	#N/A	-0.454814	-0.174222	-0.0439751	0.000691016	1.54327
PAU1	#N/A	#N/A	1.65689	0.982179	0.38167	0.000691016	-0.0363051
TOD6	#N/A	#N/A	-0.846462	-0.36121	-0.584228	0.000692074	1.92212
YPL150W	#N/A	#N/A	0.286781	0.0412347	0.0653618	0.000701456	1.33084
TDH1	#N/A	#N/A	-0.887415	-0.330364	0.531071	0.000709404	2.95999
MRP49	#N/A	#N/A	-0.393668	-0.186273	-0.0971328	0.000710136	2.0199
MRPS8	#N/A	#N/A	-1.01539	-1.063	-0.389435	0.000713019	2.30679
TRM1	#N/A	#N/A	-0.536268	0.0143814	-0.0337611	0.000713019	2.10188
PCI8	#N/A	#N/A	0.483933	-0.290131	-0.128696	0.000713701	1.24151
EXO1	#N/A	#N/A	0.313953	0.330214	-0.026433	0.000721454	1.35067
DBP6	#N/A	#N/A	-0.658991	-0.376753	-0.322415	0.000727074	1.70182
GDA1	#N/A	#N/A	-0.492494	-0.438022	-0.210648	0.000740696	2.14796
MTH1	#N/A	#N/A	-0.952029	-1.62373	-0.653496	0.000756269	1.57756
ZRG17	#N/A	#N/A	-0.358648	-0.313702	-0.267796	0.000756269	1.42264
HEM15	#N/A	#N/A	0.365728	0.332983	0.241548	0.000756269	1.94457
RPS28B	#N/A	#N/A	-0.744885	-0.748098	-0.424196	0.000758637	3.02469
YRF1-7	#N/A	#N/A	0.40948	0.079527	-0.11718	0.000758637	1.0721
MRPS28	#N/A	#N/A	-0.373271	-0.128895	-0.0112565	0.000761219	1.91056
GFD2	#N/A	#N/A	-1.0013	-1.01918	-0.977641	0.000761974	1.66724
FIT2	#N/A	#N/A	-1.30725	0.472599	-0.347565	0.00076267	2.51269
GPD2	#N/A	#N/A	0.311002	0.38357	0.155166	0.000768645	2.25273
GAB1	#N/A	#N/A	-0.393929	-0.20455	-0.0163505	0.000774839	1.66488
ZPS1	#N/A	#N/A	0.551572	0.638994	0.140059	0.000784164	1.31827
CCE1	#N/A	#N/A	0.647977	-0.317516	-0.255089	0.000784164	1.66823
AMD1	#N/A	#N/A	-0.407475	-0.169	-0.103353	0.000786261	1.71985
YCG1	#N/A	#N/A	-0.39534	-0.381783	-0.0332486	0.000788557	1.19818
COA2	#N/A	#N/A	-1.24483	-1.62363	-0.32266	0.000788764	2.14573
YAT2	#N/A	#N/A	0.349911	-0.041955	-0.149145	0.000810892	1.07705
DBP7	#N/A	#N/A	-0.800624	-0.432731	-0.435103	0.00081293	1.75227
PEX11	#N/A	#N/A	0.414642	0.0764696	-0.0346478	0.000815835	1.65232
SPC72	#N/A	#N/A	0.36353	-0.192686	-0.0551295	0.000821061	1.10356
NCW2	#N/A	#N/A	-1.15472	-0.477284	-0.067693	0.000830838	2.50922
RDT1	#N/A	#N/A	-1.11894	-1.52491	-0.829048	0.000831559	2.49687
COS111	#N/A	#N/A	0.623117	-0.325478	-0.25082	0.000853334	0.968906
IZH1	#N/A	#N/A	-0.671902	0.182352	-0.156266	0.000862365	2.35404
TDH2	#N/A	#N/A	0.452764	0.870755	0.642144	0.000869582	3.63074
RAV2	#N/A	#N/A	0.428755	0.051405	0.156344	0.000869872	1.62485
ARN2	#N/A	#N/A	-0.348445	0.938497	-0.0272587	0.000870172	1.8965
CSG2	#N/A	#N/A	-0.31905	-0.0416856	0.120189	0.00087355	2.22616
CBP6	#N/A	#N/A	-0.493062	-0.544879	-0.129936	0.000875663	1.93222
LSO1	#N/A	#N/A	-1.24328	1.16745	-0.486163	0.000877472	0.812811
ATH1	#N/A	#N/A	0.521412	-0.433407	-0.150874	0.000879439	0.877478
PAU14	#N/A	#N/A	1.5948	0.841978	0.219838	0.000886058	-0.0134381
SGD1	#N/A	#N/A	-0.478932	-0.333721	-0.209444	0.000890051	1.64929
YMR206W	#N/A	#N/A	1.41175	-0.675276	-0.492906	0.000904484	0.203228
SMP1	#N/A	#N/A	0.619763	-0.044118	0.00209157	0.000911494	0.805233
YBL055C	#N/A	#N/A	-0.571796	-0.354934	-0.0583143	0.000912864	1.94075
YJL107C	#N/A	#N/A	-0.591541	-0.286665	-0.217431	0.000930394	0.901781
ATG7	#N/A	#N/A	0.635656	0.554666	0.0155082	0.000934923	0.980974
YLR285C-A	#N/A	#N/A	-0.996848	-0.853162	-0.564632	0.000940935	2.13591
STM1	#N/A	#N/A	0.337723	0.451879	0.180713	0.00094117	3.31429
YPL039W	#N/A	#N/A	-0.408737	-0.447239	-0.388216	0.000944542	1.56966
BUD21	#N/A	#N/A	-0.778071	-0.359882	-0.279498	0.000945341	2.2978
BUD5	#N/A	#N/A	0.420709	0.0995343	-0.0235713	0.00094561	1.02489
GEP3	#N/A	#N/A	-0.579832	-0.406451	-0.393633	0.000947741	1.46499
SLC1	#N/A	#N/A	-0.303943	0.0817906	-0.0349222	0.000963426	2.31706
UBP3	#N/A	#N/A	-0.387507	-0.0715739	-0.0922262	0.000976087	1.85423
SBA1	#N/A	#N/A	0.288362	0.407611	0.109554	0.000976258	2.75457
YAE1	#N/A	#N/A	-0.790209	-0.708296	-0.428964	0.000976313	2.04536
OAZ1	#N/A	#N/A	-0.517904	-0.541068	-0.320714	0.000976313	1.73749
SRL4	#N/A	#N/A	1.71826	0.360925	0.299336	0.000977042	0.170177
ENO2	#N/A	#N/A	0.327587	0.67876	0.348415	0.000992549	3.80584
GIS3	#N/A	#N/A	-0.642683	-0.494148	-0.481832	0.00100553	1.61084
RSA4	#N/A	#N/A	-0.893513	-0.601291	-0.642648	0.00100694	1.91327
MRPS17	#N/A	#N/A	-0.824039	-0.98786	-0.357515	0.00101923	2.25298
PRE10	#N/A	#N/A	0.334828	0.387507	0.168139	0.00101923	2.49177
CBP1	#N/A	#N/A	-0.567208	-0.390537	-0.316079	0.0010209	1.4171
RGM1	#N/A	#N/A	0.515404	0.210748	-0.319588	0.00102928	1.51963
HSH155	#N/A	#N/A	-0.391464	-0.087221	0.000803085	0.00103379	1.25879
CSC1	#N/A	#N/A	0.313651	0.136249	0.135189	0.00104641	1.5554
KRR1	#N/A	#N/A	0.420062	0.806586	0.475204	0.00106344	2.41454
GOT1	#N/A	#N/A	-0.605028	-0.473572	-0.304391	0.00106563	2.19284
KAR1	#N/A	#N/A	-0.468258	-0.463698	-0.266111	0.00106563	1.77325
BDP1	#N/A	#N/A	0.291696	0.0581625	-0.0153371	0.00106865	1.72775
AAT2	#N/A	#N/A	-0.385958	-0.0229139	-0.00513008	0.00107026	2.48203
BDH1	#N/A	#N/A	0.426685	-0.187696	-0.0345593	0.00107643	1.91774
ZRG8	#N/A	#N/A	0.519071	-0.475841	0.0979861	0.00107854	0.704746
RRT1	#N/A	#N/A	1.36748	-1.22875	-0.241335	0.00108674	0.627863
YOR389W	#N/A	#N/A	0.423823	-0.00388286	0.0202291	0.00108962	1.05466
MRPL33	#N/A	#N/A	-0.459317	-0.225965	-0.0948192	0.00109128	2.4619
KEL2	#N/A	#N/A	0.444141	0.333952	-0.0424847	0.00109939	0.924328
DSE3	#N/A	#N/A	-0.627767	-0.649445	-0.684214	0.00110546	1.89908
PEP4	#N/A	#N/A	0.309566	0.0334007	-0.147296	0.00111838	2.54762
ALD4	#N/A	#N/A	0.585518	-0.334106	-0.340738	0.00112505	1.61291
YRR1	#N/A	#N/A	-0.325833	-0.245541	-0.0340746	0.00113413	1.13191
HSP78	#N/A	#N/A	1.02468	0.398261	0.225238	0.00113855	1.45578
SVL3	#N/A	#N/A	-0.387934	-0.0262409	-0.0254311	0.00114904	1.82318
KTR7	#N/A	#N/A	-0.2884	0.00232068	0.0430489	0.00116331	1.85862
GPP2	#N/A	#N/A	-0.770754	-1.44321	-0.585863	0.00119129	2.45171
RTG1	#N/A	#N/A	-0.437501	-0.296917	-0.146044	0.00120151	1.66395
BAS1	#N/A	#N/A	-0.883793	-0.613623	-0.591738	0.00120175	1.60032
IZH4	#N/A	#N/A	-0.713255	0.184702	-0.0609008	0.00120175	1.84826
FLO5	#N/A	#N/A	0.362711	0.0563011	0.125195	0.00120175	0.963322
YIL165C	#N/A	#N/A	0.431848	0.117882	-0.00259761	0.00120175	1.58475
YHR180W	#N/A	#N/A	0.552158	-0.0298811	-0.0576398	0.00120837	1.07692
RSN1	#N/A	#N/A	-0.324442	0.179279	0.131682	0.00121505	1.99727
GRS2	#N/A	#N/A	0.294716	-0.165239	-0.0666451	0.00121505	1.34728
URA7	#N/A	#N/A	-0.578411	-0.0954289	-0.156109	0.00121887	2.32711
SYP1	#N/A	#N/A	0.42273	-0.011068	0.079134	0.00123792	1.29288
CDC53	#N/A	#N/A	0.317422	0.199945	0.0946652	0.00124679	1.69928
CMC1	#N/A	#N/A	-0.993641	-0.86844	-0.399122	0.00125118	2.38025
EUG1	#N/A	#N/A	0.332274	0.221246	0.0982772	0.00126101	1.65347
PCL7	#N/A	#N/A	-0.34669	-0.254658	0.0313011	0.00126429	1.86179
tH(GUG)E2	#N/A	#N/A	1.95471	-0.10238	-0.707136	0.00127199	0.763205
SAS3	#N/A	#N/A	-0.316969	-0.291335	-0.201172	0.00127841	1.46733
TFG1	#N/A	#N/A	0.281664	0.421355	0.11366	0.00128455	1.9182
LIH1	#N/A	#N/A	0.402992	0.0276299	0.22555	0.00128455	1.21053
ESA1	#N/A	#N/A	-0.335535	-0.061942	-0.0675188	0.0012851	1.70457
MBP1	#N/A	#N/A	-0.323089	-0.409621	-0.130961	0.0012851	1.4823
DLD3	#N/A	#N/A	-0.527945	0.117337	-0.276001	0.00128514	2.26787
BOI1	#N/A	#N/A	-0.624654	-0.756494	-0.370564	0.00130752	1.62615
KTR5	#N/A	#N/A	0.407677	0.610701	0.371319	0.00134192	1.35022
MRPS5	#N/A	#N/A	-0.364356	-0.262568	-0.0365278	0.00134499	1.72067
CRD1	#N/A	#N/A	0.413076	0.0950681	-0.00239725	0.00134499	1.40136
RGC1	#N/A	#N/A	0.304778	0.0863982	0.0982462	0.00136048	1.37661
YOL118C	#N/A	#N/A	1.36495	0.598436	0.0105159	0.00136048	0.219642
LDB18	#N/A	#N/A	-0.648573	-0.634345	-0.535397	0.00136748	1.87569
COX11	#N/A	#N/A	-0.448958	-0.469049	-0.177587	0.00136748	1.7
EDE1	#N/A	#N/A	0.286608	0.228913	0.0947157	0.00136748	1.65875
CYC3	#N/A	#N/A	-0.539958	-0.128567	-0.183608	0.00137637	1.99463
PEX18	#N/A	#N/A	1.0328	-0.386494	-0.255394	0.00137637	0.210169
ALG12	#N/A	#N/A	-0.313719	-0.32141	-0.253416	0.00138235	1.75071
LOG1	#N/A	#N/A	-0.284501	0.159734	0.146419	0.00139383	2.35925
RAD4	#N/A	#N/A	0.414748	0.0446309	0.0579518	0.00141312	1.18635
YIL108W	#N/A	#N/A	0.311621	0.0836057	-0.00395393	0.00142087	1.48889
ILV2	#N/A	#N/A	-0.521687	-0.0695235	-0.0691421	0.00143227	2.31694
PRY1	#N/A	#N/A	0.627564	0.240637	0.565923	0.00143703	2.16167
PET100	#N/A	#N/A	-0.732933	-0.745324	-0.263062	0.00144165	2.17744
NOT3	#N/A	#N/A	-0.409479	-0.259784	-0.153311	0.00146658	1.65617
KCH1	#N/A	#N/A	-0.608357	-0.603293	-0.546354	0.00148636	1.57363
YIL177C	#N/A	#N/A	0.356369	-0.317309	-0.489554	0.00149506	1.06687
RKM5	#N/A	#N/A	0.492997	0.658513	0.270172	0.00150314	1.33875
BCS1	#N/A	#N/A	-0.423038	-0.119063	-0.0142368	0.00151187	1.62991
CCA1	#N/A	#N/A	-0.355944	-0.166643	-0.118744	0.00152359	1.64956
SOM1	#N/A	#N/A	0.579074	-0.167859	-0.138875	0.00152686	1.58174
ELF1	#N/A	#N/A	-0.481857	-0.097529	-0.0609456	0.00153386	2.67436
TPA1	#N/A	#N/A	-0.403555	0.0577681	0.173601	0.00154	2.17998
YBR238C	#N/A	#N/A	-0.573672	-0.0369404	-0.249526	0.00154221	1.96273
MMF1	#N/A	#N/A	-0.436139	0.0194632	-0.157752	0.00154441	3.13792
MRP21	#N/A	#N/A	-0.904608	-0.815003	-0.361956	0.00154775	2.34836
AQY1	#N/A	#N/A	1.06679	-0.0860291	-0.401623	0.00154775	0.290385
MDJ1	#N/A	#N/A	0.465705	0.543034	0.0989894	0.00154843	1.78002
YCR087C-A	#N/A	#N/A	-0.357555	0.240599	0.195017	0.0015854	2.4407
YGR240C-A	#N/A	#N/A	1.20472	0.664107	0.574087	0.00159669	0.544628
FRT2	#N/A	#N/A	0.788934	-0.0108969	0.240281	0.00160197	0.871386
GPN2	#N/A	#N/A	0.300011	0.349004	0.24673	0.00160475	1.83523
MUD2	#N/A	#N/A	0.300246	0.158635	0.0337636	0.00160922	1.66438
PFA4	#N/A	#N/A	-0.320761	-0.198584	-0.0263249	0.00161299	1.44348
RPL36A	#N/A	#N/A	-0.340469	0.00483727	-0.103238	0.00161828	2.92403
LMO1	#N/A	#N/A	0.395758	0.040438	0.27496	0.00163586	1.05346
ART10	#N/A	#N/A	0.344524	-0.0802528	-0.0956788	0.00163661	1.28535
SOD2	#N/A	#N/A	0.326588	0.391378	0.0894875	0.00163781	2.39261
KIC1	#N/A	#N/A	-0.359536	-0.141493	-0.018709	0.00164755	1.33568
RPT3	#N/A	#N/A	0.383423	0.524201	0.120801	0.00165372	2.22274
RAD54	#N/A	#N/A	0.370243	0.143474	-0.0934286	0.00165642	1.28227
MRPL36	#N/A	#N/A	-0.362816	-0.207141	-0.170996	0.00166346	2.25076
GAS2	#N/A	#N/A	1.17065	1.81773	0.206829	0.00167765	0.716493
ICS3	#N/A	#N/A	1.55359	0.83058	0.699433	0.00167942	-0.0150956
FAB1	#N/A	#N/A	0.362463	-0.0636929	-0.0437662	0.00168264	0.994279
IRS4	#N/A	#N/A	0.334857	-0.0271289	-0.00806116	0.00168555	1.09464
YBL005W-B	#N/A	#N/A	0.415761	0.447918	0.161516	0.00168923	1.69874
YGL230C	#N/A	#N/A	1.26398	-1.37889	-0.376459	0.00170203	0.617386
UTP25	#N/A	#N/A	-0.701733	-0.327616	-0.181864	0.00170371	1.83301
CAX4	#N/A	#N/A	-0.451601	-0.162995	-0.141937	0.00170371	1.71778
RPN12	#N/A	#N/A	0.366567	0.514333	0.0451342	0.00170371	2.2231
CDC14	#N/A	#N/A	-0.515395	-0.296502	-0.189059	0.00170824	1.73415
YLL067C	#N/A	#N/A	0.347344	0.0318531	-0.118209	0.0017329	1.18223
MRM1	#N/A	#N/A	-0.587326	-0.482354	-0.310443	0.00174097	1.73323
DDI1	#N/A	#N/A	0.316868	0.246097	0.0251689	0.00178718	1.6574
MNN5	#N/A	#N/A	-0.390254	-0.456427	-0.335678	0.001798	1.89449
NCS6	#N/A	#N/A	-0.349044	-0.00709716	-0.0242082	0.001798	1.96661
NMD3	#N/A	#N/A	-0.334079	0.044199	0.0169056	0.00180336	2.51444
PSR2	#N/A	#N/A	0.342073	-0.026797	-0.00914625	0.00180362	1.69302
ABM1	#N/A	#N/A	0.810605	0.65614	0.437535	0.00180925	0.839726
HCM1	#N/A	#N/A	-0.741983	-0.779805	-0.513776	0.00182171	1.42547
PUL4	#N/A	#N/A	-0.672202	-0.393915	-0.168317	0.00182171	0.879954
TDA7	#N/A	#N/A	-0.400454	-0.15885	-0.0242672	0.00183138	1.72105
LYP1	#N/A	#N/A	-0.338984	-0.00749172	-0.226865	0.00183774	2.27579
MTR10	#N/A	#N/A	-0.396806	-0.38278	-0.104224	0.00184314	1.37283
SFP1	#N/A	#N/A	-0.569546	-0.385665	-0.245705	0.0018535	1.58897
SKY1	#N/A	#N/A	-0.517259	-0.441845	-0.369116	0.0018535	1.76369
YOS9	#N/A	#N/A	-0.252109	-0.054835	-0.0926155	0.00187967	1.55721
YER084W	#N/A	#N/A	1.0808	-0.0641105	0.138697	0.00188898	0.521026
SNM1	#N/A	#N/A	-0.630339	-0.642727	-0.28984	0.00188936	1.70062
MPC54	#N/A	#N/A	0.612062	-0.813952	-0.0910346	0.00188936	0.653094
IMP2	#N/A	#N/A	-0.573079	-0.284632	-0.143186	0.00189376	1.74882
TIM22	#N/A	#N/A	-0.450195	-0.113622	-0.0780754	0.00189376	1.95423
CBF1	#N/A	#N/A	-0.52767	-0.0814469	-0.0505221	0.0018959	1.72254
MEC1	#N/A	#N/A	0.384703	0.187272	0.209913	0.0019001	0.619376
RHO3	#N/A	#N/A	-0.344785	-0.223026	-0.107535	0.00191719	2.40614
IRC25	#N/A	#N/A	-0.351476	-0.13733	-0.0410769	0.00192238	1.86141
MSS116	#N/A	#N/A	-0.463694	-0.359619	-0.134853	0.00192976	2.25187
MAS1	#N/A	#N/A	-0.354618	-0.189338	-0.0667982	0.00194602	1.76073
YGL041C-B	#N/A	#N/A	1.29959	-0.430638	-0.412337	0.0019466	0.598596
CCW14	#N/A	#N/A	-0.430363	-0.129114	0.00331268	0.00194942	2.86157
RPL22B	#N/A	#N/A	-0.558782	-0.657648	-0.518525	0.00195504	2.48711
JSN1	#N/A	#N/A	0.408742	0.290896	0.227313	0.00196057	1.46747
RHO5	#N/A	#N/A	0.4009	0.059998	-0.238799	0.00196178	1.96976
SQS1	#N/A	#N/A	-0.295029	-0.185629	-0.000450337	0.00198343	1.32412
FHN1	#N/A	#N/A	1.12944	0.505739	0.132567	0.00198515	1.46964
YDL085C-A	#N/A	#N/A	-1.01692	-0.827536	-0.403568	0.00199481	2.64502
TAN1	#N/A	#N/A	0.334064	0.102591	0.0129369	0.00200186	2.06172
YJL132W	#N/A	#N/A	0.36493	-0.291303	-0.186053	0.00200261	0.871637
PUG1	#N/A	#N/A	0.627647	0.178426	-0.0589003	0.00200321	0.707445
SPG4	#N/A	#N/A	1.41927	-0.625198	-0.357782	0.00203326	0.754208
SRB8	#N/A	#N/A	-0.382613	-0.465886	-0.26019	0.00205114	0.92769
LSB6	#N/A	#N/A	0.467192	0.21509	0.0521299	0.0020534	1.16989
MLH1	#N/A	#N/A	-0.392819	-0.281715	-0.111987	0.00205356	1.14091
PHO90	#N/A	#N/A	-0.438891	-0.189881	-0.229318	0.00208376	1.71717
MEF2	#N/A	#N/A	0.423899	-0.140965	0.168508	0.00208376	0.818088
EXP1	#N/A	#N/A	-0.803493	-0.489649	-0.160777	0.00208449	2.64277
PFK26	#N/A	#N/A	0.372243	0.108094	0.166298	0.00209086	1.23616
YSP3	#N/A	#N/A	0.401745	0.0170951	0.0733931	0.00212523	1.05705
YOR034C-A	#N/A	#N/A	0.702061	0.206153	0.39551	0.00212523	1.17666
MHR1	#N/A	#N/A	-0.298627	-0.0575189	0.0773408	0.00213979	2.05197
RPT1	#N/A	#N/A	0.340936	0.535052	0.175204	0.00213979	2.377
RRP12	#N/A	#N/A	-0.544467	-0.0330126	-0.163366	0.00214525	2.08545
LDH1	#N/A	#N/A	0.322576	0.0717772	0.0581759	0.00216444	1.50538
YPK1	#N/A	#N/A	0.298699	0.17949	0.133144	0.00216816	1.84175
PEX10	#N/A	#N/A	-0.3639	-0.0829112	-0.0152647	0.00217728	1.54802
HFD1	#N/A	#N/A	0.360432	0.140643	0.266472	0.00217728	1.65269
GPX2	#N/A	#N/A	-0.812079	0.000982364	-0.336019	0.0021882	2.53143
YBR138C	#N/A	#N/A	0.566241	0.183547	0.631834	0.00219521	0.948437
COQ4	#N/A	#N/A	0.345233	-0.0983478	-0.0151344	0.00219805	1.55887
NUP145	#N/A	#N/A	-0.380163	-0.128119	-0.104121	0.0022373	1.64026
ZRC1	#N/A	#N/A	-0.344272	0.0423368	-0.0962765	0.00223941	2.39994
CCP1	#N/A	#N/A	0.280716	0.297417	0.244744	0.00225666	2.06278
MRPL28	#N/A	#N/A	-0.401499	-0.203706	-0.110935	0.00227911	1.93334
YJL225C	#N/A	#N/A	0.343493	-0.342236	-0.500966	0.00230727	1.07341
PYC2	#N/A	#N/A	0.324329	0.190505	0.134787	0.00230934	1.63225
TEP1	#N/A	#N/A	0.664821	0.153084	0.145356	0.00231319	0.557525
SSA3	#N/A	#N/A	0.384928	0.13851	-0.186535	0.0023144	1.311
HOL1	#N/A	#N/A	-0.289125	-0.10798	0.0843126	0.00232468	1.7073
FIT3	#N/A	#N/A	-1.39546	0.461611	-0.475137	0.0023425	2.63468
YME1	#N/A	#N/A	-0.394839	-0.180267	-0.0294831	0.00236818	1.74365
RBG1	#N/A	#N/A	-0.690178	-0.296138	-0.385578	0.00238119	2.13245
DIP5	#N/A	#N/A	-0.638599	-0.779467	-0.757605	0.00238488	1.79195
LEE1	#N/A	#N/A	0.819602	0.0776826	-0.306149	0.00238748	0.549088
AUR1	#N/A	#N/A	-0.322122	-0.129781	-0.041237	0.00239747	2.14669
GAA1	#N/A	#N/A	-0.306107	-0.337411	-0.116652	0.00243006	1.59068
LTV1	#N/A	#N/A	-0.323431	0.112481	0.0950284	0.00243259	2.28804
NPP2	#N/A	#N/A	-0.286491	-0.173933	0.143571	0.00243831	1.55808
MNC1	#N/A	#N/A	-2.03239	-0.921919	-0.180648	0.00245915	2.22913
UTP8	#N/A	#N/A	-0.50335	-0.0798938	0.0389241	0.00246113	1.94009
YFL051C	#N/A	#N/A	1.28837	0.55634	-0.0676869	0.00247031	0.17802
ALG7	#N/A	#N/A	-0.283141	-0.107294	-0.0699453	0.00248012	1.78883
MZM1	#N/A	#N/A	-0.40117	-0.176427	0.0292116	0.00248756	1.9647
TSR3	#N/A	#N/A	-0.586397	-0.465416	-0.16384	0.00248757	2.19267
GZF3	#N/A	#N/A	-0.510668	-0.466781	-0.308449	0.00248757	1.40199
TAF7	#N/A	#N/A	-0.275706	-0.173606	-0.0338195	0.00250995	1.4851
SPT4	#N/A	#N/A	-0.715599	-0.63072	-0.374228	0.0025101	2.51028
NPR3	#N/A	#N/A	-0.293189	-0.158494	-0.0473629	0.00253506	1.25592
IZH3	#N/A	#N/A	-0.512858	-0.296442	-0.218724	0.00257262	1.7271
AIM23	#N/A	#N/A	-0.356211	-0.165291	0.0161646	0.00257864	1.45675
LAM1	#N/A	#N/A	-0.31334	-0.282549	-0.0645002	0.00257864	1.18577
YDR541C	#N/A	#N/A	0.333985	0.10585	0.0791558	0.00259657	1.49877
PPX1	#N/A	#N/A	-0.262397	-0.0955715	-0.102358	0.00259728	2.09034
RAX2	#N/A	#N/A	-0.770318	-0.798109	-0.605232	0.002602	1.40141
YOR192C-C	#N/A	#N/A	0.886471	0.0954123	-0.0611952	0.00262352	0.795405
YPR114W	#N/A	#N/A	-0.312619	-0.00393268	-0.0183051	0.00262779	2.14491
DSC2	#N/A	#N/A	0.289396	0.196797	0.0318891	0.00264952	1.59185
NDT80	#N/A	#N/A	0.714383	0.514605	0.0629125	0.00264952	0.606282
YEL025C	#N/A	#N/A	0.254272	-0.0549232	0.068231	0.00265982	1.28065
YJR142W	#N/A	#N/A	0.277869	0.142732	0.124104	0.0026734	1.78161
UTP4	#N/A	#N/A	-0.406339	-0.017749	-0.0579036	0.00267429	1.98942
ERG20	#N/A	#N/A	0.362043	0.630869	0.215825	0.0027046	2.47262
RSC1	#N/A	#N/A	-0.326985	-0.361957	-0.1001	0.00273277	1.3494
KIN1	#N/A	#N/A	0.369695	0.165861	0.151992	0.00279142	1.34857
NUP85	#N/A	#N/A	-0.346267	-0.046139	0.155634	0.00281836	1.73349
YOL019W	#N/A	#N/A	-0.341531	-0.281781	-0.248134	0.00282081	1.726
YSF3	#N/A	#N/A	-0.56803	-0.217149	-0.12894	0.00282292	1.77234
MRS3	#N/A	#N/A	-0.458806	-0.02302	-0.315305	0.00284128	1.79209
DAS2	#N/A	#N/A	-0.354746	0.00703204	-0.0221588	0.00287128	1.77078
EXO5	#N/A	#N/A	0.327134	0.279134	0.0549534	0.00287766	1.50598
LSM5	#N/A	#N/A	-0.563721	-0.245964	-0.241404	0.00288913	2.63039
ENT1	#N/A	#N/A	0.411341	0.700343	0.306874	0.00289025	1.86932
GUS1	#N/A	#N/A	0.306816	0.603516	0.227366	0.00289062	2.3127
COX26	#N/A	#N/A	1.53767	-1.31658	-0.331541	0.00289062	0.985217
GSF2	#N/A	#N/A	0.288812	0.375352	0.129355	0.00295192	2.41491
ALG14	#N/A	#N/A	0.431031	0.227934	-0.160871	0.0030038	1.63921
YDR010C	#N/A	#N/A	1.50712	0.702019	1.01687	0.00300404	0.00169414
REX3	#N/A	#N/A	-0.484622	-0.614701	-0.464076	0.00300794	1.93481
PET191	#N/A	#N/A	-0.368698	-0.35453	-0.0549131	0.00300794	1.90115
INA22	#N/A	#N/A	-0.670943	-0.733508	-0.2713	0.00303803	1.84487
YCK1	#N/A	#N/A	-0.273005	0.0588329	0.0472119	0.00303846	1.97448
HOT13	#N/A	#N/A	-0.329415	0.0885027	-0.0417353	0.00304491	2.07968
ATG42	#N/A	#N/A	0.476894	-0.220345	0.120748	0.00304491	1.49566
CPA1	#N/A	#N/A	-0.819167	-0.803936	-0.722696	0.00306531	2.26784
CDC7	#N/A	#N/A	0.396981	0.248903	0.10383	0.00309524	1.31146
YJL070C	#N/A	#N/A	0.485964	-0.414772	0.0862137	0.0030992	0.9037
HRT1	#N/A	#N/A	0.401704	0.339367	0.00584476	0.00309964	2.05804
DIC1	#N/A	#N/A	-0.418939	-0.105925	-0.019544	0.00310487	2.23162
DSD1	#N/A	#N/A	0.484322	0.0975131	0.196876	0.00313111	1.77533
YDR003W-A	#N/A	#N/A	0.542837	0.141384	0.031083	0.00313476	1.78485
REV1	#N/A	#N/A	-0.369619	0.144867	0.309578	0.00313543	1.63409
ISC10	#N/A	#N/A	-0.327306	-0.171737	-0.0987864	0.0031357	1.73629
MAK16	#N/A	#N/A	-0.374643	0.0357259	-0.163197	0.00318045	2.46031
SLM3	#N/A	#N/A	-0.375604	-0.268633	0.000870036	0.00321002	1.34918
FIR1	#N/A	#N/A	-0.44862	-0.289308	-0.112455	0.00321429	1.33989
YPD1	#N/A	#N/A	-0.374523	-0.0940489	-0.111519	0.00321429	2.33236
STE20	#N/A	#N/A	-0.391709	-0.0440349	-0.122421	0.00322284	1.85474
TWF1	#N/A	#N/A	0.268362	0.136127	0.133487	0.00328767	1.7974
PRR2	#N/A	#N/A	0.643916	0.723729	0.316724	0.00328888	0.271483
ELP2	#N/A	#N/A	-0.40094	0.0857969	0.0631402	0.00329507	1.9305
RRN11	#N/A	#N/A	-0.720381	-0.678466	-0.645324	0.00330029	1.73624
YMR007W	#N/A	#N/A	1.03061	-0.179032	-0.56932	0.00330815	0.564109
DAT1	#N/A	#N/A	-0.717289	-0.573026	-0.467298	0.00331855	1.79118
NBP1	#N/A	#N/A	0.400195	0.130094	-0.0853881	0.00333859	1.33695
TOS3	#N/A	#N/A	0.711663	1.13478	0.566289	0.00335039	1.42671
FUS3	#N/A	#N/A	-0.495634	-0.245603	-0.0957683	0.00335087	1.97973
FAR10	#N/A	#N/A	0.306584	0.0594343	-0.00547601	0.00337119	1.29642
YHR202W	#N/A	#N/A	0.392551	-0.24324	0.0487879	0.00337119	1.04621
PPE1	#N/A	#N/A	0.392732	0.165111	0.0951398	0.0034526	1.12756
VPS9	#N/A	#N/A	-0.463458	-0.259962	-0.219161	0.00346291	1.61499
YDL086W	#N/A	#N/A	0.308942	0.321335	0.0827172	0.00348647	2.13945
PEX31	#N/A	#N/A	-0.375829	0.0668348	0.0360138	0.00350077	1.32639
LUC7	#N/A	#N/A	0.320932	0.181014	0.0837055	0.00350476	1.38289
CWC2	#N/A	#N/A	-0.645294	-0.412736	-0.426993	0.00350624	1.46655
SNU114	#N/A	#N/A	-0.298731	-0.0379671	0.1155	0.00352333	1.45097
tL(CAA)L	#N/A	#N/A	1.16513	0.0900647	-0.397622	0.00353882	1.06091
CLB2	#N/A	#N/A	-0.600606	-0.361346	0.00651347	0.00354161	1.64168
MRP10	#N/A	#N/A	-0.335514	-0.224616	-0.0793252	0.0035646	2.26317
FMP41	#N/A	#N/A	-0.318093	-0.170405	-0.162644	0.0035646	1.89861
DUR3	#N/A	#N/A	0.44298	0.121519	-0.193303	0.0035646	0.746176
PRP38	#N/A	#N/A	-0.45388	-0.554713	-0.101513	0.00356975	1.22462
PMP3	#N/A	#N/A	-0.326373	-0.0622562	0.081313	0.0035756	3.23953
PBN1	#N/A	#N/A	0.306874	0.258638	0.124857	0.00358655	1.69222
YJL077W-B	#N/A	#N/A	0.58676	0.25925	0.338844	0.00360469	1.54918
MPC3	#N/A	#N/A	1.46374	-0.951804	-1.17644	0.00360469	1.18152
RQT4	#N/A	#N/A	0.34696	0.364479	0.22962	0.00361101	1.57012
WHI3	#N/A	#N/A	-0.418413	-0.275825	-0.196236	0.00367166	1.75961
SXM1	#N/A	#N/A	-0.383276	-0.129512	-0.0811145	0.00369557	1.81972
PPM2	#N/A	#N/A	-0.67005	-0.539382	-0.411016	0.00370894	0.963271
YOR316C-A	#N/A	#N/A	-1.23674	-1.05023	-0.651345	0.00375531	0.875527
DCV1	#N/A	#N/A	1.11463	-0.0979841	-0.327508	0.00377523	0.314342
KKQ8	#N/A	#N/A	0.37579	0.212762	0.0723909	0.00386044	1.21851
STU2	#N/A	#N/A	-0.347575	-0.150434	-0.0913112	0.00386621	1.47458
ERG25	#N/A	#N/A	0.368063	0.579735	0.336691	0.00386788	2.7354
DDI2	#N/A	#N/A	0.983555	0.0665321	0.208979	0.00389169	0.150891
YKR011C	#N/A	#N/A	0.521841	0.370273	0.197026	0.00391471	1.73924
PRP11	#N/A	#N/A	-0.312054	-0.25651	0.0222334	0.00392135	1.77151
HIS5	#N/A	#N/A	0.290384	0.200814	0.18096	0.003924	1.88647
RER2	#N/A	#N/A	-0.482214	0.00607799	-0.277789	0.00393871	1.95049
OSW2	#N/A	#N/A	1.03235	-0.714875	-0.0787075	0.00396656	0.38756
TPH3	#N/A	#N/A	0.467761	0.243484	0.355123	0.00401532	1.64581
RPL18B	#N/A	#N/A	0.294137	0.321535	0.137101	0.00404321	2.76826
YJR149W	#N/A	#N/A	0.493828	0.103255	-0.334067	0.00407688	1.07183
MAE1	#N/A	#N/A	-0.608286	-0.420118	-0.147722	0.00414681	2.1292
TRR1	#N/A	#N/A	0.294597	0.637528	0.0667848	0.00422078	2.70694
HXT5	#N/A	#N/A	0.796949	-1.0093	-0.850069	0.00423126	0.563957
SRS2	#N/A	#N/A	-0.252417	-0.217214	-0.051996	0.00426965	1.26623
YCL049C	#N/A	#N/A	0.409046	0.257561	0.393896	0.00429545	1.7726
ERB1	#N/A	#N/A	-0.440952	0.0493866	-0.0682251	0.00432816	2.09554
RUF5-2	#N/A	#N/A	0.966487	-0.552852	-0.339618	0.00435019	1.17541
MME1	#N/A	#N/A	-0.455048	-0.228901	-0.121486	0.00436259	1.21633
CUP9	#N/A	#N/A	-0.327877	0.239088	0.24073	0.00437781	1.95704
MPO1	#N/A	#N/A	0.492341	-0.07819	-0.157316	0.0043994	1.3353
YCL001W-B	#N/A	#N/A	1.1084	-0.0621892	0.445279	0.0043994	0.545763
TAX4	#N/A	#N/A	-0.503628	-0.804564	-0.3045	0.00441596	1.04637
YPR174C	#N/A	#N/A	0.367512	0.325411	-0.161729	0.00441895	1.64822
SEA4	#N/A	#N/A	-0.355372	-0.315895	-0.24178	0.00443083	1.21153
ICE2	#N/A	#N/A	-0.276345	-0.153806	-0.13235	0.00443083	1.81714
PDH1	#N/A	#N/A	-0.667005	-0.954147	-0.573518	0.0044617	1.07759
NUC1	#N/A	#N/A	-0.56572	-0.155721	-0.24341	0.0044617	1.8669
MUB1	#N/A	#N/A	-0.335977	-0.52363	-0.208264	0.0044617	1.53798
SNT1	#N/A	#N/A	-0.288472	0.0107094	0.0272335	0.00446833	1.57254
GIT1	#N/A	#N/A	0.553248	0.327379	0.276552	0.00448424	0.600718
ARX1	#N/A	#N/A	-0.586124	-0.0298412	-0.19337	0.00453003	2.18358
CDC39	#N/A	#N/A	-0.310565	-0.273638	-0.0687241	0.0045492	1.45175
YCL012C	#N/A	#N/A	0.392043	-0.113187	-0.166381	0.00458097	1.73563
YDL183C	#N/A	#N/A	0.436851	-0.14502	0.0493259	0.00460353	1.08846
EGO2	#N/A	#N/A	-0.493028	-0.512495	-0.277991	0.00464173	2.10738
CAF130	#N/A	#N/A	0.264468	0.0701922	0.0987145	0.00464173	1.12071
SNX4	#N/A	#N/A	0.292029	0.285851	0.24706	0.00464173	1.66264
PST2	#N/A	#N/A	-0.440357	-0.469343	-0.241345	0.004643	2.44274
MRPL19	#N/A	#N/A	-0.424807	-0.253742	-0.200782	0.004643	1.97731
CYR1	#N/A	#N/A	0.519719	0.0172155	0.133725	0.00466026	1.15052
NHA1	#N/A	#N/A	-0.296753	-0.0129375	0.0825703	0.00469864	1.7804
ELO2	#N/A	#N/A	-0.286323	-0.122483	0.0520116	0.0047348	2.34641
BCY1	#N/A	#N/A	0.280258	0.40184	0.185568	0.00474881	2.14937
CNE1	#N/A	#N/A	-0.331384	-0.247319	-0.0994092	0.00478584	1.47386
ERO1	#N/A	#N/A	0.282725	0.240272	-0.141208	0.00481188	2.03467
AIM33	#N/A	#N/A	-0.471332	-0.449488	0.0981576	0.00486292	1.09825
DAK2	#N/A	#N/A	1.05375	0.222898	0.00480747	0.00489414	-0.355948
SRO9	#N/A	#N/A	-0.721299	-0.49227	-0.542173	0.00495259	0.890339
PRE6	#N/A	#N/A	0.31322	0.272617	0.0329896	0.00495259	2.56299
PUS2	#N/A	#N/A	-0.421225	0.0162556	0.0259953	0.00501437	1.42822
GAL1	#N/A	#N/A	-0.594152	-0.165677	0.131406	0.00501695	0.743313
DJP1	#N/A	#N/A	-0.234631	-0.0906815	-0.0815155	0.00503309	1.9995
COX14	#N/A	#N/A	-0.349305	0.148134	0.145941	0.00503633	2.37274
OLA1	#N/A	#N/A	0.338778	0.597179	0.244524	0.00503707	2.7716
FUN30	#N/A	#N/A	-0.419176	-0.284309	-0.155119	0.00503724	1.56339
SWT21	#N/A	#N/A	-0.45842	-0.339825	-0.378718	0.00509638	1.3633
KAP95	#N/A	#N/A	-0.510247	-0.393835	-0.314287	0.00517492	1.71922
GAL3	#N/A	#N/A	0.445087	-0.0732328	0.410567	0.00522317	0.619323
MDM35	#N/A	#N/A	-0.784348	-0.873694	-0.308713	0.00527053	2.62488
BNA6	#N/A	#N/A	0.278441	0.0823729	0.0648807	0.00527053	1.88115
YML122C	#N/A	#N/A	1.14716	-0.604316	-0.107183	0.00527053	0.225371
FMC1	#N/A	#N/A	-0.626466	-0.620337	-0.269285	0.00530669	2.03004
RUF5-1	#N/A	#N/A	0.945477	-0.549421	-0.336409	0.00534715	1.17153
SPF1	#N/A	#N/A	0.257112	0.298518	0.00655812	0.00535405	2.02221
GCD10	#N/A	#N/A	-0.580071	-0.246316	-0.196053	0.00538208	1.88166
YND1	#N/A	#N/A	0.272937	0.221367	0.0715056	0.0054139	1.5703
PIB2	#N/A	#N/A	0.364898	0.0573554	-0.0859346	0.00542917	1.5545
RMD9	#N/A	#N/A	-0.406937	-0.34209	-0.141493	0.0054305	1.51977
TIF4632	#N/A	#N/A	0.254023	0.205166	0.106849	0.00547308	1.64735
YNL108C	#N/A	#N/A	0.330745	0.315823	-0.0210755	0.00548287	1.84526
NIT3	#N/A	#N/A	0.290905	0.448723	0.258015	0.00549903	2.15047
TIM54	#N/A	#N/A	-0.289946	0.170134	0.139619	0.00553633	1.87915
PAP1	#N/A	#N/A	0.279404	0.12197	0.0593367	0.00554946	1.5105
DDI3	#N/A	#N/A	0.962049	0.0980017	0.211438	0.00554946	0.152269
ADE1	#N/A	#N/A	-0.379729	0.249002	0.33822	0.00556686	2.32479
CSN9	#N/A	#N/A	-0.877144	-1.40875	-0.603576	0.00557759	1.96548
HRB1	#N/A	#N/A	-0.229192	0.0893276	0.0619304	0.00563324	2.0589
GDS1	#N/A	#N/A	-0.625502	-0.594638	-0.402385	0.0056394	1.89297
YGR237C	#N/A	#N/A	0.478395	0.265181	0.35453	0.00564642	1.37132
POP4	#N/A	#N/A	-0.563289	-0.605752	-0.465309	0.00568945	1.91365
TOM7	#N/A	#N/A	-0.603211	-0.633087	-0.339344	0.00573958	2.79151
MSO1	#N/A	#N/A	-0.332885	0.0193493	0.0405353	0.00574409	1.79171
GPI8	#N/A	#N/A	-0.249026	0.0723119	0.00953642	0.00579357	1.85019
SPC105	#N/A	#N/A	0.302097	-0.146873	0.0477231	0.0058149	1.21053
FKH1	#N/A	#N/A	-0.432273	-0.0759217	-0.0403478	0.00585268	1.52824
GCR1	#N/A	#N/A	-0.512485	-0.301655	0.196486	0.00592442	1.76284
COX17	#N/A	#N/A	-0.819176	-1.0935	-0.517459	0.00596151	2.66064
NRG2	#N/A	#N/A	-0.572794	-0.104585	0.171523	0.00596151	1.78974
ORT1	#N/A	#N/A	0.374899	-0.0311231	-0.0352672	0.00596151	1.54047
TIP20	#N/A	#N/A	-0.324539	-0.170101	0.0562638	0.00596689	1.55625
CYC2	#N/A	#N/A	0.289423	0.0332555	0.0349903	0.00598585	1.52848
TPI1	#N/A	#N/A	0.313382	0.641235	0.455206	0.00598585	3.70849
UCC1	#N/A	#N/A	-0.424554	-0.218281	-0.370712	0.00602777	1.9498
TRP4	#N/A	#N/A	0.340188	0.062445	-0.194767	0.00602831	1.7581
RAS2	#N/A	#N/A	-0.295612	-0.299913	-0.0716281	0.00609034	2.32404
UBP6	#N/A	#N/A	0.294038	0.1452	0.0501908	0.00613139	2.00136
TIM11	#N/A	#N/A	-0.65455	-0.589225	-0.208203	0.0061314	2.51597
MTF2	#N/A	#N/A	-0.345948	-0.397284	-0.0092692	0.0061314	1.31806
YHK8	#N/A	#N/A	-0.330616	0.0923389	-0.0645849	0.00613926	1.09358
HXK1	#N/A	#N/A	-0.999163	-2.86063	-0.776676	0.00614908	2.28552
MID1	#N/A	#N/A	-0.28065	-0.18738	-0.185728	0.00616321	1.55991
MIN9	#N/A	#N/A	-0.357916	0.252157	0.0489692	0.00623845	2.27017
SAS4	#N/A	#N/A	-0.340451	-0.264476	-0.12206	0.00626865	1.50931
RRT2	#N/A	#N/A	0.279738	0.26146	-0.00994915	0.00627646	1.78131
YBL113C	#N/A	#N/A	0.417346	0.12659	-0.194495	0.00627646	1.28617
YBR259W	#N/A	#N/A	-0.32709	-0.293423	0.0446693	0.00630137	1.18872
CBP4	#N/A	#N/A	-0.39572	-0.202578	0.0326414	0.00632466	1.85637
PSO2	#N/A	#N/A	0.298566	-0.173401	0.0320733	0.00637282	1.08364
IFH1	#N/A	#N/A	-0.621945	-0.324303	-0.56989	0.00639192	1.84629
VHR2	#N/A	#N/A	-0.585501	-0.468558	-0.435736	0.00639928	1.8251
YLR415C	#N/A	#N/A	1.25712	0.25235	0.0777922	0.00640482	0.152494
PHO2	#N/A	#N/A	0.307305	0.229529	0.116413	0.00642709	1.32667
REG2	#N/A	#N/A	0.779886	0.653174	0.0465315	0.00644389	1.13153
YPR195C	#N/A	#N/A	1.1548	0.398889	0.36396	0.0064529	0.331651
UTP14	#N/A	#N/A	-0.444986	0.0557326	-0.0726107	0.00647415	2.05714
RRP5	#N/A	#N/A	-0.401701	0.0179486	0.0399	0.00652214	1.8498
PMT1	#N/A	#N/A	-0.272385	-0.0739264	-0.167693	0.00654039	2.06883
DCP2	#N/A	#N/A	-0.237232	-0.118561	0.0328734	0.00655781	1.7352
AGP2	#N/A	#N/A	-0.582381	-0.415611	-0.164068	0.0065608	1.03342
TOS8	#N/A	#N/A	0.611493	0.0728726	0.128169	0.00660193	1.13085
AAD14	#N/A	#N/A	0.321326	0.0381988	0.0413277	0.00663033	1.25994
YPR204W	#N/A	#N/A	0.366605	0.0476188	-0.184229	0.00666308	1.30317
USB1	#N/A	#N/A	0.513324	0.821911	0.233728	0.00666308	1.02521
RIX7	#N/A	#N/A	-0.444427	-0.12019	-0.0794172	0.00667263	1.78749
FYV5	#N/A	#N/A	-0.510198	0.0629318	0.0725258	0.00670698	1.31332
PSY2	#N/A	#N/A	-0.448184	-0.39621	-0.444743	0.00670698	1.62071
ASN2	#N/A	#N/A	0.30368	0.658057	0.248207	0.00670698	2.51509
NTG1	#N/A	#N/A	0.333177	-0.139949	-0.249905	0.00670941	1.49239
PHO80	#N/A	#N/A	0.337559	0.39073	0.168124	0.00671098	1.59818
RPN6	#N/A	#N/A	0.318019	0.448961	0.0742296	0.0067143	2.28978
RCK2	#N/A	#N/A	0.257425	0.208459	0.0835645	0.00672136	1.98315
KEX1	#N/A	#N/A	-0.246236	-0.129763	-0.0640268	0.00677028	1.80062
FMP42	#N/A	#N/A	-0.223308	-0.0332356	0.0841789	0.00677628	1.7838
SDS23	#N/A	#N/A	-0.576537	-0.27695	-0.46384	0.00679799	2.01579
LDO45	#N/A	#N/A	-0.444143	-0.0862649	0.208608	0.00682451	1.43633
DOG1	#N/A	#N/A	0.434399	-0.0678416	-0.0153615	0.00687783	1.48712
YPL062W	#N/A	#N/A	1.32049	0.482458	0.01938	0.00695672	0.0601415
ENV11	#N/A	#N/A	-0.335352	-0.367591	0.0550922	0.00700045	1.30854
UTP5	#N/A	#N/A	-0.558367	-0.112484	-0.326578	0.00700739	2.21765
MRX12	#N/A	#N/A	-0.373489	0.123691	0.113795	0.00701422	1.71005
PHM6	#N/A	#N/A	-0.762269	-0.890112	-0.25927	0.00708805	2.2709
NOP4	#N/A	#N/A	-0.328599	0.142016	0.0019215	0.00710071	2.17638
GUP1	#N/A	#N/A	-0.227671	-0.103738	-0.0794209	0.00710071	1.71885
MET6	#N/A	#N/A	0.515644	0.81407	-0.172405	0.00710071	2.00513
FDO1	#N/A	#N/A	0.497837	0.392845	0.0813724	0.00713984	1.33157
TEA1	#N/A	#N/A	-0.649907	-0.576946	-0.489936	0.00715638	1.43036
KRE9	#N/A	#N/A	-0.281729	-0.0390807	-0.135002	0.00715638	2.40322
BDF2	#N/A	#N/A	-0.489853	-0.237329	-0.0701778	0.00719581	2.40334
RRP9	#N/A	#N/A	-0.644452	-0.298342	-0.387269	0.00720489	1.98018
GPA1	#N/A	#N/A	-0.383305	-0.0278717	-0.0754639	0.00726509	1.97123
YLR278C	#N/A	#N/A	-0.402531	-0.200458	0.140509	0.00727364	1.2982
ASG7	#N/A	#N/A	0.637658	-0.305436	-0.0184467	0.0072893	1.33184
PAN2	#N/A	#N/A	-0.382512	-0.364046	-0.0829159	0.00730966	1.36794
FSH1	#N/A	#N/A	0.467919	0.302665	-0.0840788	0.00736789	2.30824
NMD5	#N/A	#N/A	-0.28063	-0.154002	0.113949	0.00740324	1.53101
TRM112	#N/A	#N/A	-0.346231	0.106182	-0.0788089	0.00741414	2.32888
DOP1	#N/A	#N/A	-0.324387	-0.285196	-0.0187733	0.00746819	1.26635
AAD15	#N/A	#N/A	0.739313	0.117516	-0.00585176	0.00750985	0.61652
ELM1	#N/A	#N/A	-0.553057	-0.859113	-0.408531	0.00754831	1.24043
XDJ1	#N/A	#N/A	-0.358788	-0.393669	-0.239008	0.00756293	1.63583
SET6	#N/A	#N/A	0.858849	0.782567	0.417227	0.00756293	0.666614
BFR2	#N/A	#N/A	-0.547323	-0.158456	-0.190485	0.00758188	2.04765
IES1	#N/A	#N/A	0.275649	0.300268	0.104588	0.00762287	1.6532
CTR9	#N/A	#N/A	-0.28456	0.0188238	0.163847	0.00767936	1.81671
ORC5	#N/A	#N/A	0.302121	0.233815	0.0939439	0.00768786	1.58097
NAM2	#N/A	#N/A	-0.386594	-0.463001	-0.198877	0.00780124	1.31989
SIP1	#N/A	#N/A	-0.332562	-0.238943	-0.139961	0.00782858	1.38179
VPS70	#N/A	#N/A	0.268761	0.203242	0.00879693	0.00786558	1.79406
YJL206C	#N/A	#N/A	0.287798	-0.190874	-0.0994062	0.00786558	1.0191
IMA5	#N/A	#N/A	0.39002	0.0842637	-0.052827	0.00786558	0.844132
YOR161C-C	#N/A	#N/A	1.25008	0.500604	0.000353109	0.00786558	0.541243
MYO2	#N/A	#N/A	-0.285559	0.0360864	-0.0336265	0.007871	1.80615
ACA1	#N/A	#N/A	-0.304566	0.0439069	0.122495	0.00788494	1.45822
DAP1	#N/A	#N/A	-0.439388	-0.342291	-0.193533	0.00792209	2.16719
RRB1	#N/A	#N/A	-0.447379	0.0788173	-0.125234	0.00794016	2.3913
UPF3	#N/A	#N/A	0.309413	0.385257	0.119708	0.00796042	1.84045
CKA1	#N/A	#N/A	-0.272799	0.0536976	-0.0222273	0.0079726	2.16667
SRM1	#N/A	#N/A	-0.303237	0.164939	0.122891	0.00798097	2.07038
MRK1	#N/A	#N/A	0.819918	-0.194697	-0.248331	0.00798097	0.70651
PAU7	#N/A	#N/A	0.891525	0.798505	0.479573	0.00803913	0.955596
YBR016W	#N/A	#N/A	0.278878	0.608204	0.298615	0.00820818	2.32646
CHA4	#N/A	#N/A	0.256039	-0.0134526	0.147336	0.008229	1.13961
UBR1	#N/A	#N/A	0.247834	0.15243	0.0345543	0.00824424	1.28714
HAM1	#N/A	#N/A	-0.238483	0.0250748	0.0737002	0.00830114	2.32422
GRX1	#N/A	#N/A	-0.511299	-0.921136	-0.410702	0.00836948	2.72868
FYV7	#N/A	#N/A	-0.292126	0.0338113	-0.0799453	0.00836948	2.28432
RTN1	#N/A	#N/A	-0.20791	0.220363	-0.00243418	0.00836948	2.88966
SPT21	#N/A	#N/A	0.536622	0.0996855	-0.29643	0.00837077	1.1662
YCL042W	#N/A	#N/A	0.919068	0.263265	-0.234739	0.00837077	0.470947
YOR289W	#N/A	#N/A	-0.912291	-1.28166	-0.321	0.00844472	1.68128
PUT3	#N/A	#N/A	0.258543	0.0278195	0.065196	0.0084818	1.31072
SCD6	#N/A	#N/A	0.252373	0.311602	0.0915183	0.00849607	2.14032
CMC4	#N/A	#N/A	-0.837333	-1.43545	-0.84201	0.00851151	1.37528
SEC9	#N/A	#N/A	-0.246161	0.0357155	-0.0446314	0.0085465	1.69958
EMW1	#N/A	#N/A	-0.529625	-0.235372	-0.314616	0.0085884	1.68799
VTS1	#N/A	#N/A	-0.814385	-0.647009	-0.744536	0.00859155	1.73495
YFH7	#N/A	#N/A	0.353087	0.0242754	-0.113969	0.00860431	1.3658
QDR1	#N/A	#N/A	0.326262	0.0722793	0.0754419	0.00867463	1.11608
CNN1	#N/A	#N/A	0.335216	0.166021	0.0615281	0.00867463	1.27197
YJL218W	#N/A	#N/A	-0.472588	0.0349324	-0.0797968	0.00867755	1.22056
BET1	#N/A	#N/A	-0.567923	-0.565483	-0.295113	0.00873446	2.04889
TPK2	#N/A	#N/A	0.351731	0.117134	0.196528	0.0087597	1.57556
snR19	#N/A	#N/A	1.00977	0.841824	0.360662	0.0087597	1.73093
LCP5	#N/A	#N/A	-0.50665	-0.283645	-0.483951	0.0087853	2.02126
UBP2	#N/A	#N/A	0.277986	0.104274	0.0952869	0.00878842	1.36669
PRE4	#N/A	#N/A	0.316898	0.433805	0.106067	0.0088168	2.43136
DPS1	#N/A	#N/A	0.337995	0.318316	0.133641	0.0088459	2.42211
RPC10	#N/A	#N/A	-0.477061	-0.295733	-0.183766	0.00885937	2.74779
SNX3	#N/A	#N/A	-0.449176	-0.439199	-0.261477	0.00886567	2.18928
URA4	#N/A	#N/A	-0.385778	0.315204	0.36472	0.00887726	2.29244
BUD31	#N/A	#N/A	-0.710836	-0.350869	-0.0268317	0.00889237	1.11458
SUM1	#N/A	#N/A	-0.448999	-0.265309	-0.081546	0.00889237	1.49781
SBE22	#N/A	#N/A	-0.256627	-0.268832	-0.10891	0.00889237	1.61782
TOK1	#N/A	#N/A	0.244625	0.00295061	0.0290775	0.00889237	1.49706
HUA2	#N/A	#N/A	0.454035	0.2422	0.0764047	0.00889237	1.20928
YIF1	#N/A	#N/A	0.293311	0.293257	-0.0296411	0.00893655	2.05004
MAK5	#N/A	#N/A	-0.482795	0.076834	0.0242292	0.00895898	1.91126
PSY4	#N/A	#N/A	0.258964	0.29877	0.109202	0.00895968	1.4945
DUS3	#N/A	#N/A	-0.356734	-0.0765008	-0.0796773	0.00896929	1.88998
PAU20	#N/A	#N/A	1.21463	1.00081	0.543089	0.00899235	0.0799536
NTH1	#N/A	#N/A	-0.444972	-0.866956	-0.0739161	0.00901788	1.75345
REF2	#N/A	#N/A	0.377429	0.492966	-0.00739536	0.00905984	1.48969
PST1	#N/A	#N/A	-0.344023	-0.323318	-0.00822396	0.00906261	2.33925
ARP1	#N/A	#N/A	-0.281241	-0.353828	-0.191399	0.00906261	1.40939
RRN6	#N/A	#N/A	-0.415505	-0.212122	-0.329689	0.00914671	1.36036
SNC2	#N/A	#N/A	-0.272047	-0.0160379	-0.0621611	0.00914671	2.55646
BDF1	#N/A	#N/A	-0.458651	-0.299045	-0.152191	0.00925795	1.91275
YKL091C	#N/A	#N/A	0.473826	-0.0184282	0.159415	0.00938675	1.58099
MRPL16	#N/A	#N/A	-0.325582	-0.241403	-0.183216	0.00939948	2.09515
HEM1	#N/A	#N/A	-0.446706	-0.248767	-0.253789	0.00941487	1.98922
TMH11	#N/A	#N/A	-0.294425	0.053488	-0.065988	0.00941487	2.60205
RGR1	#N/A	#N/A	-0.268716	-0.150858	-0.0960001	0.00941487	1.40254
ATF2	#N/A	#N/A	0.461955	0.862174	0.397024	0.00941487	1.48431
MCH4	#N/A	#N/A	-0.381514	-0.32303	-0.262346	0.00956995	1.38571
CTL1	#N/A	#N/A	0.372492	0.420166	0.229544	0.00979774	1.65717
STE23	#N/A	#N/A	0.259185	0.364352	0.225344	0.00983054	1.49966
PCT1	#N/A	#N/A	0.367684	0.386459	0.0580996	0.00983054	1.94521
HUL5	#N/A	#N/A	0.254549	-0.0782282	0.0220727	0.00985296	1.11751
PAM17	#N/A	#N/A	-0.243472	0.153319	0.0426947	0.00986039	2.19715
MRPL31	#N/A	#N/A	-0.316529	0.0255216	-0.0462895	0.00986831	2.27887
[truncated: 3,886 more rows]
