# Supplementary material for: SWI/SNF and the histone chaperone Rtt106 drive expression of the Pleiotropic Drug Resistance network genes
Source: Nat Commun. 2022 Apr 12;13:1968. doi: 10.1038/s41467-022-29591-z (PMC9005695; doi:10.1038/s41467-022-29591-z)
Supplement: Supplementary file 7 — Supplementary Dataset 4 [file 41467_2022_29591_MOESM7_ESM.xlsx]

## Sheet: Supplementary Data 4
Supplementary Data 4. List of published papers examining PDR5 expression dependence on Pdr1 and Pdr3.
Searched for 'Pdr3' in PubMed. 133 hits. Plus, looked at some genome-wide analyses manually, and papers found by searching for 'Pdr1 cerevisiae Pdr5' in PudMed. Plus this study.
21 out of the ~133 papers examined PDR5 expression dependent on Pdr1 or Pdr3 in the absence of drugs.
First Author	Group	Journal	Year	Driver of PDR5 expression in the absence of drug: Pdr1 > Pdr3	Driver of PDR5 expression in the absence of drug: Pdr1 < Pdr3	PDR5 expression: reduced in pdr1 deletion in the absence of drug	PDR5 expression: reduced in pdr3 deletion in the absence of drug	Strain background	Method	Figure/Table	Paper title	URL	Note
Swagatika	Tomar	Biochemical and Biophysical Research Communications	2021	Yes		Yes	No	BY4741	RT-qPCR (PDR5/ACT1)	Fig. 4B, DMSO 1h	ABC transporter Pdr5 is required for cantharidin resistance in Saccharomyces cerevisiae	https://www.sciencedirect.com/science/article/pii/S0006291X21004666?via%3Dihub
Nishida-Aoki	Ueda	Current Genetics	2015		Yes, slightly	No	Yes	BY4741	RT-qPCR (PDR5/ACT1)	Fig. 3, control	Activation of the mitochondrial signaling pathway in response to organic solvent stress in yeast	https://link.springer.com/article/10.1007%2Fs00294-014-0463-9
Stepanov	Nitiss	Mol Pharmacol.	2009			No	nd	BY4741	Northern blot	Fig. 4	Enhancing drug accumulation in S. cerevisiae by repression of pleiotropic drug resistance genes with chimeric transcription repressors	https://www.ncbi.nlm.nih.gov/pmc/articles/PMC2597350/
Alenquer	Sa-Correia	FEMS Yeast Research	2006	Yes, slightly		Yes	Yes	BY4741	PDR5-LacZ (no error bars shown)	Fig. 6b	Adaptive response to the antimalarial drug artesunate in yeast involves Pdr1p/Pdr3p-mediated transcriptional activation of the resistance determinants TPO1 and PDR5	https://onlinelibrary.wiley.com/doi/full/10.1111/j.1567-1364.2006.00095.x?saml_referrer
Nikolov	Kubota	Nature Communications	2022		Yes	No	Yes	BY4741	RNA-seq, Nortern blot	Fig. 3, Fig. S3	SWI/SNF and the histone chaperone Rtt106 drive expression of the Pleiotropic Drug Resistance network genes	this study
Ma	Liu	BMC Genomics	2010		Yes, slightly	Yes	Yes	BY4742	RT-qPCR	Fig. 8, PDR5, 0h	Comparative transcriptome profiling analyses during the lag phase uncover YAP1, PDR1, PDR3, RPN4, and HSF1 as key regulatory genes in genomic adaptation to the lignocellulose derived inhibitor HMF for Saccharomyces cerevisiae	https://www.ncbi.nlm.nih.gov/pmc/articles/PMC3091778/
Kemmeren	Holstege	Cell	2014		Yes	No	Yes	BY4742	microarray (1484 gene knockouts)	database	Large-scale genetic perturbations reveal regulatory networks and an abundance of gene-specific repressors	https://www.cell.com/cell/fulltext/S0092-8674(14)00342-0?_returnURL=https%3A%2F%2Flinkinghub.elsevier.com%2Fretrieve%2Fpii%2FS0092867414003420%3Fshowall%3Dtrue
Fardeau	Devaux	JBC	2007			No? *(see note)	nd	BY4742	microarray	data not shown	The Central Role of PDR1 in the Foundation of Yeast Drug Resistance	https://www.jbc.org/article/S0021-9258(20)65080-3/pdf	* The authors said that PDR1 deletion had few visible effects on gene expression in the absence of drugs
Prunuske	Craig	PNAS	2012			yes, slightly	Yes, slightly	DS10	PDR5-LacZ	Fig. 1C, TAP control	Role for the molecular chaperones Zuo1 and Ssz1 in quorum sensing via activation of the transcription factor Pdr1	https://www.ncbi.nlm.nih.gov/pmc/articles/PMC3258599/
Sidorova	Subik	FEMS Yeast Research	2006			Yes	nd	FY1679-28C	Northern blot	Fig. 5, lanes 1&4	Loss-of-function pdr3 mutations convert the Pdr3p transcription activator to a protein suppressing multidrug resistance in Saccharomyces cerevisiae	https://onlinelibrary.wiley.com/doi/full/10.1111/j.1567-1364.2006.00174.x?sid=nlm%3Apubmed
Teixeira	Sa-Correia	Biochemical and Biophysical Research Communications	2002			No (slightly?)	No (slightly?)	FY1679-28C	Northern blot (PDR5/ACT1)	Dig. 5B, control	Saccharomyces cerevisiae Resistance to Chlorinated Phenoxyacetic Acid Herbicides Involves Pdr1p-Mediated Transcriptional Activation of TPO1 and PDR5 Genes	https://www.sciencedirect.com/science/article/pii/S0006291X0296691X?via%3Dihub
Wolfger	Kuchler	FEBS letter	1996	Yes		Yes	No	FY1679-28C	Northern blot	Fig. 4	The yeast ATP binding cassette (ABC) protein genes PDR10 and PDR15 are novel targets for the Pdr1 and Pdr3 transcriptional regulators	https://febs.onlinelibrary.wiley.com/doi/full/10.1016/S0014-5793%2897%2901382-3?sid=nlm%3Apubmed
Decottignies	Goffeau	JBC	1995		Yes, slightly	No	Yes	FY1679-28C	Northern blot	Fig. 1. lanes 7-9	Identification and characterization of SNQ2, a new multidrug ATP binding cassette transporter of the yeast plasma membrane	https://www.jbc.org/article/S0021-9258(17)48065-3/fulltext
Carvajal	Goffeau	Mol Gen Genet	1997			nd	Yes	FY1679-28C	Nortern blot	Fig. 1	Molecular and phenotypic characterization of yeast PDR1 mutants that show hyperactive transcription of various ABC multidrug transporter genes	https://link.springer.com/content/pdf/10.1007/s004380050584.pdf
Schuller	Kuchler	Mol Biol Cell	2007	Yes, slightly		Yes	No (slightly?)	FY1679-28C *(see note)	Northern blot	Fig. 6AB, 0 min	Membrane-active Compounds Activate the Transcription Factors Pdr1 and Pdr3 Connecting Pleiotropic Drug Resistance and Membrane Lipid Homeostasis in Saccharomyces cerevisiae	https://www.ncbi.nlm.nih.gov/pmc/articles/PMC2096591/	It is unclear which 'WT' strain was used. Figure 6 shows it is W303-1A, but the figure legend says FY1679-28C.
Shahi	Moye-Rowley	JBC	2007	Yes, slightly		Yes	Yes	SEY6210	PDR5-LacZ	Fig. 2B, rho+, vector	Negative Transcriptional Regulation of Multidrug Resistance Gene Expression by an Hsp70 Protein	https://www.sciencedirect.com/science/article/pii/S002192582058753X?via%3Dihub
Hallstrom	Moye-Rowley	JBC	2001		Yes, slightly	No (slightly?)	Yes? (slightly?)	SEY6210	PDR5-LacZ	Table II, PDR5-LacZ	Coordinate control of sphingolipid biosynthesis and multidrug resistance in Saccharomyces cerevisiae	https://www.jbc.org/article/S0021-9258(20)78363-8/fulltext
Hallstrom	Moye-Rowley	Mol Cell Biol	1998	Yes, slightly		No (slightly?)	No	SEY6210	PDR5-LacZ	Table 3, vector	Regulation of Transcription Factor Pdr1p Function by an Hsp70 Protein in Saccharomyces cerevisiae	https://www.ncbi.nlm.nih.gov/pmc/articles/PMC108827/
Katzmann	Moye-Rowley	Mol Cell Biol	1995			Yes	Yes	SEY6210	PDR5-LacZ	Table 1	Expression of an ATP-binding cassette transporter-encoding gene (YOR1) is required for oligomycin resistance in Saccharomyces cerevisiae	https://www.ncbi.nlm.nih.gov/pmc/articles/PMC230942/
Katzmann	Moye-Rowley	Mol Cell Biol	1994			No	No (slightly? See loading control)	SEY6210	Northern blot	Fig. 3	Transcriptional control of the yeast PDR5 gene by the PDR3 gene product	https://www.ncbi.nlm.nih.gov/pmc/articles/PMC358838/pdf/molcellb00007-0329.pdf
Katzmann	Moye-Rowley	Mol Cell Biol	1994			Yes	Yes	SEY6210	PDR5-LacZ	Table 2	Transcriptional control of the yeast PDR5 gene by the PDR3 gene product	https://www.ncbi.nlm.nih.gov/pmc/articles/PMC358838/pdf/molcellb00007-0329.pdf
Dexter	Golin	Genetics	1994			Yes? (Note: uneven loading. Not isogenic?)	nd	US50-18C	Northern blot	Fig. 1, lanes 2&3	Mutations in the Yeast Pdr3, Pdr4, Pdr7 and Pdr9 Pleiotropic (Multiple) Drug Resistance Loci Affect the Transcript Level of an Atp Binding Cassette Transporter Encoding Gene, Pdr5	https://www.ncbi.nlm.nih.gov/pmc/articles/PMC1205804/
