# Supplementary material for: SWI/SNF and the histone chaperone Rtt106 drive expression of the Pleiotropic Drug Resistance network genes
Source: Nat Commun. 2022 Apr 12;13:1968. doi: 10.1038/s41467-022-29591-z (PMC9005695; doi:10.1038/s41467-022-29591-z)
Supplement: Supplementary file 8 — Supplementary Dataset 5 [file 41467_2022_29591_MOESM8_ESM.xlsx]

## Sheet: Supplementary Data 5
Gene names	Protein names	Ratio PDR5pro/Empty	Log2 ratio PDR5pro/Empty	Intensity	Ratio count (5 or more)	Ratio variability [%]
PDR1	Transcription factor PDR1	7.5398	2.91453	7719400000	150	118.31
PDR3	Transcription factor PDR3	6.0698	2.60165	176420000	11	120.8
SSN2	Mediator of RNA polymerase II transcription subunit 13	2.5396	1.3446	19280000	6	21.318
SWI1	SWI/SNF chromatin-remodeling complex subunit SWI1	2.3186	1.21325	220130000	19	57.584
SWI3	SWI/SNF complex subunit SWI3	2.2549	1.17306	444770000	28	26.746
SWP82	SWI/SNF global transcription activator complex subunit SWP82	2.1586	1.1101	84329000	8	23.447
SNF6	Transcription regulatory protein SNF6	2.143	1.09963	58138000	5	30.206
SNF12	Transcription regulatory protein SNF12	2.0082	1.0059	91481000	12	36.234
SNF5	SWI/SNF chromatin-remodeling complex subunit SNF5	1.9133	0.936063	155480000	21	28.856
SNF2	Transcription regulatory protein SNF2	1.9133	0.936063	247000000	31	46.142
GAL11	Mediator of RNA polymerase II transcription subunit 15	1.7128	0.776357	308770000	20	43.482
UME6	Transcriptional regulatory protein UME6	1.7009	0.766298	287820000	28	21.067
MED2	Mediator of RNA polymerase II transcription subunit 2	1.5904	0.66939	45799000	5	7.9948
GND1	6-phosphogluconate dehydrogenase, decarboxylating 1	1.5744	0.654802	24951000	5	35.166
SIN4	Mediator of RNA polymerase II transcription subunit 16	1.541	0.623867	124750000	11	43.544
PGD1	Mediator of RNA polymerase II transcription subunit 3	1.5353	0.618521	59573000	6	64.917
ARO8	Aromatic/aminoadipate aminotransferase 1	1.5211	0.605115	21992000	5	49.719
RGR1	Mediator of RNA polymerase II transcription subunit 14	1.5053	0.590051	206930000	21	22.6
SRB4	Mediator of RNA polymerase II transcription subunit 17	1.4894	0.574731	68904000	7	25.279
SRB2	Mediator of RNA polymerase II transcription subunit 20	1.4662	0.552082	42228000	6	10.952
ZRT1	Zinc-regulated transporter 1	1.4585	0.544485	99636000	10	10.658
MED4	Mediator of RNA polymerase II transcription subunit 4	1.4503	0.536351	79981000	10	10.071
RTF1	RNA polymerase-associated protein RTF1	1.4422	0.528271	40736000	8	40.803
HSP42	Heat shock protein 42	1.4187	0.50457	48381000	6	7.733
SPT23	Protein SPT23	1.4069	0.49252	31887000	5	26.653
SDS3	Transcriptional regulatory protein SDS3	1.4043	0.489851	41787000	5	35.934
MED1	Mediator of RNA polymerase II transcription subunit 1	1.3881	0.473112	32607000	5	26.492
MYO4	Myosin-4	1.3865	0.471448	51188000	10	27.401
NUT1	Mediator of RNA polymerase II transcription subunit 5	1.381	0.465713	131690000	11	27.787
UPC2	Sterol uptake control protein 2	1.3759	0.460376	18893000	5	9.6436
ASG1	Activator of stress genes 1	1.3732	0.457542	690970000	39	41.052
ROX3	Mediator of RNA polymerase II transcription subunit 19	1.3588	0.442333	42565000	5	104.83
NMD5	Nonsense-mediated mRNA decay protein 5	1.3514	0.434455	78343000	9	10.911
ECM22	Sterol regulatory element-binding protein ECM22	1.3466	0.429321	39788000	6	13.094
YFR016C	Uncharacterized protein YFR016C	1.3394	0.421587	40904000	9	53.165
TGL4	Lipase 4	1.3271	0.408277	27428000	5	35.387
MYO2	Myosin-2	1.3238	0.404685	421980000	43	36.828
YGR122W	Uncharacterized protein YGR122W	1.3184	0.398788	18062000	5	17.485
MDJ1	DnaJ homolog 1, mitochondrial	1.3055	0.384602	53960000	6	20.618
SWI4	Regulatory protein SWI4	1.304	0.382944	121210000	11	73.621
SWI6	Regulatory protein SWI6	1.3032	0.382059	133660000	11	12.859
MLC1	Myosin light chain 1	1.295	0.372952	361430000	23	23.946
VPH1	V-type proton ATPase subunit a, vacuolar isoform	1.2881	0.365245	18028000	5	20.811
DOT6	Transcriptional regulatory protein DOT6	1.2859	0.362778	236170000	19	84.873
CDC73	Cell division control protein 73	1.2805	0.356707	38310000	7	13.219
MED6	Mediator of RNA polymerase II transcription subunit 6	1.2719	0.346985	35394000	9	47.487
PHO23	Transcriptional regulatory protein PHO23	1.2671	0.34153	20961000	5	10.317
PTC3	Protein phosphatase 2C homolog 3	1.2649	0.339023	69308000	8	30.065
RXT2	Transcriptional regulatory protein RXT2	1.2615	0.33514	81845000	7	20.824
RPA43	DNA-directed RNA polymerase I subunit RPA43	1.2582	0.331361	69835000	9	17.198
MCX1	Mitochondrial clpX-like chaperone MCX1	1.2563	0.329181	141600000	11	119.24
GZF3	Protein GZF3	1.2558	0.328607	30860000	6	28.739
SMY1	Kinesin-related protein SMY1	1.2554	0.328147	24564000	5	17.336
AHA1	Hsp90 co-chaperone AHA1	1.2525	0.324811	666810000	29	29.396
AKL1	Serine/threonine-protein kinase AKL1	1.2519	0.324119	69748000	14	21.29
COG3	Conserved oligomeric Golgi complex subunit 3	1.2449	0.31603	24988000	7	28.404
SSF1;SSF2	Ribosome biogenesis protein SSF1;Ribosome biogenesis protein SSF2	1.2439	0.314871	32623000	6	21.701
POP2	Poly(A) ribonuclease POP2	1.2424	0.31313	92283000	6	12.385
MET4	Transcriptional activator of sulfur metabolism MET4	1.2361	0.305795	69708000	9	13.128
SST2	Protein SST2	1.2349	0.304394	137030000	14	19.635
BAS1	Myb-like DNA-binding protein BAS1	1.2329	0.302056	40040000	8	22.416
CDC12	Cell division control protein 12	1.2306	0.299362	24831000	6	13.49
CDC24	Cell division control protein 24	1.2285	0.296898	35733000	5	12.496
NOT3	General negative regulator of transcription subunit 3	1.2268	0.2949	181640000	25	19.615
LST8	Target of rapamycin complex subunit LST8	1.2263	0.294312	39745000	8	25.976
TAO3	Cell morphogenesis protein PAG1	1.2216	0.288772	26182000	7	21.09
SRL2	Protein SRL2	1.2207	0.287709	42110000	6	19.726
ACT1	Actin	1.2185	0.285106	1578600000	38	30.7
SAN1	Protein SAN1	1.2171	0.283448	26220000	5	22.818
ADA2	Transcriptional adapter 2	1.2081	0.27274	168250000	17	12.79
MBP1	Transcription factor MBP1	1.2046	0.268554	38887000	8	26.216
CSE1	Importin alpha re-exporter	1.2045	0.268434	66424000	5	13.814
NOT5	General negative regulator of transcription subunit 5	1.2031	0.266757	35862000	9	64.198
VMA8	V-type proton ATPase subunit D	1.2013	0.264596	348720000	29	20.51
GCN5	Histone acetyltransferase GCN5	1.1991	0.261952	292650000	22	12.923
DBP6	ATP-dependent RNA helicase DBP6	1.1985	0.26123	106160000	10	21.904
YGR130C	Uncharacterized protein YGR130C	1.1983	0.260989	18805000	7	34.207
SIN3	Transcriptional regulatory protein SIN3	1.1979	0.260507	259350000	29	13
SIR4	Regulatory protein SIR4	1.1947	0.256648	23120000	7	20.79
SPT3	Protein SPT3	1.1932	0.254836	202210000	15	27.967
SGF29	SAGA-associated factor 29	1.1915	0.252779	43136000	6	16.305
CDC39	General negative regulator of transcription subunit 1	1.1897	0.250598	253400000	26	35.933
SPT8	Transcription factor SPT8	1.1884	0.249021	323970000	21	25.64
RRP3	ATP-dependent rRNA helicase RRP3	1.1879	0.248413	347520000	24	38.815
LEO1	RNA polymerase-associated protein LEO1	1.1877	0.24817	62777000	11	25.708
PEP1	Vacuolar protein sorting/targeting protein VPS10	1.1858	0.245861	35034000	10	16.227
YHM2	Citrate/oxoglutarate carrier protein	1.1843	0.244035	100010000	8	22.039
UFD4	Ubiquitin fusion degradation protein 4	1.1839	0.243547	24667000	5	13.339
PUF6	Pumilio homology domain family member 6	1.1831	0.242572	55000000	5	4.8178
BEM3	GTPase-activating protein BEM3	1.1826	0.241962	46359000	10	24.684
DRS1	ATP-dependent RNA helicase DRS1	1.18	0.238787	68821000	8	15.949
NGG1	Chromatin-remodeling complexes subunit NGG1	1.1778	0.236095	322970000	26	12.374
HSP26	Heat shock protein 26	1.1769	0.234992	68736000	6	16.388
ENO2	Enolase 2	1.1765	0.234501	486380000	22	39.113
TOR1	Serine/threonine-protein kinase TOR1	1.176	0.233888	34687000	7	86.397
PGM1	Phosphoglucomutase 1	1.1757	0.23352	95426000	11	40.373
SEC3	Exocyst complex component SEC3	1.174	0.231432	85072000	19	18.871
PMA1;PMA2	Plasma membrane ATPase 1;Plasma membrane ATPase 2	1.1738	0.231187	5817600000	111	21.007
CDC3	Cell division control protein 3	1.1737	0.231064	191810000	19	58.917
CCR4	Glucose-repressible alcohol dehydrogenase transcriptional effector	1.1737	0.231064	36609000	7	7.6392
SBE22	Protein SBE22	1.1733	0.230572	25644000	6	11.908
SPT7	Transcriptional activator SPT7	1.1725	0.229588	674410000	44	34.02
YPR089W	Dilute domain-containing protein YPR089W	1.1714	0.228234	40759000	5	9.1427
MOT2	General negative regulator of transcription subunit 4	1.1711	0.227864	204500000	9	114.24
DNM1	Dynamin-related protein DNM1	1.1695	0.225892	101930000	13	30.395
NBA1	Protein NBA1	1.1677	0.22367	54364000	9	60.888
ATP2	ATP synthase subunit beta, mitochondrial	1.1673	0.223175	117070000	11	39.435
ATP1	ATP synthase subunit alpha, mitochondrial	1.1669	0.222681	139840000	9	48.168
PAF1	RNA polymerase II-associated protein 1	1.1669	0.222681	84836000	6	75.901
UBP8	Ubiquitin carboxyl-terminal hydrolase 8	1.1664	0.222063	75574000	9	12.265
SPT20	Transcription factor SPT20	1.1651	0.220454	212220000	18	17.632
PBP1	PAB1-binding protein 1	1.1634	0.218347	181250000	18	15.813
MRH1	Protein MRH1	1.1624	0.217107	321540000	10	7.6749
RPA135	DNA-directed RNA polymerase I subunit RPA135	1.1617	0.216238	556620000	40	17.951
SGF11	SAGA-associated factor 11	1.1615	0.215989	103160000	6	15.438
CCT8	T-complex protein 1 subunit theta	1.1607	0.214995	452220000	23	11.696
JSN1	Protein JSN1	1.1574	0.210888	30101000	5	14.442
SGF73	SAGA-associated factor 73	1.1567	0.210015	362360000	25	11.617
LSM12	Protein LSM12	1.1562	0.209391	106050000	9	17.401
PSP2	Protein PSP2	1.1544	0.207143	42691000	7	3.1628
SEC5	Exocyst complex component SEC5	1.1533	0.205768	37185000	7	42.229
YDJ1	Mitochondrial protein import protein MAS5	1.153	0.205393	749180000	42	23.9
VMA6	V-type proton ATPase subunit d	1.1523	0.204516	67548000	6	23.432
EMG1	Ribosomal RNA small subunit methyltransferase NEP1	1.1516	0.20364	39526000	6	66.166
NAP1	Nucleosome assembly protein	1.1508	0.202637	84091000	7	35.755
PUF4	Pumilio homology domain family member 4	1.1506	0.202386	103910000	16	19.696
EIS1	Eisosome protein 1	1.1503	0.20201	72592000	12	16.409
MRC1	Mediator of replication checkpoint protein 1	1.1503	0.20201	129830000	16	16.789
BUD27	Bud site selection protein 27	1.149	0.200379	25601000	5	92.439
RPA190	DNA-directed RNA polymerase I subunit RPA190	1.1489	0.200253	631540000	54	19.796
CDC53	Cell division control protein 53	1.1482	0.199374	52611000	6	5.1445
HXT3	Low-affinity glucose transporter HXT3	1.1479	0.198997	82674000	5	33.139
NUP84	Nucleoporin NUP84	1.1473	0.198243	30627000	6	13.772
YAP1	AP-1-like transcription factor YAP1	1.1469	0.19774	42224000	6	8.9856
RPA49	DNA-directed RNA polymerase I subunit RPA49	1.1453	0.195726	214040000	15	15.273
PSE1	Importin subunit beta-3	1.1444	0.194591	222800000	16	11.77
HFI1	Transcriptional coactivator HFI1/ADA1	1.1433	0.193204	255670000	23	12.383
STU2	Protein STU2	1.1432	0.193078	53688000	9	42.53
VID27	Vacuolar import and degradation protein 27	1.1423	0.191942	175260000	16	40.402
RPT1	26S protease regulatory subunit 7 homolog	1.1422	0.191815	82747000	8	10.509
CBK1	Serine/threonine-protein kinase CBK1	1.142	0.191563	30548000	5	11.821
PBP4	Protein PBP4	1.1413	0.190678	145860000	10	14.628
UTP20	U3 small nucleolar RNA-associated protein 20	1.1407	0.189919	62919000	10	17.365
NSP1	Nucleoporin NSP1	1.1405	0.189666	364060000	23	33.904
KAP104	Importin subunit beta-2	1.1397	0.188654	37774000	6	13.841
CCT4	T-complex protein 1 subunit delta	1.1394	0.188274	287800000	18	18.465
POL5	DNA polymerase V	1.1387	0.187388	87605000	6	18.897
RPP0	60S acidic ribosomal protein P0	1.1384	0.187008	1910700000	9	7.9873
CCT3	T-complex protein 1 subunit gamma	1.1384	0.187008	458320000	25	81.624
PET9	ADP,ATP carrier protein 2	1.1381	0.186627	308310000	11	24.038
MON2	Protein MON2	1.1375	0.185867	104590000	7	42.173
SRB7	Mediator of RNA polymerase II transcription subunit 21	1.1374	0.18574	45626000	8	20.936
DHH1	ATP-dependent RNA helicase DHH1	1.137	0.185232	923440000	24	17.773
WHI3	Protein WHI3	1.1363	0.184344	48460000	5	9.3612
RET2	Coatomer subunit delta	1.1361	0.18409	177460000	10	14.829
DED1	ATP-dependent RNA helicase DED1	1.136	0.183963	2287500000	93	18.94
SEC7	Protein transport protein SEC7	1.135	0.182692	467520000	42	17.264
IST2	Increased sodium tolerance protein 2	1.1345	0.182057	144080000	15	84.456
RPS27B;RPS27A	40S ribosomal protein S27-B;40S ribosomal protein S27-A	1.1342	0.181675	1229100000	21	23.743
IES1	Ino eighty subunit 1	1.1335	0.180784	119550000	15	32.334
PIM1	Lon protease homolog, mitochondrial	1.133	0.180148	40939000	6	88.355
MIS1	C-1-tetrahydrofolate synthase, mitochondrial;Methylenetetrahydrofolate dehydrogenase;Methenyltetrahydrofolate cyclohydrolase;Formyltetrahydrofolate synthetase	1.1327	0.179766	236440000	24	46.699
CCT7	T-complex protein 1 subunit eta	1.1326	0.179638	98886000	10	27.036
TDH3	Glyceraldehyde-3-phosphate dehydrogenase 3	1.1316	0.178364	1143000000	39	57.38
VMA2	V-type proton ATPase subunit B	1.1274	0.172999	317350000	33	19.031
VMA1	V-type proton ATPase catalytic subunit A;Endonuclease PI-SceI	1.1259	0.171079	325960000	27	46.911
GCN1	Translational activator GCN1	1.1252	0.170181	1247600000	61	13.307
IVY1	Protein IVY1	1.125	0.169925	24555000	6	26.549
IES3	Ino eighty subunit 3	1.1244	0.169155	129750000	11	37.959
ARD1	N-terminal acetyltransferase A complex catalytic subunit ARD1	1.1236	0.168129	84149000	8	13.074
EDC3	Enhancer of mRNA-decapping protein 3	1.1228	0.167101	75546000	9	19.42
CTR9	RNA polymerase-associated protein CTR9	1.1217	0.165687	60330000	8	37.48
RPT6	26S protease regulatory subunit 8 homolog	1.1209	0.164658	31539000	5	36.773
NIC96	Nucleoporin NIC96	1.1209	0.164658	142340000	14	11.705
PYC1;PYC2	Pyruvate carboxylase 1;Pyruvate carboxylase 2	1.1203	0.163885	16176000	5	18.629
RPP2A	60S acidic ribosomal protein P2-alpha	1.1201	0.163628	447910000	5	12.904
BOI2	Protein BOI2	1.1198	0.163241	20955000	5	11.942
ARX1	Probable metalloprotease ARX1	1.1197	0.163112	39913000	7	22.99
CEX1	Cytoplasmic export protein 1	1.118	0.16092	119470000	17	35.941
UTP5	U3 small nucleolar RNA-associated protein 5	1.1173	0.160017	63665000	5	12.469
TPI1	Triosephosphate isomerase	1.115	0.157044	40483000	5	21.352
PGK1	Phosphoglycerate kinase	1.1148	0.156785	331630000	19	29.797
SEC16	COPII coat assembly protein SEC16	1.1147	0.156655	436700000	39	43.167
GSF2	Glucose-signaling factor 2	1.1139	0.15562	99423000	10	35.645
CLU1	Clustered mitochondria protein 1	1.1138	0.15549	1073000000	67	30.708
YPK1	Serine/threonine-protein kinase YPK1	1.113	0.154454	215300000	18	16.196
TCP1	T-complex protein 1 subunit alpha	1.1126	0.153935	378350000	21	26.523
NUG1	Nuclear GTP-binding protein NUG1	1.1123	0.153546	340720000	23	16.412
YRA1	RNA annealing protein YRA1	1.1122	0.153416	501870000	10	9.8575
BMH1	Protein BMH1	1.112	0.153157	489930000	22	37.724
NAM7	ATP-dependent helicase NAM7	1.1117	0.152768	69189000	12	11.944
RBG1	Ribosome-interacting GTPase 1	1.1115	0.152508	226130000	10	71.531
POR1	Mitochondrial outer membrane protein porin 1	1.1087	0.148869	264340000	15	36.302
SEC13	Protein transport protein SEC13	1.1064	0.145873	93932000	8	35.626
HRP1	Nuclear polyadenylated RNA-binding protein 4	1.1052	0.144307	26447000	7	27.297
ECM29	Proteasome component ECM29	1.1051	0.144177	190200000	22	31.138
BEM1	Bud emergence protein 1	1.1044	0.143263	57527000	6	52.312
RFC3	Replication factor C subunit 3	1.1043	0.143132	133990000	7	92.18
TUP1	General transcriptional corepressor TUP1	1.1039	0.142609	111400000	12	17.471
PRE6	Proteasome subunit alpha type-4	1.1037	0.142348	19524000	5	16.979
TOD6	Transcriptional regulatory protein TOD6	1.1035	0.142087	73364000	11	8.6211
DBP5	ATP-dependent RNA helicase DBP5	1.1034	0.141956	812070000	35	20.526
IKI3	Elongator complex protein 1	1.1022	0.140386	25827000	6	8.5173
RFC2	Replication factor C subunit 2	1.1013	0.139208	161890000	13	13.339
PUF3	mRNA-binding protein PUF3	1.1012	0.139077	95553000	9	28.355
NHP10	Non-histone protein 10	1.1005	0.138159	108060000	13	20.257
BBC1	Myosin tail region-interacting protein MTI1	1.1	0.137504	201420000	23	19.114
NUP133	Nucleoporin NUP133	1.1	0.137504	95081000	14	20.382
STE20	Serine/threonine-protein kinase STE20	1.0994	0.136716	14660000	5	7.6155
RPT3	26S protease regulatory subunit 6B homolog	1.0993	0.136585	63805000	8	23.775
KRE2	Glycolipid 2-alpha-mannosyltransferase	1.0987	0.135798	42698000	6	17.279
TUB2	Tubulin beta chain	1.0987	0.135798	439330000	31	21.126
NOP9	Nucleolar protein 9	1.0985	0.135535	48058000	6	16.902
GLO3	ADP-ribosylation factor GTPase-activating protein GLO3	1.0984	0.135404	115880000	13	24.164
RPD3	Histone deacetylase RPD3	1.0978	0.134615	87060000	8	12.793
YCR087C-A	UPF0743 protein YCR087C-A	1.0978	0.134615	44254000	7	6.6101
SEC21	Coatomer subunit gamma	1.0977	0.134484	281300000	25	36.054
TUB1	Tubulin alpha-1 chain	1.0977	0.134484	264000000	14	46.352
FUN30	ATP-dependent helicase FUN30	1.0973	0.133958	30007000	6	20.332
KRE33	UPF0202 protein KRE33	1.0969	0.133432	480370000	36	40.86
IDH1	Isocitrate dehydrogenase [NAD] subunit 1, mitochondrial	1.0966	0.133037	95918000	8	45.591
NUP188	Nucleoporin NUP188	1.0961	0.132379	45976000	6	11.099
DBP10	ATP-dependent RNA helicase DBP10	1.0952	0.131194	26944000	6	14.558
CYC8	General transcriptional corepressor CYC8	1.0951	0.131063	84749000	12	12.347
RPN3	26S proteasome regulatory subunit RPN3	1.0942	0.129876	27418000	5	10.421
CDC10	Cell division control protein 10	1.0939	0.129481	73705000	9	20.252
RPT5	26S protease regulatory subunit 6A	1.0933	0.128689	38178000	7	26.445
UME1	Transcriptional regulatory protein UME1	1.0909	0.125519	101690000	13	11.436
GCN20	Protein GCN20	1.0892	0.123269	251200000	23	22.116
RLP7	Ribosome biogenesis protein RLP7	1.0892	0.123269	108460000	5	58.773
BFR1	Nuclear segregation protein BFR1	1.0889	0.122871	435010000	33	26.163
RNQ1	[PIN+] prion protein RNQ1	1.0885	0.122341	239660000	12	10.547
BEM2	GTPase-activating protein BEM2/IPL2	1.0878	0.121413	59198000	12	22.09
MRT4	Ribosome assembly factor MRT4	1.0875	0.121015	67500000	6	33.773
RVS167	Reduced viability upon starvation protein 167	1.0873	0.12075	371900000	21	10.567
PGI1	Glucose-6-phosphate isomerase	1.0866	0.119821	33761000	6	24.544
RPN1	26S proteasome regulatory subunit RPN1	1.0852	0.117961	79573000	9	28.52
PEP4	Saccharopepsin	1.0852	0.117961	130160000	18	18.545
NUP145	Nucleoporin NUP145;Nucleoporin NUP145N;Nucleoporin NUP145C	1.0846	0.117163	71165000	12	25.047
MAK21	Ribosome biogenesis protein MAK21	1.084	0.116365	148080000	15	23.317
RGD1	RHO GTPase-activating protein RGD1	1.0833	0.115433	37722000	8	40.304
GCD2	Translation initiation factor eIF-2B subunit delta	1.0833	0.115433	32657000	6	30.05
UGP1	UTP--glucose-1-phosphate uridylyltransferase	1.0825	0.114367	141640000	9	122.83
NMD2	Nonsense-mediated mRNA decay protein 2	1.0821	0.113834	12820000	5	52.534
MKT1	Protein MKT1	1.0817	0.1133	93572000	7	7.0593
RFC5	Replication factor C subunit 5	1.08	0.111031	33392000	5	26.085
KTR1	Alpha-1,2 mannosyltransferase KTR1	1.0786	0.10916	30073000	5	12.88
NCE102	Non-classical export protein 2	1.0785	0.109026	87377000	5	9.5493
ECM16	Probable ATP-dependent RNA helicase DHR1	1.0783	0.108759	53984000	10	31.504
NUP192	Nucleoporin NUP192	1.0773	0.10742	39926000	8	9.7437
ENP1	Essential nuclear protein 1	1.0769	0.106884	150560000	12	7.026
NUP159	Nucleoporin NUP159	1.0769	0.106884	125150000	22	22.735
HEH2	Inner nuclear membrane protein HEH2	1.0759	0.105544	30364000	8	13.209
STM1	Suppressor protein STM1	1.0755	0.105008	222900000	18	12.093
BRO1	Vacuolar-sorting protein BRO1	1.0751	0.104471	66965000	11	53.312
NOP8	60S ribosome subunit biogenesis protein NOP8	1.0749	0.104202	81018000	10	12.42
RTN1	Reticulon-like protein 1	1.0747	0.103934	569240000	19	19.523
RPN7	26S proteasome regulatory subunit RPN7	1.0739	0.10286	80022000	8	63.843
YSH1	Endoribonuclease YSH1	1.0739	0.10286	30270000	7	41.091
COG4	Conserved oligomeric Golgi complex subunit 4	1.0735	0.102322	32980000	7	29.178
RPS1A	40S ribosomal protein S1-A	1.0731	0.101785	135010000	5	11.809
COY1	Protein CASP	1.073	0.10165	72719000	10	56.245
NOC3	Nucleolar complex-associated protein 3	1.0723	0.100709	27010000	6	17.315
SAH1	Adenosylhomocysteinase	1.072	0.100305	62435000	7	14.084
RPL34A;RPL34B	60S ribosomal protein L34-A;60S ribosomal protein L34-B	1.0717	0.0999011	635020000	6	19.306
SEC26	Coatomer subunit beta	1.0717	0.0999011	278400000	20	21.891
RFC1	Replication factor C subunit 1	1.0715	0.0996319	117090000	18	22.643
NUP157	Nucleoporin NUP157	1.071	0.0989585	90457000	15	13.587
RVS161	Reduced viability upon starvation protein 161	1.0707	0.0985543	165140000	11	19.419
SEC27	Coatomer subunit beta	1.0704	0.09815	392980000	30	27.391
NOP14	Nucleolar complex protein 14	1.0703	0.0980152	133870000	13	49.905
CCT2	T-complex protein 1 subunit beta	1.0698	0.0973411	172110000	16	11.736
SCS2	Vesicle-associated membrane protein-associated protein SCS2	1.0695	0.0969365	141600000	13	12.89
RPL33A	60S ribosomal protein L33-A	1.0688	0.0959919	648910000	9	8.572
RPL31B	60S ribosomal protein L31-B	1.0687	0.0958569	791450000	13	13.763
PDC1	Pyruvate decarboxylase isozyme 1	1.0687	0.0958569	556000000	32	25.016
SRP54	Signal recognition particle subunit SRP54	1.0685	0.0955869	183970000	12	22.307
CDC9	DNA ligase 1	1.0683	0.0953168	38519000	6	13.241
TY1B-PR2;TY1B-ML1;TY1B-DR5	Transposon Ty1-PR2 Gag-Pol polyprotein;Capsid protein;Ty1 protease;Integrase;Reverse transcriptase/ribonuclease H;Transposon Ty1-ML1 Gag-Pol polyprotein;Capsid protein;Ty1 protease;Integrase;Reverse transcriptase/ribonuclease H;Transposon Ty1-DR5 Gag-Pol polyprotein;Capsid protein;Ty1 protease;Integrase;Reverse transcriptase/ribonuclease H	1.0676	0.0943712	91355000	5	16.001
GLC7	Serine/threonine-protein phosphatase PP1-2	1.0675	0.0942361	70472000	8	10.985
POM152	Nucleoporin POM152	1.0672	0.0938306	56140000	11	15.609
RPP2B	60S acidic ribosomal protein P2-beta	1.067	0.0935602	324590000	9	46.062
RPL1B;RPL1A	60S ribosomal protein L1-B;60S ribosomal protein L1-A	1.0664	0.0927487	1397000000	47	21.971
RPL24B	60S ribosomal protein L24-B	1.0664	0.0927487	534460000	16	22.197
KRE6	Beta-glucan synthesis-associated protein KRE6	1.0658	0.0919367	21711000	5	22.002
URA2	Protein URA2;Glutamine-dependent carbamoyl-phosphate synthase;Aspartate carbamoyltransferase	1.0658	0.0919367	629980000	49	24.024
RPS7B	40S ribosomal protein S7-B	1.0657	0.0918014	1319900000	43	26.416
FUN12	Eukaryotic translation initiation factor 5B	1.0656	0.091666	516600000	33	13.115
COP1	Coatomer subunit alpha	1.065	0.0908534	260770000	25	20.949
CHC1	Clathrin heavy chain	1.0648	0.0905825	308530000	29	24.509
USO1	Intracellular protein transport protein USO1	1.0648	0.0905825	108070000	24	16.69
SEC10	Exocyst complex component SEC10	1.0647	0.090447	39080000	5	26.032
CPS1	Carboxypeptidase S	1.0644	0.0900404	43875000	5	4.5877
SDA1	Protein SDA1	1.0641	0.0896337	105890000	6	111.08
ERV46	ER-derived vesicles protein ERV46	1.0638	0.0892269	100280000	10	9.7665
SAR1	Small COPII coat GTPase SAR1	1.0635	0.08882	136490000	6	17.371
MDN1	Midasin	1.0626	0.0875986	489120000	52	37.841
MSS116	ATP-dependent RNA helicase MSS116, mitochondrial	1.0625	0.0874628	50874000	7	96.406
IES5	Ino eighty subunit 5	1.0625	0.0874628	68824000	6	19.472
STT4	Phosphatidylinositol 4-kinase STT4	1.0624	0.0873271	53920000	7	129.85
URB1	Nucleolar pre-ribosomal-associated protein 1	1.0619	0.0866479	186880000	16	49.101
IMP4	U3 small nucleolar ribonucleoprotein protein IMP4	1.0616	0.0862403	123640000	15	17.252
RPS31	Ubiquitin-40S ribosomal protein S31;Ubiquitin;40S ribosomal protein S31	1.0616	0.0862403	879800000	18	18.693
NOG1	Nucleolar GTP-binding protein 1	1.061	0.0854247	245620000	21	15.418
TAF10	Transcription initiation factor TFIID subunit 10	1.0594	0.0832474	172930000	8	16.319
NOG2	Nucleolar GTP-binding protein 2	1.0562	0.078883	216610000	17	19.829
TAF12	Transcription initiation factor TFIID subunit 12	1.0561	0.0787464	772450000	41	31.033
WHI4	Protein WHI4	1.0553	0.0776532	66093000	9	109.63
CRM1	Exportin-1	1.0552	0.0775165	245930000	13	11.576
HAS1	ATP-dependent RNA helicase HAS1	1.0545	0.0765591	256700000	18	18.356
SSE1	Heat shock protein homolog SSE1	1.0542	0.0761486	265220000	18	48.441
RRP12	Ribosomal RNA-processing protein 12	1.0532	0.0747794	174500000	18	23.962
RPL42B;RPL42A	60S ribosomal protein L42-B;60S ribosomal protein L42-A	1.0527	0.0740944	167960000	6	12.986
GLE2	Nucleoporin GLE2	1.0521	0.0732718	48312000	12	33.642
ARB1	ABC transporter ATP-binding protein ARB1	1.0512	0.0720372	1835800000	28	57.461
CRN1	Coronin-like protein	1.0511	0.0718999	48692000	8	45.127
RPL18B;RPL18A	60S ribosomal protein L18-B;60S ribosomal protein L18-A	1.0509	0.0716254	1447200000	13	19.745
RPL13B	60S ribosomal protein L13-B	1.0497	0.0699771	2243100000	60	19.196
GAS1	1,3-beta-glucanosyltransferase GAS1	1.0495	0.0697022	98148000	6	4.0931
ENP2	Ribosome biogenesis protein ENP2	1.0493	0.0694272	33938000	7	46.847
FAS1	Fatty acid synthase subunit beta;3-hydroxyacyl-[acyl-carrier-protein] dehydratase;Enoyl-[acyl-carrier-protein] reductase [NADH];[Acyl-carrier-protein] acetyltransferase;[Acyl-carrier-protein] malonyltransferase;S-acyl fatty acid synthase thioesterase	1.0491	0.0691522	1391700000	77	16.865
RPS22B;RPS22A	40S ribosomal protein S22-B;40S ribosomal protein S22-A	1.0489	0.0688771	511000000	16	31.645
CDC60	Leucine--tRNA ligase, cytoplasmic	1.0481	0.0677764	27760000	7	23.031
FAA4	Long-chain-fatty-acid--CoA ligase 4	1.0479	0.067501	350330000	19	15.417
SCJ1	DnaJ-related protein SCJ1	1.0475	0.0669502	46737000	9	33.532
RPS3	40S ribosomal protein S3	1.0474	0.0668125	3410800000	52	22.203
NUP82	Nucleoporin NUP82	1.0472	0.066537	17704000	5	13.283
PFK2	ATP-dependent 6-phosphofructokinase subunit beta	1.047	0.0662614	101050000	14	24.923
KAP95	Importin subunit beta-1	1.0454	0.0640551	193240000	8	4.9464
NOP2	25S rRNA (cytosine(2870)-C(5))-methyltransferase	1.0453	0.0639171	170210000	12	26.853
PIL1	Sphingolipid long chain base-responsive protein PIL1	1.0451	0.063641	363670000	15	19.839
PUB1	Nuclear and cytoplasmic polyadenylated RNA-binding protein PUB1	1.0446	0.0629506	93391000	5	35.263
PDA1	Pyruvate dehydrogenase E1 component subunit alpha, mitochondrial	1.0428	0.0604625	85374000	8	25.163
SIS1	Protein SIS1	1.0414	0.0585243	70381000	10	21.415
SEC8	Exocyst complex component SEC8	1.0409	0.0578315	34972000	5	45.413
RPL22A	60S ribosomal protein L22-A	1.0405	0.057277	51749000	5	13.592
ARP8	Actin-like protein ARP8	1.0402	0.0568609	88164000	10	15.983
RIF1	Telomere length regulator protein RIF1	1.0394	0.055751	226660000	17	30.705
RPS12	40S ribosomal protein S12	1.0393	0.0556122	924620000	10	7.2598
NAT1	N-terminal acetyltransferase A complex subunit NAT1	1.0386	0.0546401	196270000	18	55.13
BNI1	Protein BNI1	1.0385	0.0545012	47128000	13	30.078
SSD1	Protein SSD1	1.0382	0.0540844	96940000	17	26.027
LSB3	LAS seventeen-binding protein 3	1.0378	0.0535284	45641000	6	16.175
ARF1;ARF2	ADP-ribosylation factor 1;ADP-ribosylation factor 2	1.0366	0.0518593	258360000	8	9.9334
RSP5	E3 ubiquitin-protein ligase RSP5	1.0365	0.0517201	54129000	9	54.719
SNU13	13 kDa ribonucleoprotein-associated protein	1.0351	0.0497702	505280000	10	11.423
SCP160	Protein SCP160	1.0344	0.0487942	695630000	48	23.753
ACC1	Acetyl-CoA carboxylase;Biotin carboxylase	1.0325	0.0461418	996310000	67	38.782
CDC19	Pyruvate kinase 1	1.0324	0.046002	765060000	32	18.179
TAF6	Transcription initiation factor TFIID subunit 6	1.0323	0.0458623	379270000	23	24.895
RPL12B;RPL12A	60S ribosomal protein L12-B;60S ribosomal protein L12-A	1.0322	0.0457225	1812000000	40	35.892
NOP7	Pescadillo homolog	1.0322	0.0457225	209180000	14	20.995
MSN4	Zinc finger protein MSN4	1.0322	0.0457225	345550000	24	21.671
RPL14A	60S ribosomal protein L14-A	1.0314	0.044604	1548700000	32	32.59
RBG2	Ribosome-interacting GTPase 2	1.0313	0.0444641	61563000	8	14.918
RNR4	Ribonucleoside-diphosphate reductase small chain 2	1.0311	0.0441843	170550000	12	23.301
UBP3	Ubiquitin carboxyl-terminal hydrolase 3	1.0305	0.0433445	73756000	13	20.21
NOP56	Nucleolar protein 56	1.0302	0.0429244	912040000	36	34.103
SRP68	Signal recognition particle subunit SRP68	1.0302	0.0429244	35148000	6	11.93
BFR2	Protein BFR2	1.0299	0.0425043	67552000	8	8.633
RPL11B;RPL11A	60S ribosomal protein L11-B;60S ribosomal protein L11-A	1.0298	0.0423642	1474900000	14	23.997
SOF1	Protein SOF1	1.0288	0.0409625	62648000	11	34.617
HSP60	Heat shock protein 60, mitochondrial	1.0283	0.0402612	185220000	16	9.3498
FKH2	Fork head protein homolog 2	1.0282	0.0401209	36078000	6	16.408
SEH1	Nucleoporin SEH1	1.0278	0.0395596	84189000	10	9.4947
RPS18B;RPS18A	40S ribosomal protein S18-B;40S ribosomal protein S18-A	1.0273	0.0388576	2167700000	45	22.848
UTP18	U3 small nucleolar RNA-associated protein 18	1.0271	0.0385767	44600000	8	25.356
RPT4	26S protease subunit RPT4	1.0269	0.0382957	25487000	5	9.7738
EMP24	Endosomal protein P24B	1.0267	0.0380147	59733000	5	3.2858
ERB1	Ribosome biogenesis protein ERB1	1.0266	0.0378742	61454000	10	23.32
PAT1	DNA topoisomerase 2-associated protein PAT1	1.0264	0.0375931	139670000	13	28.04
ELP3	Elongator complex protein 3	1.0264	0.0375931	16491000	5	32.978
IRA2	Inhibitory regulator protein IRA2	1.026	0.0370307	26580000	5	70.351
TAF9	Transcription initiation factor TFIID subunit 9	1.0257	0.0366088	223500000	11	15.092
VPS41	Vacuolar protein sorting-associated protein 41	1.0252	0.0359054	55617000	5	61.958
RPS30B;RPS30A	40S ribosomal protein S30-B;40S ribosomal protein S30-A	1.0251	0.0357647	282780000	9	4.5522
CIC1	Proteasome-interacting protein CIC1	1.0249	0.0354832	96819000	10	24.127
TUF1	Elongation factor Tu, mitochondrial	1.0245	0.03492	74441000	10	29.846
NUM1	Nuclear migration protein NUM1	1.0244	0.0347792	154760000	12	116.59
HSC82	ATP-dependent molecular chaperone HSC82	1.0236	0.0336521	1733100000	51	17.088
RPS26B;RPS26A	40S ribosomal protein S26-B;40S ribosomal protein S26-A	1.0235	0.0335111	622860000	7	17.825
INO80	Putative DNA helicase INO80	1.0228	0.0325241	424170000	34	14.303
RPL27A;RPL27B	60S ribosomal protein L27-A;60S ribosomal protein L27-B	1.0227	0.032383	1541600000	23	10.674
GEA2	ARF guanine-nucleotide exchange factor 2	1.0222	0.0316775	56564000	11	36.033
RPS1B	40S ribosomal protein S1-B	1.0217	0.0309716	2227400000	57	20.608
RPL2B;RPL2A	60S ribosomal protein L2-B;60S ribosomal protein L2-A	1.0217	0.0309716	1983500000	42	17.447
ILV6	Acetolactate synthase small subunit, mitochondrial	1.0216	0.0308304	72228000	8	19.361
RPS24B;RPS24A	40S ribosomal protein S24-B;40S ribosomal protein S24-A	1.0215	0.0306892	1698400000	20	20.917
RPL10	60S ribosomal protein L10	1.0209	0.0298416	2593400000	31	16.049
BRE5	UBP3-associated protein BRE5	1.0207	0.0295589	63054000	7	48.224
UTP10	U3 small nucleolar RNA-associated protein 10	1.0206	0.0294175	263430000	19	90.982
SPA2	Protein SPA2	1.0203	0.0289934	240230000	34	27.281
NUP170	Nucleoporin NUP170	1.02	0.0285692	112560000	20	23.535
RVB1	RuvB-like protein 1	1.0199	0.0284277	1558000000	43	13.749
RPL36B	60S ribosomal protein L36-B	1.0193	0.0275787	1108800000	10	6.2003
TRA1	Transcription-associated protein 1	1.0193	0.0275787	1170000000	75	25.174
CTR86	Copper transport protein 86	1.0186	0.0265876	21183000	5	56.582
RPL21A;RPL21B	60S ribosomal protein L21-A;60S ribosomal protein L21-B	1.0181	0.0258793	1417800000	11	14.712
RAD5	DNA repair protein RAD5	1.0181	0.0258793	17554000	5	22.772
RPS14B	40S ribosomal protein S14-B	1.018	0.0257376	1885100000	33	19.959
CCT6	T-complex protein 1 subunit zeta	1.016	0.0229004	100330000	11	17.829
FAS2	Fatty acid synthase subunit alpha;Acyl carrier;3-oxoacyl-[acyl-carrier-protein] reductase;3-oxoacyl-[acyl-carrier-protein] synthase	1.0148	0.0211954	3156100000	99	64.806
RPS20	40S ribosomal protein S20	1.0139	0.0199154	1581000000	19	10.219
VAC8	Vacuolar protein 8	1.0139	0.0199154	76313000	7	11.263
RPS25A;RPS25B	40S ribosomal protein S25-A;40S ribosomal protein S25-B	1.0135	0.0193461	612610000	7	5.5185
UTP14	U3 small nucleolar RNA-associated protein 14	1.0135	0.0193461	25547000	8	22.016
GLT1	Glutamate synthase [NADH]	1.0134	0.0192037	60319000	11	35.191
YTM1	Ribosome biogenesis protein YTM1	1.0133	0.0190614	96355000	11	32.032
ARP7	Actin-related protein 7	1.0126	0.0180644	603250000	39	22.277
RDH54	DNA repair and recombination protein RDH54;DNA topoisomerase;Putative helicase	1.0124	0.0177794	23079000	6	33.659
RPL9A	60S ribosomal protein L9-A	1.0118	0.0169241	1333300000	25	35.594
OSH3	Oxysterol-binding protein homolog 3	1.0116	0.0166389	16833000	5	17.848
PWP1	Periodic tryptophan protein 1	1.0114	0.0163537	172150000	12	16.487
CHO2	Phosphatidylethanolamine N-methyltransferase	1.0114	0.0163537	102520000	11	30.467
GGA2	ADP-ribosylation factor-binding protein GGA2	1.0112	0.0160684	275240000	17	20.478
ALK1	Serine/threonine-protein kinase Haspin homolog ALK1	1.0112	0.0160684	30734000	6	16.324
GBP2	Single-strand telomeric DNA-binding protein GBP2	1.0111	0.0159257	30426000	6	21.667
DOP1	Protein dopey	1.0106	0.0152121	129100000	6	40.832
TIF4631	Eukaryotic initiation factor 4F subunit p150	1.0105	0.0150693	607200000	43	14.512
RPS13	40S ribosomal protein S13	1.009	0.0129262	1134200000	10	8.4762
RPL7A;RPL7B	60S ribosomal protein L7-A;60S ribosomal protein L7-B	1.0089	0.0127832	2000100000	26	10.589
SUI2	Eukaryotic translation initiation factor 2 subunit alpha	1.0088	0.0126402	100800000	5	11.579
SEC23	Protein transport protein SEC23	1.0088	0.0126402	35271000	6	14.203
ESF1	Pre-rRNA-processing protein ESF1	1.0086	0.0123541	36717000	8	13.825
RPL43B;RPL43A	60S ribosomal protein L43-B;60S ribosomal protein L43-A	1.0082	0.0117819	927970000	17	18.707
RPL32	60S ribosomal protein L32	1.0079	0.0113525	1016600000	16	34.756
RPL20B;RPL20A	60S ribosomal protein L20-B;60S ribosomal protein L20-A	1.0075	0.0107798	1936300000	14	25.38
IES2	Ino eighty subunit 2	1.0057	0.00820001	76044000	9	9.6268
TAF5	Transcription initiation factor TFIID subunit 5	1.0057	0.00820001	1091000000	55	57.471
SPF1	Manganese-transporting ATPase 1	1.0055	0.00791308	153090000	9	25.942
PAB1	Polyadenylate-binding protein, cytoplasmic and nuclear	1.0051	0.00733905	2637200000	86	29.57
RPL30	60S ribosomal protein L30	1.0049	0.00705194	480780000	15	23.459
FBA1	Fructose-bisphosphate aldolase	1.0049	0.00705194	134440000	8	21.763
SYP1	Suppressor of yeast profilin deletion	1.0049	0.00705194	55133000	10	10.566
MIR1	Mitochondrial phosphate carrier protein;Mitochondrial phosphate carrier protein, N-terminally processed	1.0047	0.00676478	171620000	5	56.835
BOI1	Protein BOB1	1.0044	0.00633393	34280000	9	26.597
RPS2	40S ribosomal protein S2	1.0043	0.00619029	1724100000	36	20.781
DBP3	ATP-dependent RNA helicase DBP3	1.0043	0.00619029	104560000	9	23.073
RPS21B	40S ribosomal protein S21-B	1.0034	0.00489684	1077400000	19	28.062
RPL3	60S ribosomal protein L3	1.0034	0.00489684	2751100000	46	12.888
RPL28	60S ribosomal protein L28	1.0033	0.00475306	608880000	12	12.585
KAP123	Importin subunit beta-4	1.003	0.00432161	422790000	25	13.97
FAR8	Factor arrest protein 8	1.0018	0.00259452	32323000	5	133.15
RPS11B;RPS11A	40S ribosomal protein S11-B;40S ribosomal protein S11-A	1.0014	0.00201836	2336800000	21	40.029
SAS10	Something about silencing protein 10	1.0011	0.00158609	59797000	6	13.573
RPL19B;RPL19A	60S ribosomal protein L19-B;60S ribosomal protein L19-A	1.0009	0.00129784	1554800000	24	31.613
RPS15	40S ribosomal protein S15	1.0008	0.00115369	1327100000	27	23.667
SMY2	Protein SMY2	1.0007	0.00100953	70868000	11	28.233
NEW1	[NU+] prion formation protein 1	1.0001	0.000144262	550680000	40	17.203
RPL16A	60S ribosomal protein L16-A	1.0001	0.000144262	326230000	9	7.498
EXO84	Exocyst complex component EXO84	0.99991	-0.000129848	22475000	5	27.032
COG6	Conserved oligomeric Golgi complex subunit 6	0.9997	-0.000432873	75929000	10	42.331
NUP2	Nucleoporin NUP2	0.99907	-0.00134233	103140000	18	16.548
GPM1	Phosphoglycerate mutase 1	0.99896	-0.00150118	121680000	7	23.624
RPL15A;RPL15B	60S ribosomal protein L15-A;60S ribosomal protein L15-B	0.99858	-0.00205008	1479800000	22	21.876
RPL16B	60S ribosomal protein L16-B	0.99809	-0.00275818	1653800000	20	20.739
RPL8B	60S ribosomal protein L8-B	0.99771	-0.00330756	2551200000	38	39.293
RPS5	40S ribosomal protein S5	0.99726	-0.00395841	2374000000	41	24.036
RPS8B;RPS8A	40S ribosomal protein S8-B;40S ribosomal protein S8-A	0.99704	-0.00427671	1753500000	20	11.423
RPS19B;RPS19A	40S ribosomal protein S19-B;40S ribosomal protein S19-A	0.99679	-0.0046385	1103200000	20	14.438
RPN2	26S proteasome regulatory subunit RPN2	0.9967	-0.00476877	41856000	5	8.7437
RPL35B;RPL35A	60S ribosomal protein L35-B;60S ribosomal protein L35-A	0.99664	-0.00485562	4903300000	19	126.89
RPS4B;RPS4A	40S ribosomal protein S4-B;40S ribosomal protein S4-A	0.99577	-0.00611554	2718700000	88	17.957
DBP9	ATP-dependent RNA helicase DBP9	0.99558	-0.00639085	48383000	8	12.469
SSA1	Heat shock protein SSA1	0.99472	-0.00763761	1092700000	40	32.254
SSC1	Heat shock protein SSC1, mitochondrial	0.99418	-0.00842101	1881600000	58	12.865
PFK1	ATP-dependent 6-phosphofructokinase subunit alpha	0.994	-0.00868224	559360000	41	43.615
UTP22	U3 small nucleolar RNA-associated protein 22	0.99338	-0.00958239	142190000	18	11.276
GCD11	Eukaryotic translation initiation factor 2 subunit gamma	0.99306	-0.0100472	426930000	23	21.652
TSC13	Very-long-chain enoyl-CoA reductase	0.99258	-0.0107447	31665000	5	14.666
GIN4	Serine/threonine-protein kinase GIN4	0.99134	-0.0125482	45572000	8	16.052
EFT1	Elongation factor 2	0.99081	-0.0133197	1253300000	53	25.287
YCR016W	Uncharacterized protein YCR016W	0.99079	-0.0133488	11698000	5	14.317
RPL37A	60S ribosomal protein L37-A	0.99071	-0.0134653	424510000	13	4.39
RRP9	Ribosomal RNA-processing protein 9	0.99049	-0.0137857	69414000	9	46.409
ASC1	Guanine nucleotide-binding protein subunit beta-like protein	0.98977	-0.0148348	1792700000	67	18.626
ABP1	Actin-binding protein	0.98964	-0.0150243	20056000	5	20.595
RPS7A	40S ribosomal protein S7-A	0.98957	-0.0151263	1121100000	39	11.465
VPS1	Vacuolar protein sorting-associated protein 1	0.9882	-0.017125	891700000	42	28.999
RPS6B;RPS6A	40S ribosomal protein S6-B;40S ribosomal protein S6-A	0.98788	-0.0175923	1940200000	28	8.4358
YHR020W	Putative proline--tRNA ligase YHR020W	0.98788	-0.0175923	221520000	18	34.169
RPL17B	60S ribosomal protein L17-B	0.98784	-0.0176507	1386200000	18	12.663
FPR4	FK506-binding protein 4	0.98734	-0.0183811	99485000	8	60.133
UTP15	U3 small nucleolar RNA-associated protein 15	0.98726	-0.018498	146740000	17	37.095
ARO1	Pentafunctional AROM polypeptide;3-dehydroquinate synthase;3-phosphoshikimate 1-carboxyvinyltransferase;Shikimate kinase;3-dehydroquinate dehydratase;Shikimate dehydrogenase	0.98706	-0.0187903	99595000	18	38.183
PDC2	Protein PDC2	0.98612	-0.0201649	28590000	5	4.8518
RTT102	Regulator of Ty1 transposition protein 102	0.98557	-0.0209698	589370000	22	26.111
ODC2	Mitochondrial 2-oxodicarboxylate carrier 2	0.98541	-0.021204	73731000	6	58.745
CCT5	T-complex protein 1 subunit epsilon	0.98483	-0.0220534	129460000	12	20.896
NIP1	Eukaryotic translation initiation factor 3 subunit C	0.9845	-0.0225369	216820000	12	50.303
SSA4	Heat shock protein SSA4	0.9845	-0.0225369	58294000	6	61.558
PTK2	Serine/threonine-protein kinase PTK2/STK2	0.98437	-0.0227274	18501000	7	20.257
ARP5	Actin-related protein 5	0.98434	-0.0227714	102480000	12	22.366
RPL6A	60S ribosomal protein L6-A	0.98402	-0.0232405	350380000	13	29.781
RPS9B	40S ribosomal protein S9-B	0.98355	-0.0239297	2154300000	33	48.761
MPP10	U3 small nucleolar RNA-associated protein MPP10	0.9832	-0.0244432	56088000	12	20.088
RIX1	Pre-rRNA-processing protein RIX1	0.98284	-0.0249715	51792000	6	53.196
GAR1	H/ACA ribonucleoprotein complex subunit 1	0.98212	-0.0260288	117460000	8	43.874
MNN11	Probable alpha-1,6-mannosyltransferase MNN11	0.98199	-0.0262198	50997000	7	60.213
GCD6	Translation initiation factor eIF-2B subunit epsilon	0.98192	-0.0263226	68978000	9	27.853
RPS29B	40S ribosomal protein S29-B	0.98175	-0.0265724	319940000	6	3.4921
TIF34	Eukaryotic translation initiation factor 3 subunit I	0.98175	-0.0265724	401780000	27	17.093
UTP8	U3 small nucleolar RNA-associated protein 8	0.98153	-0.0268957	98218000	11	41.978
SSA2	Heat shock protein SSA2	0.98132	-0.0272044	12182000000	208	27.448
NOP4	Nucleolar protein 4	0.98101	-0.0276603	128520000	15	26.734
RPS10A;RPS10B	40S ribosomal protein S10-A;40S ribosomal protein S10-B	0.97972	-0.0295586	606810000	16	35.048
RPL6B	60S ribosomal protein L6-B	0.97962	-0.0297059	1893200000	34	22.112
FKS1;GSC2	1,3-beta-glucan synthase component FKS1;1,3-beta-glucan synthase component GSC2	0.97898	-0.0306487	224860000	27	13.536
PTA1	Pre-tRNA-processing protein PTA1	0.97894	-0.0307077	25579000	6	15.17
NUP60	Nucleoporin NUP60	0.97622	-0.0347218	76857000	12	26.373
RRP5	rRNA biogenesis protein RRP5	0.97586	-0.0352539	1553100000	90	24.179
TIF35	Eukaryotic translation initiation factor 3 subunit G	0.97427	-0.0376065	154060000	10	21.238
ADH1	Alcohol dehydrogenase 1	0.97385	-0.0382285	616530000	18	14.26
ARP9	Actin-like protein ARP9	0.97384	-0.0382433	662620000	31	32.598
IRR1	Cohesin subunit SCC3	0.9737	-0.0384508	27975000	5	39.908
PNO1	Pre-rRNA-processing protein PNO1	0.97362	-0.0385693	75343000	7	32.697
SAC6	Fimbrin	0.97318	-0.0392214	53636000	7	49.793
YLR278C	Uncharacterized transcriptional regulatory protein YLR278C	0.97296	-0.0395476	86549000	16	17.161
NHP2	H/ACA ribonucleoprotein complex subunit 2	0.97291	-0.0396217	100350000	6	27.443
RPL25	60S ribosomal protein L25	0.97271	-0.0399183	470420000	13	10.6
STB5	Protein STB5	0.97157	-0.0416102	113530000	10	75.096
RPS0B;RPS0A	40S ribosomal protein S0-B;40S ribosomal protein S0-A	0.97101	-0.0424419	2220100000	28	23.08
RPL37B	60S ribosomal protein L37-B	0.97096	-0.0425162	115540000	6	20.372
CSR1	Phosphatidylinositol transfer protein CSR1	0.97081	-0.0427391	48135000	6	42.574
NOP6	Nucleolar protein 6	0.97065	-0.0429769	88077000	9	18.287
SUI3	Eukaryotic translation initiation factor 2 subunit beta	0.97062	-0.0430215	131160000	9	80.474
THS1	Threonine--tRNA ligase, cytoplasmic	0.97056	-0.0431107	21437000	6	28.192
CDC33	Eukaryotic translation initiation factor 4E	0.97027	-0.0435418	556820000	19	35.905
DCP2	mRNA-decapping enzyme subunit 2	0.97024	-0.0435864	136520000	16	32.078
RVB2	RuvB-like protein 2	0.96993	-0.0440475	1780200000	51	29.284
DBP2	ATP-dependent RNA helicase DBP2	0.96961	-0.0445235	222440000	17	19.568
DPM1	Dolichol-phosphate mannosyltransferase	0.96916	-0.0451932	66448000	6	13.954
RPL4A	60S ribosomal protein L4-A	0.96904	-0.0453719	3594800000	96	20.382
CDC28	Cyclin-dependent kinase 1	0.96891	-0.0455654	30079000	6	12.614
RPL5	60S ribosomal protein L5	0.96885	-0.0456548	1612400000	47	23.494
RPS23B;RPS23A	40S ribosomal protein S23-B;40S ribosomal protein S23-A	0.96744	-0.0477559	1053600000	27	36.525
NOP12	Nucleolar protein 12	0.96743	-0.0477708	221740000	23	11.088
NOP1	rRNA 2-O-methyltransferase fibrillarin	0.9674	-0.0478156	908510000	25	52.879
VMA5	V-type proton ATPase subunit C	0.96667	-0.0489046	198820000	15	15.218
SUB2	ATP-dependent RNA helicase SUB2	0.96524	-0.0510404	79666000	5	8.0357
TRM1	tRNA (guanine(26)-N(2))-dimethyltransferase, mitochondrial	0.96409	-0.0527603	27923000	5	32.504
RPL38	60S ribosomal protein L38	0.96368	-0.0533739	280380000	7	26.282
ROK1	ATP-dependent RNA helicase ROK1	0.96357	-0.0535386	74194000	11	27.724
MTR4	ATP-dependent RNA helicase DOB1	0.96193	-0.0559962	17129000	6	27.436
FKH1	Fork head protein homolog 1	0.96187	-0.0560862	40471000	5	99.32
TIF1	ATP-dependent RNA helicase eIF4A	0.96177	-0.0562362	175130000	11	10.125
KRS1	Lysine--tRNA ligase, cytoplasmic	0.96004	-0.0588336	31943000	6	12.469
ACO1	Aconitate hydratase, mitochondrial	0.95991	-0.0590289	19262000	5	75.193
IMD2	Inosine-5-monophosphate dehydrogenase 2	0.95952	-0.0596152	121520000	6	19.492
NAN1	NET1-associated nuclear protein 1	0.9593	-0.059946	223050000	20	42.604
SSP120	Protein SSP120	0.95906	-0.060307	77094000	6	15.794
RPL26A;RPL26B	60S ribosomal protein L26-A;60S ribosomal protein L26-B	0.95872	-0.0608186	2383600000	25	13.135
RPL23B;RPL23A	60S ribosomal protein L23-B;60S ribosomal protein L23-A	0.95833	-0.0614056	831490000	20	13.941
SEC31	Protein transport protein SEC31	0.95831	-0.0614357	69692000	14	19.254
UTP7	U3 small nucleolar RNA-associated protein 7	0.95791	-0.062038	36373000	5	23.913
RRM3	ATP-dependent DNA helicase RRM3	0.9577	-0.0623543	49282000	9	39.373
RPS29A	40S ribosomal protein S29-A	0.95723	-0.0630625	314470000	14	92.531
EFB1	Elongation factor 1-beta	0.95676	-0.063771	134590000	9	12.747
MAE1	NAD-dependent malic enzyme, mitochondrial	0.9556	-0.0655212	100800000	12	25.085
RPG1	Eukaryotic translation initiation factor 3 subunit A	0.95527	-0.0660195	793520000	50	18.013
LSG1	Large subunit GTPase 1	0.95499	-0.0664425	20889000	5	31.021
SVL3	Styryl dye vacuolar localization protein 3	0.95463	-0.0669864	91495000	15	33.114
IPI3	Pre-rRNA-processing protein IPI3	0.95452	-0.0671527	34354000	5	15.001
SMC1	Structural maintenance of chromosomes protein 1	0.9541	-0.0677876	94600000	14	15.346
NOP58	Nucleolar protein 58	0.95387	-0.0681354	575220000	21	16.472
CLA4	Serine/threonine-protein kinase CLA4	0.95387	-0.0681354	23799000	7	26.57
RLI1	Translation initiation factor RLI1	0.95245	-0.0702847	76056000	10	15.507
XRN1	5-3 exoribonuclease 1	0.9521	-0.070815	465460000	37	32.532
RPS16B;RPS16A	40S ribosomal protein S16-B;40S ribosomal protein S16-A	0.95174	-0.0713606	1494600000	23	7.2783
RPS28A;RPS28B	40S ribosomal protein S28-A;40S ribosomal protein S28-B	0.95168	-0.0714515	560070000	7	12.065
MYO3	Myosin-3	0.95163	-0.0715273	27471000	6	27.665
TFC3	Transcription factor tau 138 kDa subunit	0.9511	-0.0723311	32090000	9	20.105
DIP2	U3 small nucleolar RNA-associated protein 12	0.95036	-0.073454	57100000	9	41.895
RTG3	Retrograde regulation protein 3	0.94943	-0.0748665	135800000	13	13.903
SLA2	Protein SLA2	0.94752	-0.0777717	90562000	14	34.763
TEF1	Elongation factor 1-alpha	0.94739	-0.0779697	17134000000	258	40.572
PRP43	Pre-mRNA-splicing factor ATP-dependent RNA helicase PRP43	0.94628	-0.079661	176140000	18	15.075
YKR018C	Mitochondrial outer membrane protein YKR018C	0.94605	-0.0800117	65364000	9	18.389
LYS12	Homoisocitrate dehydrogenase, mitochondrial	0.94591	-0.0802252	48827000	7	23.078
RPS17B;RPS17A	40S ribosomal protein S17-B;40S ribosomal protein S17-A	0.94502	-0.0815832	1837900000	40	22.213
PAN1	Actin cytoskeleton-regulatory complex protein PAN1	0.9449	-0.0817664	34989000	10	36.518
RPT2	26S protease regulatory subunit 4 homolog	0.94476	-0.0819802	65918000	5	34.428
PBS2	MAP kinase kinase PBS2	0.94327	-0.0842573	44663000	10	16.801
SRO9	RNA-binding protein SRO9	0.94149	-0.0869823	455750000	33	23.636
HIS1	ATP phosphoribosyltransferase	0.94075	-0.0881167	53698000	7	7.5878
UTP11	U3 small nucleolar RNA-associated protein 11	0.9403	-0.088807	47150000	8	21.174
NOC2	Nucleolar complex protein 2	0.94008	-0.0891446	152340000	12	12.51
EBP2	rRNA-processing protein EBP2	0.93982	-0.0895436	118980000	14	31.856
VAS1	Valine--tRNA ligase, mitochondrial	0.93925	-0.0904189	38004000	8	29.709
RIX7	Ribosome biogenesis ATPase RIX7	0.93888	-0.0909873	59188000	10	8.7896
CAM1	Elongation factor 1-gamma 1	0.93878	-0.091141	60434000	5	103.38
HSP104	Heat shock protein 104	0.93842	-0.0916943	162400000	22	11.451
TFC4	Transcription factor tau 131 kDa subunit	0.93699	-0.0938944	16097000	5	13.02
NSR1	Nuclear localization sequence-binding protein	0.9361	-0.0952654	970370000	35	29.118
YKT6	Synaptobrevin homolog YKT6	0.93375	-0.0988918	290660000	15	22.18
EMP47	Protein EMP47	0.93301	-0.100036	106110000	11	13.17
HEK2	Heterogeneous nuclear rnp K-like protein 2	0.93294	-0.100144	109820000	8	3.0128
ACS2	Acetyl-coenzyme A synthetase 2	0.93064	-0.103705	323740000	23	25.354
MRD1	Multiple RNA-binding domain-containing protein 1	0.92983	-0.104961	47868000	9	18.265
SBP1	Single-stranded nucleic acid-binding protein	0.92961	-0.105303	220780000	12	11.335
ILS1	Isoleucine--tRNA ligase, cytoplasmic	0.92878	-0.106591	21268000	6	34.688
ALD6	Magnesium-activated aldehyde dehydrogenase, cytosolic	0.92823	-0.107446	70241000	10	14.141
SUM1	Suppressor of mar1-1 protein	0.9281	-0.107648	917650000	42	38.071
MAK5	ATP-dependent RNA helicase MAK5	0.92753	-0.108534	37861000	8	13.599
BRX1	Ribosome biogenesis protein BRX1	0.92634	-0.110386	120550000	6	11.503
DIG1	Down-regulator of invasive growth 1	0.92574	-0.111321	22718000	7	26.138
PRT1	Eukaryotic translation initiation factor 3 subunit B	0.9252	-0.112163	459540000	26	21.631
HTL1	High temperature lethal protein 1	0.92505	-0.112397	299160000	9	16.614
OSH2	Oxysterol-binding protein homolog 2	0.92489	-0.112646	20106000	7	47.926
VPS13	Vacuolar protein sorting-associated protein 13	0.92437	-0.113458	34034000	8	33.399
SSZ1	Ribosome-associated complex subunit SSZ1	0.92286	-0.115816	281270000	21	46.919
HAP1	Heme-responsive zinc finger transcription factor HAP1	0.92204	-0.117099	355100000	37	18.874
YMC1	Carrier protein YMC1, mitochondrial	0.9206	-0.119354	24325000	6	7.9839
SEN1	Helicase SEN1	0.91845	-0.122727	192880000	25	33.685
ACE2	Metallothionein expression activator	0.91597	-0.126628	271660000	24	19.179
UTP9	U3 small nucleolar RNA-associated protein 9	0.91593	-0.126691	50127000	7	20.484
SSB1	Heat shock protein SSB1	0.91575	-0.126974	177040000	5	25.742
KRI1	Protein KRI1	0.91549	-0.127384	102550000	9	60.406
RRP7	Ribosomal RNA-processing protein 7	0.91535	-0.127605	47167000	5	21.897
RFM1	Repression factor of MSEs protein 1	0.91529	-0.127699	26403000	5	11.993
ORC2	Origin recognition complex subunit 2	0.91193	-0.133005	67150000	7	21.499
TIF4632	Eukaryotic initiation factor 4F subunit p130	0.91134	-0.133939	37140000	8	20.601
DPS1	Aspartate--tRNA ligase, cytoplasmic	0.91089	-0.134651	43014000	7	16.737
CBF5	H/ACA ribonucleoprotein complex subunit 4	0.91071	-0.134936	430780000	24	44.27
EFR3	Protein EFR3	0.91021	-0.135729	118100000	11	32.212
POL1	DNA polymerase alpha catalytic subunit A	0.91013	-0.135855	39061000	8	30.768
MSH2	DNA mismatch repair protein MSH2	0.90869	-0.13814	91054000	10	28.024
RSC1	Chromatin structure-remodeling complex subunit RSC1	0.90818	-0.13895	715100000	34	20.04
FPR3	FK506-binding nuclear protein	0.90678	-0.141176	111170000	7	8.4848
UTP21	U3 small nucleolar RNA-associated protein 21	0.90642	-0.141748	53388000	7	11.838
VPS72	Vacuolar protein sorting-associated protein 72	0.90623	-0.142051	33685000	8	18.26
LHP1	La protein homolog	0.90576	-0.142799	59294000	7	14.044
IMD4	Inosine-5-monophosphate dehydrogenase 4	0.90474	-0.144425	652690000	27	29.955
VPS30	Vacuolar protein sorting-associated protein 30	0.90397	-0.145653	41244000	5	18.608
SUP35	Eukaryotic peptide chain release factor GTP-binding subunit	0.90343	-0.146515	146820000	16	6.5411
IDH2	Isocitrate dehydrogenase [NAD] subunit 2, mitochondrial	0.90279	-0.147538	119790000	11	10.817
RRP6	Exosome complex exonuclease RRP6	0.90195	-0.148881	19725000	5	14.641
GVP36	Protein GVP36	0.90179	-0.149137	215050000	18	11.678
APL5	AP-3 complex subunit delta	0.90042	-0.15133	27999000	6	12.516
UTP13	U3 small nucleolar RNA-associated protein 13	0.90034	-0.151458	56568000	9	22.539
NPL6	Chromatin structure-remodeling complex subunit RSC7	0.89969	-0.1525	1146500000	28	17.023
UTP23	rRNA-processing protein UTP23	0.8993	-0.153126	22796000	5	6.3328
EAF3	Chromatin modification-related protein EAF3	0.89904	-0.153543	162650000	12	8.7387
NET1	Nucleolar protein NET1	0.89857	-0.154297	737110000	43	72.138
RSC6	Chromatin structure-remodeling complex protein RSC6	0.89827	-0.154779	894110000	33	29.752
CKA2	Casein kinase II subunit alpha	0.89826	-0.154795	34822000	5	15.691
ARP4	Actin-related protein 4	0.8982	-0.154891	378060000	19	17.568
SKN7	Transcription factor SKN7	0.89806	-0.155116	132890000	10	10.291
SUP45	Eukaryotic peptide chain release factor subunit 1	0.89788	-0.155405	270980000	16	33.254
BMS1	Ribosome biogenesis protein BMS1	0.89786	-0.155438	49849000	12	27.762
SWC3	SWR1-complex protein 3	0.89786	-0.155438	17192000	6	10.234
MCD1	Sister chromatid cohesion protein 1	0.89755	-0.155936	28449000	8	17.119
KRR1	KRR1 small subunit processome component	0.89738	-0.156209	102200000	7	15.219
GUS1	Glutamate--tRNA ligase, cytoplasmic	0.89659	-0.15748	202090000	19	17.381
RSC8	Chromatin structure-remodeling complex protein RSC8	0.89639	-0.157802	3427400000	81	13.74
TAF1	Transcription initiation factor TFIID subunit 1	0.89524	-0.159654	149320000	26	17.505
TEF4	Elongation factor 1-gamma 2	0.89462	-0.160653	1194000000	32	36.906
PWP2	Periodic tryptophan protein 2	0.8938	-0.161976	103900000	13	32.662
CHD1	Chromo domain-containing protein 1	0.89183	-0.165159	448960000	41	17.431
RSC9	Chromatin structure-remodeling complex subunit RSC9	0.88976	-0.168512	821040000	44	22.511
RSC4	Chromatin structure-remodeling complex subunit RSC4	0.88957	-0.16882	1035800000	36	9.3127
RSC3	Chromatin structure-remodeling complex protein RSC3	0.88888	-0.169939	1588200000	59	34.072
KAR2	78 kDa glucose-regulated protein homolog	0.88477	-0.176626	577370000	28	33.406
GPD2	Glycerol-3-phosphate dehydrogenase [NAD(+)] 2, mitochondrial	0.88412	-0.177686	24912000	5	18.54
STH1	Nuclear protein STH1/NPS1	0.88137	-0.18218	2829000000	101	25.83
POL12	DNA polymerase alpha subunit B	0.88084	-0.183048	10653000	5	8.779
RSC58	Chromatin structure-remodeling complex protein RSC58	0.87917	-0.185786	1374100000	59	32.507
ZUO1	Zuotin	0.87834	-0.187149	139240000	13	18.47
DLS1	Protein DLS1	0.8766	-0.190009	53799000	6	14.784
ORC4	Origin recognition complex subunit 4	0.87636	-0.190404	71848000	10	27.799
VMA13	V-type proton ATPase subunit H	0.8759	-0.191162	50466000	8	12.174
APM3	AP-3 complex subunit mu	0.87437	-0.193684	18741000	5	16.193
UTP4	U3 small nucleolar RNA-associated protein 4	0.87402	-0.194262	100940000	14	26.402
SSB2	Heat shock protein SSB2	0.87335	-0.195368	15417000000	214	23.553
NOP13	Nucleolar protein 13	0.87187	-0.197815	127570000	14	23.19
YNG2	Chromatin modification-related protein YNG2	0.8705	-0.200084	43227000	6	17.494
CDC14	Tyrosine-protein phosphatase CDC14	0.87017	-0.200631	146280000	14	24.84
RPC40	DNA-directed RNA polymerases I and III subunit RPAC1	0.86972	-0.201377	856440000	28	20.804
CPR1	Peptidyl-prolyl cis-trans isomerase	0.86901	-0.202555	52144000	6	5.2227
LSP1	Sphingolipid long chain base-responsive protein LSP1	0.86852	-0.203369	67718000	5	16.738
RPC19	DNA-directed RNA polymerases I and III subunit RPAC2	0.86851	-0.203386	215610000	15	19.084
WBP1	Dolichyl-diphosphooligosaccharide--protein glycosyltransferase subunit WBP1	0.86658	-0.206595	32615000	6	19.063
LDB7	Chromatin structure-remodeling complex protein RSC14	0.86511	-0.209045	755950000	15	104.15
IMD3	Inosine-5-monophosphate dehydrogenase 3	0.86416	-0.21063	1664500000	61	16.509
CST6	ATF/CREB activator 2	0.86361	-0.211548	118090000	17	19.306
OLA1	Obg-like ATPase 1	0.86293	-0.212685	274890000	19	14.497
SFH1	Chromatin structure-remodeling complex subunit SFH1	0.86246	-0.213471	271050000	26	21.62
RAP1	DNA-binding protein RAP1	0.85972	-0.218061	59828000	7	11.41
TAF8	Transcription initiation factor TFIID subunit 8	0.8594	-0.218598	208030000	6	23.408
TAF7	Transcription initiation factor TFIID subunit 7	0.85719	-0.222313	50280000	8	30.776
MGM101	Mitochondrial genome maintenance protein MGM101	0.85558	-0.225025	87639000	10	14.301
RSC2	Chromatin structure-remodeling complex subunit RSC2	0.85311	-0.229196	1037400000	40	45.472
RSC30	Chromatin structure-remodeling complex protein RSC30	0.85281	-0.229704	1067800000	44	13.356
PDR5	Pleiotropic ABC efflux transporter of multiple drugs	0.85272	-0.229856	160540000	14	47.919
GCD1	Translation initiation factor eIF-2B subunit gamma	0.85151	-0.231905	70482000	6	83.706
TCB1	Tricalbin-1	0.85151	-0.231905	253820000	26	39.917
ARC1	tRNA-aminoacylation cofactor ARC1	0.8513	-0.23226	57117000	10	13.518
TY1B-ER1	Transposon Ty1-ER1 Gag-Pol polyprotein;Capsid protein;Ty1 protease;Integrase;Reverse transcriptase/ribonuclease H	0.85103	-0.232718	6160600000	111	47.484
YRF1-1;YRF1-5;YRF1-8;YRF1-6;YRF1-7;YRF1-3;YRF1-2;YRF1-4;YPR204W;YEL077C;YIL177C	Y element ATP-dependent helicase protein 1 copy 1;Y element ATP-dependent helicase protein 1 copy 5;Y element ATP-dependent helicase protein 1 copy 8;Y element ATP-dependent helicase protein 1 copy 6;Y element ATP-dependent helicase YLL067C;Y element ATP-dependent helicase protein 1 copy 7;Y element ATP-dependent helicase protein 1 copy 3;Y element ATP-dependent helicase protein 1 copy 2;Y elemen…	0.84995	-0.23455	53708000	8	66.636
EFG1	rRNA-processing protein EFG1	0.84961	-0.235127	35357000	5	27.568
SEA4	SEH-associated protein 4	0.84708	-0.23943	25080000	7	29.273
YEF3	Elongation factor 3A	0.84696	-0.239634	1869700000	87	21.275
EAF1	Chromatin modification-related protein EAF1	0.84419	-0.24436	170150000	23	22.931
ITC1	Imitation switch two complex protein 1	0.84118	-0.249514	567990000	30	39.855
SNF4	5-AMP-activated protein kinase subunit gamma	0.83922	-0.252879	34564000	5	71.413
ORC1	Origin recognition complex subunit 1	0.83917	-0.252965	84280000	11	16.185
SWC4	SWR1-complex protein 4	0.83884	-0.253532	203430000	21	27.024
YAF9	Protein AF-9 homolog	0.83855	-0.254031	79449000	8	26.522
BRE1	E3 ubiquitin-protein ligase BRE1	0.83629	-0.257925	23084000	6	14.708
SMC4	Structural maintenance of chromosomes protein 4	0.83497	-0.260204	106890000	16	41.081
ISW2	ISWI chromatin-remodeling complex ATPase ISW2	0.8332	-0.263265	243770000	27	14.548
YCG1	Condensin complex subunit 3	0.83145	-0.266299	54151000	9	16.098
TCB2	Tricalbin-2	0.83117	-0.266785	117010000	15	29.151
TCB3	Tricalbin-3	0.82854	-0.271357	558100000	44	70.861
MBF1	Multiprotein-bridging factor 1	0.82728	-0.273552	42291000	6	12.803
IFA38	Very-long-chain 3-oxoacyl-CoA reductase	0.82597	-0.275839	40414000	6	28.257
SRP40	Suppressor protein SRP40	0.8216	-0.283492	154100000	6	10.018
SHM2	Serine hydroxymethyltransferase, cytosolic	0.81536	-0.294491	108250000	9	20.161
MSN2	Zinc finger protein MSN2	0.81508	-0.294986	139920000	9	18.938
MES1	Methionine--tRNA ligase, cytoplasmic	0.81327	-0.298194	36795000	5	11.811
EAF6	Chromatin modification-related protein EAF6	0.81216	-0.300164	66269000	7	10.026
VPS71	Vacuolar protein sorting-associated protein 71	0.81004	-0.303935	48106000	5	9.2406
TAF4	Transcription initiation factor TFIID subunit 4	0.80979	-0.30438	137560000	12	20.258
BDF1	Bromodomain-containing factor 1	0.8091	-0.30561	33771000	5	17.355
HMG1	3-hydroxy-3-methylglutaryl-coenzyme A reductase 1	0.80879	-0.306163	34475000	5	39.049
GCR2	Glycolytic genes transcriptional activator GCR2	0.80871	-0.306306	34140000	5	19.787
TOF1	Topoisomerase 1-associated factor 1	0.80784	-0.307859	27663000	5	18.396
IMP3	U3 small nucleolar ribonucleoprotein protein IMP3	0.80693	-0.309485	50611000	5	63.995
OAF3	Oleate activated transcription factor 3	0.8065	-0.310254	36347000	5	33.633
NPL3	Nucleolar protein 3	0.80631	-0.310593	452570000	15	21.517
DPB4	DNA polymerase epsilon subunit D	0.79979	-0.322307	85717000	11	34.029
EPL1	Enhancer of polycomb-like protein 1	0.79843	-0.324762	219960000	26	17.27
CDC48	Cell division control protein 48	0.78924	-0.341464	471710000	36	30.651
SWI5	Transcriptional factor SWI5	0.78893	-0.342031	41423000	9	28.352
HMO1	High mobility group protein 1	0.78511	-0.349033	1628200000	26	11.833
SWR1	Helicase SWR1	0.78432	-0.350486	31196000	8	14.972
ESA1	Histone acetyltransferase ESA1	0.77935	-0.359657	66166000	7	51.921
CRZ1	Transcriptional regulator CRZ1	0.77584	-0.366169	919700000	63	15.568
LEU1	3-isopropylmalate dehydratase	0.76778	-0.381235	19676000	5	27.97
TAF2	Transcription initiation factor TFIID subunit 2	0.7652	-0.386091	60702000	7	46.908
BRN1	Condensin complex subunit 2	0.7574	-0.400873	46174000	9	8.0729
RCO1	Transcriptional regulatory protein RCO1	0.75577	-0.403981	126930000	17	40.839
YKU80	ATP-dependent DNA helicase II subunit 2	0.7521	-0.411004	121190000	10	17.755
TIF3	Eukaryotic translation initiation factor 4B	0.75006	-0.414922	84035000	9	12.412
WAR1	Weak acid resistance protein 1	0.74912	-0.416731	296580000	29	16.032
MSH6	DNA mismatch repair protein MSH6	0.7403	-0.433818	64648000	15	22.485
TOP1	DNA topoisomerase 1	0.73899	-0.436373	282220000	21	33.548
SRP1	Importin subunit alpha	0.73727	-0.439735	508860000	13	5.254
PDB1	Pyruvate dehydrogenase E1 component subunit beta, mitochondrial	0.73649	-0.441262	71952000	6	32.602
DAL81	Transcriptional activator protein DAL81	0.7324	-0.449296	110100000	14	42.986
RFA2	Replication factor A protein 2	0.7305	-0.453044	77873000	7	5.6224
RAT1	5-3 exoribonuclease 2	0.72909	-0.455831	23729000	6	12.893
RFA3	Replication factor A protein 3	0.72716	-0.459655	78812000	7	18.613
SMC2	Structural maintenance of chromosomes protein 2	0.72287	-0.468192	102550000	16	24.522
MIG1	Regulatory protein MIG1	0.72282	-0.468292	84995000	10	9.3728
RFA1	Replication factor A protein 1	0.72048	-0.47297	279840000	21	16.23
YKU70	ATP-dependent DNA helicase II subunit 1	0.71738	-0.479191	37646000	5	17.042
SMC3	Structural maintenance of chromosomes protein 3	0.71045	-0.493195	423670000	36	22.308
RIM1	Single-stranded DNA-binding protein RIM1, mitochondrial	0.7101	-0.493906	665610000	11	19.948
RPH1	DNA damage-responsive transcriptional repressor RPH1	0.70539	-0.503507	79980000	13	74
RPC53	DNA-directed RNA polymerase III subunit RPC4	0.70349	-0.507398	354390000	20	15.408
GDS1	Protein GDS1	0.70135	-0.511794	36839000	7	13.99
HAA1	Transcriptional activator HAA1	0.69568	-0.523504	728740000	37	36.249
RET1	DNA-directed RNA polymerase III subunit RPC2	0.69398	-0.527034	868090000	46	17.665
HIR3	Histone transcription regulator 3	0.68959	-0.536189	87036000	13	20.111
TAF14	Transcription initiation factor TFIID subunit 14	0.68811	-0.539289	316450000	11	26.484
IRC20	Uncharacterized ATP-dependent helicase IRC20	0.68726	-0.541072	49929000	10	33.179
RPC17	DNA-directed RNA polymerase III subunit RPC9	0.68046	-0.555418	201380000	12	20.514
IOC3	ISWI one complex protein 3	0.67999	-0.556415	276080000	19	16.705
YCS4	Condensin complex subunit 1	0.67501	-0.567019	43497000	8	13.069
ARO80	Transcriptional activator ARO80	0.67282	-0.571708	138290000	14	11.767
RPC31	DNA-directed RNA polymerase III subunit RPC7	0.67127	-0.575035	111640000	10	18.107
POL2	DNA polymerase epsilon catalytic subunit A	0.66818	-0.581691	61638000	8	12.249
RPC37	DNA-directed RNA polymerase III subunit RPC5	0.668	-0.58208	265120000	16	39.512
HOS3	Histone deacetylase HOS3	0.66252	-0.593964	339660000	25	26.163
ELF1	Transcription elongation factor 1	0.66013	-0.599178	98269000	5	14.698
RPC34	DNA-directed RNA polymerase III subunit RPC6	0.65802	-0.603797	196430000	14	33.671
IOC4	ISWI one complex protein 4	0.65788	-0.604104	510850000	22	33.285
RPC82	DNA-directed RNA polymerase III subunit RPC3	0.65694	-0.606166	452830000	31	19.319
MOT3	Transcriptional activator/repressor MOT3	0.65275	-0.615398	654730000	16	8.6816
RPO31	DNA-directed RNA polymerase III subunit RPC1	0.65105	-0.61916	957740000	58	14.106
NTO1	NuA3 HAT complex component NTO1	0.64785	-0.626268	43019000	8	20.667
YPR022C	Zinc finger protein YPR022C	0.64628	-0.629769	45942000	10	24.42
REB1	DNA-binding protein REB1	0.64341	-0.63619	1322600000	42	10.787
HIR2	Protein HIR2	0.64184	-0.639714	226490000	23	37.413
HPC2	Histone promoter control protein 2	0.63798	-0.648417	101600000	14	26.195
TOP2	DNA topoisomerase 2	0.63645	-0.651881	2807700000	96	20.812
ABF2	ARS-binding factor 2, mitochondrial	0.63487	-0.655467	7160300000	102	27.407
RRN6	RNA polymerase I-specific transcription initiation factor RRN6	0.63164	-0.662826	37412000	6	77.327
HIR1	Protein HIR1	0.62976	-0.667126	63631000	10	13.754
STB4	Probable transcriptional regulatory protein STB4	0.62029	-0.688985	881290000	38	17.826
MOT1	TATA-binding protein-associated factor MOT1	0.61837	-0.693458	1497200000	65	46.241
HHO1	Histone H1	0.61444	-0.702656	549970000	19	31.89
IOC2	ISWI one complex protein 2	0.61086	-0.711086	1029100000	53	13.612
ISW1	ISWI chromatin-remodeling complex ATPase ISW1	0.6098	-0.713592	3299700000	128	21.476
SPT4	Transcription elongation factor SPT4	0.59721	-0.74369	45139000	7	19.323
SPT6	Transcription elongation factor SPT6	0.59623	-0.746059	1147700000	50	28.634
SPN1	Transcription factor SPN1	0.59562	-0.747536	772880000	29	33.357
NCB2	Negative cofactor 2 complex subunit beta	0.5925	-0.755113	238960000	7	11.066
CMR1	DNA damage-binding protein CMR1	0.59141	-0.757769	35134000	5	18.173
BUR6	Negative cofactor 2 complex subunit alpha	0.59086	-0.759112	309240000	7	5.2518
MIP1	DNA polymerase gamma	0.58657	-0.769625	31412000	5	67.111
ABF1	ARS-binding factor 1	0.58263	-0.779348	763490000	41	18.693
HTZ1	Histone H2A.Z	0.57737	-0.792432	968020000	20	27.289
SAS3	Histone acetyltransferase SAS3	0.55424	-0.851417	35390000	7	42.415
SPT16	FACT complex subunit SPT16	0.55404	-0.851938	1300700000	65	15.125
SPT15	TATA-box-binding protein	0.54958	-0.863599	1508200000	18	9.8541
RPB10	DNA-directed RNA polymerases I, II, and III subunit RPABC5	0.54697	-0.870466	234170000	26	58.244
POB3	FACT complex subunit POB3	0.54361	-0.879356	639110000	30	28.479
GAL4	Regulatory protein GAL4	0.53945	-0.890439	661350000	31	15.072
SUA7	Transcription initiation factor IIB	0.52499	-0.929638	384660000	13	65.958
RPC10	DNA-directed RNA polymerases I, II, and III subunit RPABC4	0.52214	-0.937491	636800000	6	5.2927
MCM7	DNA replication licensing factor MCM7	0.51237	-0.964742	2099600000	72	18.843
MCM3	DNA replication licensing factor MCM3	0.51167	-0.966714	4993000000	109	59.425
MCM4	DNA replication licensing factor MCM4	0.51164	-0.966799	3699400000	91	15.681
HHF1	Histone H4	0.51125	-0.967899	30967000000	194	42.212
MCM2	DNA replication licensing factor MCM2	0.51113	-0.968238	2301100000	67	23.346
NSE3	Non-structural maintenance of chromosome element 3	0.50956	-0.972676	74140000	5	12.486
HHT1	Histone H3	0.50941	-0.973101	21394000000	16	25.58
RPB8	DNA-directed RNA polymerases I, II, and III subunit RPABC3	0.50868	-0.97517	545040000	9	10.799
SPT5	Transcription elongation factor SPT5	0.50589	-0.983104	3987100000	100	15.104
RPB5	DNA-directed RNA polymerases I, II, and III subunit RPABC1	0.50562	-0.983875	541700000	21	24.383
GAL80	Galactose/lactose metabolism regulatory protein GAL80	0.50463	-0.986702	202880000	13	8.7238
MCM5	Minichromosome maintenance protein 5	0.50394	-0.988676	3281900000	79	36.818
HTB2	Histone H2B.2	0.50287	-0.991743	44638000000	64	27.105
MCM6	DNA replication licensing factor MCM6	0.49735	-1.00767	2462000000	85	16.422
YTA7	Tat-binding homolog 7	0.49204	-1.02315	3998700000	119	60.436
HTA2;HTA1	Histone H2A.2;Histone H2A.1	0.48719	-1.03744	26232000000	135	33.181
RPO26	DNA-directed RNA polymerases I, II, and III subunit RPABC2	0.47543	-1.0727	455880000	17	25.995
MMS21	E3 SUMO-protein ligase MMS21	0.4705	-1.08773	158700000	10	89.055
RPO21	DNA-directed RNA polymerase II subunit RPB1	0.46131	-1.11619	7323700000	188	22.871
RPB11	DNA-directed RNA polymerase II subunit RPB11	0.44709	-1.16136	599860000	26	17.474
NSE1	Non-structural maintenance of chromosomes element 1	0.44476	-1.1689	73830000	5	1.9647
RPB2	DNA-directed RNA polymerase II subunit RPB2	0.43913	-1.18728	5567300000	150	31.322
TOA1	Transcription initiation factor IIA large subunit	0.43909	-1.18741	206980000	9	14.659
SMC5	Structural maintenance of chromosomes protein 5	0.43841	-1.18965	442560000	39	33.537
RPB7	DNA-directed RNA polymerase II subunit RPB7	0.4357	-1.19859	562410000	9	18.266
RPB4	DNA-directed RNA polymerase II subunit RPB4	0.43323	-1.20679	969820000	37	77.465
SMC6	Structural maintenance of chromosomes protein 6	0.43246	-1.20936	526400000	37	20.348
RPB3	DNA-directed RNA polymerase II subunit RPB3	0.42929	-1.21998	882980000	40	22.045
RPB9	DNA-directed RNA polymerase II subunit RPB9	0.41981	-1.25219	361580000	8	31.526
TOA2	Transcription initiation factor IIA subunit 2	0.41603	-1.26524	248500000	16	14.956
TFA1	Transcription initiation factor IIE subunit alpha	0.41471	-1.26983	98042000	8	25.028
NSE4	Non-structural maintenance of chromosome element 4	0.41416	-1.27174	208790000	17	20.08
TFB4	RNA polymerase II transcription factor B subunit 4	0.40387	-1.30804	164660000	7	5.3545
TFG2	Transcription initiation factor IIF subunit beta	0.39149	-1.35295	113440000	15	18.466
KIN28	Serine/threonine-protein kinase KIN28	0.38838	-1.36446	117690000	9	56.755
TFB1	RNA polymerase II transcription factor B subunit 1	0.3805	-1.39403	273550000	21	19.257
TFG1	Transcription initiation factor IIF subunit alpha	0.37805	-1.40335	385720000	25	12.927
TFB2	RNA polymerase II transcription factor B subunit 2	0.36957	-1.43608	324570000	21	36.181
SSL2	DNA repair helicase RAD25	0.36523	-1.45312	278580000	20	49.51
TFB5	RNA polymerase II transcription factor B subunit 5	0.36385	-1.45858	63141000	5	13.264
RAD3	DNA repair helicase RAD3	0.35491	-1.49447	382510000	36	19.463
SSL1	Suppressor of stem-loop protein 1	0.35001	-1.51453	193910000	17	17.952
CCL1	Cyclin CCL1	0.34735	-1.52554	262510000	17	38.853
TRP1	N-(5-phosphoribosyl)anthranilate isomerase	0.34683	-1.5277	167170000	5	38.233
NHP6A	Non-histone chromosomal protein 6A	0.33775	-1.56597	48660000	6	5.2951
TFB3	RNA polymerase II transcription factor B subunit 3	0.32855	-1.60582	275350000	18	15.356
TFA2	Transcription initiation factor IIE subunit beta	0.31005	-1.68943	210350000	12	16.113
