# Supplementary material for: SWI/SNF and the histone chaperone Rtt106 drive expression of the Pleiotropic Drug Resistance network genes
Source: Nat Commun. 2022 Apr 12;13:1968. doi: 10.1038/s41467-022-29591-z (PMC9005695; doi:10.1038/s41467-022-29591-z)
Supplement: Supplementary file 9 — Supplementary Dataset 6 [file 41467_2022_29591_MOESM9_ESM.xlsx]

## Sheet: Supplementary Data 6
Systematic Name	Gene name	Strong SWI/SNF binding? (Kubik et al. 2019)	Rtt106 binding (Type)	feature (this study)	Does Rtt106 co-localise with SWI/SNF?
YMR246W	FAA4	Yes	A	broad	Yes
YBL005W	PDR3	Yes	A	PDRE	Yes
YDR011W	SNQ2	Yes	A	PDRE	Yes
YDR072C	IPT1	Yes	A	PDRE	Yes
YDR406W	PDR15	Yes	A	PDRE	Yes
YGR035C	YGR035C	Yes	A	PDRE	Yes
YGR161C	RTS3	Yes	A	PDRE	Yes
YGR161W-C	YGR161W-C	Yes	A	PDRE	Yes
YIL056W	VHR1	Yes	A	PDRE	Yes
YKL008C	LAC1	Yes	A	PDRE	Yes
YLR346C	CIS1	Yes	A	PDRE	Yes
YMR102C	YMR102C	Yes	A	PDRE	Yes
YMR195W	ICY1	Yes	A	PDRE	Yes
YOR049C	RSB1	Yes	A	PDRE	Yes
YOR153W	PDR5	Yes	A	PDRE	Yes
YPR036W-A	SPO24	Yes	A	PDRE	Yes
YDR345C	HXT3		A	PDRE
YGL209W	MIG2		A	PDRE
YKL007W	CAP1		A	PDRE
YNL231C	PDR16		A	PDRE
YDR224C	HTB1	Yes	B	histone	Yes
YDR225W	HTA1	Yes	B	histone	Yes
YNL030W	HHF2	Yes	B	histone	Yes
YPL061W	ALD6	Yes	B	PDRE	Yes
YCL025C	AGP1	Yes	B	peak	Yes
YGR146C	ECL1	Yes	B	peak	Yes
YBR009C	HHF1		B	histone
YBR010W	HHT1		B	histone
YNL031C	HHT2		B	histone
YBL042C	FUI1	Yes	C	peak	Yes
YBR158W	AMN1	Yes	C	peak	Yes
YDR525W-A	SNA2	Yes	C	peak	Yes
YEL007W	YEL007W	Yes	C	peak	Yes
YEL044W	IES6	Yes	C	peak	Yes
YEL046C	GLY1	Yes	C	peak	Yes
YER145C	FTR1	Yes	C	peak	Yes
YHL028W	WSC4	Yes	C	peak	Yes
YKL096W-A	CWP2	Yes	C	peak	Yes
YKL109W	HAP4	Yes	C	peak	Yes
YKR042W	UTH1	Yes	C	peak	Yes
YMR016C	SOK2	Yes	C	peak	Yes
YMR056C	AAC1	Yes	C	peak	Yes
YOL126C	MDH2	Yes	C	peak	Yes
YOR348C	PUT4	Yes	C	peak	Yes
YOR349W	CIN1	Yes	C	peak	Yes
YBR151W	APD1		C	peak
YCL024W	KCC4		C	peak
YCR037C	PHO87		C	peak
YDL127W	PCL2		C	peak
YDL182W	LYS20		C	peak
YDR259C	YAP6		C	peak
YDR309C	GIC2		C	peak
YEL034W	HYP2		C	peak
YGL008C	PMA1		C	peak
YGR108W	CLB1		C	peak
YIL123W	SIM1		C	peak
YKL216W	URA1		C	peak
YLL024C	SSA2		C	peak
YLL027W	ISA1		C	peak
YLR055C	SPT8		C	peak
YLR213C	CRR1		C	peak
YLR214W	FRE1		C	peak
YLR342W	FKS1		C	peak
YML007W	YAP1		C	peak
YML008C	ERG6		C	peak
YMR058W	FET3		C	peak
YNL066W	SUN4		C	peak
YNL221C	POP1		C	peak
YNL289W	PCL1		C	peak
YNR060W	FRE4		C	peak
YOL007C	CSI2		C	peak
YOL060C	MAM3		C	peak
YOR246C	YOR246C		C	peak
YOR247W	SRL1		C	peak
YOR315W	SFG1		C	peak
YOR344C	TYE7		C	peak
YPL256C	CLN2		C	peak
YPR065W	ROX1		C	peak
YPR124W	CTR1		C	peak
YAL003W	EFB1	Yes		broad	yes
YBR067C	TIP1	Yes		broad	yes
YER074W	RPS24A	Yes		broad	yes
YFL039C	ACT1	Yes		broad	yes
YFR033C	QCR6	Yes		broad	yes
YGL189C	RPS26A	Yes		broad	yes
YGR027C	RPS25A	Yes		broad	yes
YGR034W	RPL26B	Yes		broad	yes
YGR118W	RPS23A	Yes		broad	yes
YGR148C	RPL24B	Yes		broad	yes
YJL158C	CIS3	Yes		broad	yes
YJR123W	RPS5	Yes		broad	yes
YJR148W	BAT2	Yes		broad	yes
YKL060C	FBA1	Yes		broad	yes
YLR110C	CCW12	Yes		broad	yes
YML024W	RPS17A	Yes		broad	yes
YMR244C-A	YMR244C-A	Yes		broad	yes
YOL109W	ZEO1	Yes		broad	yes
YDL133W	YDL133W	Yes		neighbour	yes
YGL188C-A	YGL188C-A	Yes		neighbour	yes
YGR117C	YGR117C	Yes		neighbour	yes
YGR149W	YGR149W	Yes		neighbour	yes
YNL208W	YNL208W	Yes		neighbour	yes
YOL039W	RPP2A	Yes		neighbour	yes
YOR292C	YOR292C	Yes		neighbour	yes
YPL079W	RPL21B	Yes		neighbour	yes
YPR131C	NAT3	Yes		neighbour	yes
YBL006C	LDB7	Yes		PDRE	yes
YPL143W	RPL33A	Yes		snoRNA	yes
YPR145W	ASN1	Yes		snoRNA	yes
YBR083W	TEC1	Yes		tRNA	yes
YGR189C	CRH1	Yes		tRNA	yes
YLR303W	MET17	Yes		tRNA	yes
YLR328W	NMA1	Yes		tRNA	yes
YPR008W	HAA1	Yes		tRNA	yes
YPR159W	KRE6	Yes		tRNA	yes
YBL011W	SCT1	Yes		#N/A
YBL015W	ACH1	Yes		#N/A
YBL017C	PEP1	Yes		#N/A
YBL029C-A	YBL029C-A	Yes		#N/A
YBL041W	PRE7	Yes		#N/A
YBL043W	ECM13	Yes		#N/A
YBL045C	COR1	Yes		#N/A
YBL085W	BOI1	Yes		#N/A
YBL087C	RPL23A	Yes		#N/A
YBL092W	RPL32	Yes		#N/A
YBL093C	ROX3	Yes		#N/A
YBR004C	GPI18	Yes		#N/A
YBR005W	RCR1	Yes		#N/A
YBR054W	YRO2	Yes		#N/A
YBR066C	NRG2	Yes		#N/A
YBR069C	TAT1	Yes		#N/A
YBR070C	ALG14	Yes		#N/A
YBR071W	YBR071W	Yes		#N/A
YBR077C	SLM4	Yes		#N/A
YBR078W	ECM33	Yes		#N/A
YBR082C	UBC4	Yes		#N/A
YBR085C-A	YBR085C-A	Yes		#N/A
YBR089C-A	NHP6B	Yes		#N/A
YBR105C	VID24	Yes		#N/A
YBR126C	TPS1	Yes		#N/A
YBR162W-A	YSY6	Yes		#N/A
YBR182C	SMP1	Yes		#N/A
YBR201C-A	YBR201C-A	Yes		#N/A
YBR218C	PYC2	Yes		#N/A
YBR230W-A	YBR230W-A	Yes		#N/A
YBR287W	YBR287W	Yes		#N/A
YBR297W	MAL33	Yes		#N/A
YCL040W	GLK1	Yes		#N/A
YCR009C	RVS161	Yes		#N/A
YCR011C	ADP1	Yes		#N/A
YDL010W	GRX6	Yes		#N/A
YDL019C	OSH2	Yes		#N/A
YDL020C	RPN4	Yes		#N/A
YDL022W	GPD1	Yes		#N/A
YDL047W	SIT4	Yes		#N/A
YDL048C	STP4	Yes		#N/A
YDL049C	KNH1	Yes		#N/A
YDL124W	YDL124W	Yes		#N/A
YDL125C	HNT1	Yes		#N/A
YDL137W	ARF2	Yes		#N/A
YDL173W	PAR32	Yes		#N/A
YDL174C	DLD1	Yes		#N/A
YDR006C	SOK1	Yes		#N/A
YDR007W	TRP1	Yes		#N/A
YDR036C	EHD3	Yes		#N/A
YDR040C	ENA1	Yes		#N/A
YDR041W	RSM10	Yes		#N/A
YDR043C	NRG1	Yes		#N/A
YDR044W	HEM13	Yes		#N/A
YDR046C	BAP3	Yes		#N/A
YDR047W	HEM12	Yes		#N/A
YDR055W	PST1	Yes		#N/A
YDR062W	LCB2	Yes		#N/A
YDR064W	RPS13	Yes		#N/A
YDR071C	PAA1	Yes		#N/A
YDR074W	TPS2	Yes		#N/A
YDR077W	SED1	Yes		#N/A
YDR089W	YDR089W	Yes		#N/A
YDR093W	DNF2	Yes		#N/A
YDR119W-A	YDR119W-A	Yes		#N/A
YDR123C	INO2	Yes		#N/A
YDR129C	SAC6	Yes		#N/A
YDR132C	YDR132C	Yes		#N/A
YDR173C	ARG82	Yes		#N/A
YDR174W	HMO1	Yes		#N/A
YDR186C	YDR186C	Yes		#N/A
YDR188W	CCT6	Yes		#N/A
YDR208W	MSS4	Yes		#N/A
YDR210W	YDR210W	Yes		#N/A
YDR213W	UPC2	Yes		#N/A
YDR216W	ADR1	Yes		#N/A
YDR233C	RTN1	Yes		#N/A
YDR247W	VHS1	Yes		#N/A
YDR251W	PAM1	Yes		#N/A
YDR275W	BSC2	Yes		#N/A
YDR276C	PMP3	Yes		#N/A
YDR293C	SSD1	Yes		#N/A
YDR342C	HXT7	Yes		#N/A
YDR343C	HXT6	Yes		#N/A
YDR379C-A	YDR379C-A	Yes		#N/A
YDR380W	ARO10	Yes		#N/A
YDR448W	ADA2	Yes		#N/A
YDR502C	SAM2	Yes		#N/A
YDR505C	PSP1	Yes		#N/A
YDR510W	SMT3	Yes		#N/A
YDR516C	EMI2	Yes		#N/A
YDR517W	GRH1	Yes		#N/A
YDR527W	RBA50	Yes		#N/A
YEL017C-A	PMP2	Yes		#N/A
YEL017W	GTT3	Yes		#N/A
YEL060C	PRB1	Yes		#N/A
YEL071W	DLD3	Yes		#N/A
YER020W	GPA2	Yes		#N/A
YER035W	EDC2	Yes		#N/A
YER043C	SAH1	Yes		#N/A
YER044C	ERG28	Yes		#N/A
YER053C	PIC2	Yes		#N/A
YER062C	HOR2	Yes		#N/A
YER063W	THO1	Yes		#N/A
YER064C	YER064C	Yes		#N/A
YER065C	ICL1	Yes		#N/A
YER067W	YER067W	Yes		#N/A
YER069W	ARG5,6	Yes		#N/A
YER088C	DOT6	Yes		#N/A
YER092W	IES5	Yes		#N/A
YER130C	YER130C	Yes		#N/A
YER136W	GDI1	Yes		#N/A
YER144C	UBP5	Yes		#N/A
YER146W	LSM5	Yes		#N/A
YER177W	BMH1	Yes		#N/A
YER184C	YER184C	Yes		#N/A
YER185W	PUG1	Yes		#N/A
YFL021W	GAT1	Yes		#N/A
YFL023W	BUD27	Yes		#N/A
YFL024C	EPL1	Yes		#N/A
YFL031W	HAC1	Yes		#N/A
YFR014C	CMK1	Yes		#N/A
YFR015C	GSY1	Yes		#N/A
YFR017C	YFR017C	Yes		#N/A
YFR034C	PHO4	Yes		#N/A
YGL006W	PMC1	Yes		#N/A
YGL035C	MIG1	Yes		#N/A
YGL038C	OCH1	Yes		#N/A
YGL045W	RIM8	Yes		#N/A
YGL055W	OLE1	Yes		#N/A
YGL071W	AFT1	Yes		#N/A
YGL125W	MET13	Yes		#N/A
YGL126W	SCS3	Yes		#N/A
YGL127C	SOH1	Yes		#N/A
YGL162W	SUT1	Yes		#N/A
YGL166W	CUP2	Yes		#N/A
YGL167C	PMR1	Yes		#N/A
YGL179C	TOS3	Yes		#N/A
YGL184C	STR3	Yes		#N/A
YGL253W	HXK2	Yes		#N/A
YGR008C	STF2	Yes		#N/A
YGR023W	MTL1	Yes		#N/A
YGR030C	POP6	Yes		#N/A
YGR031W	YGR031W	Yes		#N/A
YGR032W	GSC2	Yes		#N/A
YGR037C	ACB1	Yes		#N/A
YGR038W	ORM1	Yes		#N/A
YGR043C	NQM1	Yes		#N/A
YGR044C	RME1	Yes		#N/A
YGR048W	UFD1	Yes		#N/A
YGR055W	MUP1	Yes		#N/A
YGR060W	ERG25	Yes		#N/A
YGR086C	PIL1	Yes		#N/A
YGR088W	CTT1	Yes		#N/A
YGR097W	ASK10	Yes		#N/A
YGR122W	YGR122W	Yes		#N/A
YGR124W	ASN2	Yes		#N/A
YGR130C	YGR130C	Yes		#N/A
YGR138C	TPO2	Yes		#N/A
YGR154C	GTO1	Yes		#N/A
YGR155W	CYS4	Yes		#N/A
YGR157W	CHO2	Yes		#N/A
YGR180C	RNR4	Yes		#N/A
YGR197C	SNG1	Yes		#N/A
YGR198W	YPP1	Yes		#N/A
YGR204W	ADE3	Yes		#N/A
YGR233C	PHO81	Yes		#N/A
YGR234W	YHB1	Yes		#N/A
YGR241C	YAP1802	Yes		#N/A
YGR243W	FMP43	Yes		#N/A
YGR249W	MGA1	Yes		#N/A
YGR250C	YGR250C	Yes		#N/A
YGR254W	ENO1	Yes		#N/A
YGR267C	FOL2	Yes		#N/A
YGR268C	HUA1	Yes		#N/A
YGR270W	YTA7	Yes		#N/A
YGR281W	YOR1	Yes		#N/A
YHL021C	AIM17	Yes		#N/A
YHL025W	SNF6	Yes		#N/A
YHL026C	YHL026C	Yes		#N/A
YHR007C	ERG11	Yes		#N/A
YHR009C	YHR009C	Yes		#N/A
YHR071W	PCL5	Yes		#N/A
YHR080C	YHR080C	Yes		#N/A
YHR087W	YHR087W	Yes		#N/A
YHR097C	YHR097C	Yes		#N/A
YHR103W	SBE22	Yes		#N/A
YHR179W	OYE2	Yes		#N/A
YIL011W	TIR3	Yes		#N/A
YIL013C	PDR11	Yes		#N/A
YIL046W	MET30	Yes		#N/A
YIL047C	SYG1	Yes		#N/A
YIL074C	SER33	Yes		#N/A
YIL099W	SGA1	Yes		#N/A
YIL118W	RHO3	Yes		#N/A
YIL148W	RPL40A	Yes		#N/A
YIR016W	YIR016W	Yes		#N/A
YIR017C	MET28	Yes		#N/A
YIR018W	YAP5	Yes		#N/A
YJL042W	MHP1	Yes		#N/A
YJL052W	TDH1	Yes		#N/A
YJL076W	NET1	Yes		#N/A
YJL082W	IML2	Yes		#N/A
YJL088W	ARG3	Yes		#N/A
YJL100W	LSB6	Yes		#N/A
YJL101C	GSH1	Yes		#N/A
YJL133C-A	YJL133C-A	Yes		#N/A
YJL133W	MRS3	Yes		#N/A
YJL159W	HSP150	Yes		#N/A
YJL165C	HAL5	Yes		#N/A
YJL171C	YJL171C	Yes		#N/A
YJL177W	RPL17B	Yes		#N/A
YJL178C	ATG27	Yes		#N/A
YJL210W	PEX2	Yes		#N/A
YJL212C	OPT1	Yes		#N/A
YJR009C	TDH2	Yes		#N/A
YJR010W	MET3	Yes		#N/A
YJR058C	APS2	Yes		#N/A
YJR059W	PTK2	Yes		#N/A
YJR105W	ADO1	Yes		#N/A
YJR115W	YJR115W	Yes		#N/A
YJR127C	RSF2	Yes		#N/A
YJR147W	HMS2	Yes		#N/A
YKL032C	IXR1	Yes		#N/A
YKL035W	UGP1	Yes		#N/A
YKL043W	PHD1	Yes		#N/A
YKL051W	SFK1	Yes		#N/A
YKL052C	ASK1	Yes		#N/A
YKL062W	MSN4	Yes		#N/A
YKL063C	YKL063C	Yes		#N/A
YKL064W	MNR2	Yes		#N/A
YKL065C	YET1	Yes		#N/A
YKL068W-A	YKL068W-A	Yes		#N/A
YKL085W	MDH1	Yes		#N/A
YKL087C	CYT2	Yes		#N/A
YKL104C	GFA1	Yes		#N/A
YKL148C	SDH1	Yes		#N/A
YKL150W	MCR1	Yes		#N/A
YKL184W	SPE1	Yes		#N/A
YKL186C	MTR2	Yes		#N/A
YKR092C	SRP40	Yes		#N/A
YKR093W	PTR2	Yes		#N/A
YLL028W	TPO1	Yes		#N/A
YLL039C	UBI4	Yes		#N/A
YLL061W	MMP1	Yes		#N/A
YLL062C	MHT1	Yes		#N/A
YLR023C	IZH3	Yes		#N/A
YLR094C	GIS3	Yes		#N/A
YLR099C	ICT1	Yes		#N/A
YLR099W-A	YLR099W-A	Yes		#N/A
YLR120C	YPS1	Yes		#N/A
YLR121C	YPS3	Yes		#N/A
YLR142W	PUT1	Yes		#N/A
YLR179C	YLR179C	Yes		#N/A
YLR180W	SAM1	Yes		#N/A
YLR247C	IRC20	Yes		#N/A
YLR248W	RCK2	Yes		#N/A
YLR256W	HAP1	Yes		#N/A
YLR257W	YLR257W	Yes		#N/A
YLR297W	YLR297W	Yes		#N/A
YLR299W	ECM38	Yes		#N/A
YLR312C	QNQ1	Yes		#N/A
YLR327C	TMA10	Yes		#N/A
YLR332W	MID2	Yes		#N/A
YLR350W	ORM2	Yes		#N/A
YLR399C	BDF1	Yes		#N/A
YLR403W	SFP1	Yes		#N/A
YLR407W	YLR407W	Yes		#N/A
YLR414C	YLR414C	Yes		#N/A
YLR417W	VPS36	Yes		#N/A
YLR437C	YLR437C	Yes		#N/A
YLR438W	CAR2	Yes		#N/A
YML034W	SRC1	Yes		#N/A
YML035C	AMD1	Yes		#N/A
YML100W	TSL1	Yes		#N/A
YML101C	CUE4	Yes		#N/A
YMR006C	PLB2	Yes		#N/A
YMR008C	PLB1	Yes		#N/A
YMR009W	ADI1	Yes		#N/A
YMR010W	YMR010W	Yes		#N/A
YMR011W	HXT2	Yes		#N/A
YMR034C	YMR034C	Yes		#N/A
YMR035W	IMP2	Yes		#N/A
YMR083W	ADH3	Yes		#N/A
YMR105C	PGM2	Yes		#N/A
YMR122W-A	YMR122W-A	Yes		#N/A
YMR173W	DDR48	Yes		#N/A
YMR194C-B	YMR194C-B	Yes		#N/A
YMR196W	YMR196W	Yes		#N/A
YMR199W	CLN1	Yes		#N/A
YMR243C	ZRC1	Yes		#N/A
YMR251W-A	HOR7	Yes		#N/A
YMR291W	YMR291W	Yes		#N/A
YMR295C	IBI2	Yes		#N/A
YMR316W	DIA1	Yes		#N/A
YNL015W	PBI2	Yes		#N/A
YNL020C	ARK1	Yes		#N/A
YNL042W	BOP3	Yes		#N/A
YNL044W	YIP3	Yes		#N/A
YNL096C	RPS7B	Yes		#N/A
YNL098C	RAS2	Yes		#N/A
YNL104C	LEU4	Yes		#N/A
YNL134C	YNL134C	Yes		#N/A
YNL144C	YNL144C	Yes		#N/A
YNL149C	PGA2	Yes		#N/A
YNL160W	YGP1	Yes		#N/A
YNL192W	CHS1	Yes		#N/A
YNL193W	YNL193W	Yes		#N/A
YNL194C	YNL194C	Yes		#N/A
YNL216W	RAP1	Yes		#N/A
YNL241C	ZWF1	Yes		#N/A
YNL268W	LYP1	Yes		#N/A
YNL270C	ALP1	Yes		#N/A
YNL277W	MET2	Yes		#N/A
YNR001C	CIT1	Yes		#N/A
YNR014W	YNR014W	Yes		#N/A
YNR016C	ACC1	Yes		#N/A
YNR017W	TIM23	Yes		#N/A
YNR018W	AIM38	Yes		#N/A
YNR019W	ARE2	Yes		#N/A
YOL004W	SIN3	Yes		#N/A
YOL005C	RPB11	Yes		#N/A
YOL014W	YOL014W	Yes		#N/A
YOL015W	IRC10	Yes		#N/A
YOL016C	CMK2	Yes		#N/A
YOL019W	YOL019W	Yes		#N/A
YOL020W	TAT2	Yes		#N/A
YOL052C	SPE2	Yes		#N/A
YOL052C-A	DDR2	Yes		#N/A
YOL058W	ARG1	Yes		#N/A
YOL081W	IRA2	Yes		#N/A
YOL082W	ATG19	Yes		#N/A
YOL084W	PHM7	Yes		#N/A
YOL086C	ADH1	Yes		#N/A
YOL110W	SHR5	Yes		#N/A
YOL111C	MDY2	Yes		#N/A
YOL136C	PFK27	Yes		#N/A
YOL158C	ENB1	Yes		#N/A
YOR008C	SLG1	Yes		#N/A
YOR032C	HMS1	Yes		#N/A
YOR043W	WHI2	Yes		#N/A
YOR044W	IRC23	Yes		#N/A
YOR052C	YOR052C	Yes		#N/A
YOR062C	YOR062C	Yes		#N/A
YOR092W	ECM3	Yes		#N/A
YOR099W	KTR1	Yes		#N/A
YOR107W	RGS2	Yes		#N/A
YOR137C	SIA1	Yes		#N/A
YOR161C	PNS1	Yes		#N/A
YOR178C	GAC1	Yes		#N/A
YOR184W	SER1	Yes		#N/A
YOR212W	STE4	Yes		#N/A
YOR220W	RCN2	Yes		#N/A
YOR267C	HRK1	Yes		#N/A
YOR273C	TPO4	Yes		#N/A
YOR274W	MOD5	Yes		#N/A
YOR299W	BUD7	Yes		#N/A
YOR317W	FAA1	Yes		#N/A
YOR327C	SNC2	Yes		#N/A
YOR374W	ALD4	Yes		#N/A
YPL015C	HST2	Yes		#N/A
YPL016W	SWI1	Yes		#N/A
YPL026C	SKS1	Yes		#N/A
YPL032C	SVL3	Yes		#N/A
YPL055C	LGE1	Yes		#N/A
YPL057C	SUR1	Yes		#N/A
YPL058C	PDR12	Yes		#N/A
YPL066W	YPL066W	Yes		#N/A
YPL075W	GCR1	Yes		#N/A
YPL088W	YPL088W	Yes		#N/A
YPL111W	CAR1	Yes		#N/A
YPL135W	ISU1	Yes		#N/A
YPL137C	GIP3	Yes		#N/A
YPL145C	KES1	Yes		#N/A
YPL149W	ATG5	Yes		#N/A
YPL156C	PRM4	Yes		#N/A
YPL179W	PPQ1	Yes		#N/A
YPL221W	FLC1	Yes		#N/A
YPL231W	FAS2	Yes		#N/A
YPL249C-A	RPL36B	Yes		#N/A
YPL250C	ICY2	Yes		#N/A
YPL265W	DIP5	Yes		#N/A
YPL274W	SAM3	Yes		#N/A
YPR009W	SUT2	Yes		#N/A
YPR023C	EAF3	Yes		#N/A
YPR024W	YME1	Yes		#N/A
YPR028W	YOP1	Yes		#N/A
YPR030W	CSR2	Yes		#N/A
YPR035W	GLN1	Yes		#N/A
YPR156C	TPO3	Yes		#N/A
YPR158W	YPR158W	Yes		#N/A
YPR165W	RHO1	Yes		#N/A
YBL027W	RPL19B			broad
YBR118W	TEF2			broad
YBR196C	PGI1			broad
YCR024C-A	PMP1			broad
YCR024C-B	YCR024C-B			broad
YDL055C	PSA1			broad
YDL061C	RPS29B			broad
YDL191W	RPL35A			broad
YDR025W	RPS11A			broad
YDR450W	RPS18A			broad
YDR524C	AGE1			broad
YDR524C-B	YDR524C-B			broad
YDR545W	YRF1-1			broad
YEL009C	GCN4			broad
YER073W	ALD5			broad
YER102W	RPS8B			broad
YER131W	RPS26B			broad
YER178W	PDA1			broad
YFR031C-A	RPL2A			broad
YGL103W	RPL28			broad
YGL123W	RPS2			broad
YGR175C	ERG1			broad
YGR192C	TDH3			broad
YHL015W	RPS20			broad
YHR141C	RPL42B			broad
YIL018W	RPL2B			broad
YIL133C	RPL16A			broad
YIL169C	YIL169C			broad
YJR145C	RPS4A			broad
YKL056C	TMA19			broad
YKL068W	NUP100			broad
YKL152C	GPM1			broad
YKL180W	RPL17A			broad
YKR059W	TIF1			broad
YLR061W	RPL22A			broad
YLR073C	YLR073C			broad
YLR075W	RPL10			broad
YLR109W	AHP1			broad
YLR333C	RPS25B			broad
YLR367W	RPS22B			broad
YLR388W	RPS29A			broad
YLR406C	RPL31B			broad
YLR431C	ATG23			broad
YML063W	RPS1B			broad
YML073C	RPL6A			broad
YML123C	PHO84			broad
YMR142C	RPL13B			broad
YMR143W	RPS16A			broad
YNL067W	RPL9B			broad
YNL069C	RPL16B			broad
YNL145W	MFA2			broad
YNL178W	RPS3			broad
YOL155C	HPF1			broad
YOR369C	RPS12			broad
YPL081W	RPS9A			broad
YPR080W	TEF1			broad
YAL001C	TFC3			centromere
YAR002W	NUP60			centromere
YBL001C	ECM15			centromere
YFR001W	LOC1			centromere
YGL001C	ERG26			centromere
YHR001W	OSH7			centromere
YJR001W	AVT1			centromere
YOR001W	RRP6			centromere
YBL002W	HTB2			histone
YBL003C	HTA2			histone
YAL037W	YAL037W			neighbour
YBL028C	YBL028C			neighbour
YBL088C	TEL1			neighbour
YBR119W	MUD1			neighbour
YBR188C	NTC20			neighbour
YBR191W	RPL21A			neighbour
YBR192W	RIM2			neighbour
YBR195C	MSI1			neighbour
YCL063W	VAC17			neighbour
YCR024C	SLM5			neighbour
YDL063C	YDL063C			neighbour
YDL129W	YDL129W			neighbour
YDL134C	PPH21			neighbour
YDR013W	PSF1			neighbour
YDR226W	ADK1			neighbour
YDR381C-A	YDR381C-A			neighbour
YDR386W	MUS81			neighbour
YDR501W	PLM2			neighbour
YEL047C	YEL047C			neighbour
YER074W-A	YOS1			neighbour
YER116C	SLX8			neighbour
YFL034C-B	MOB2			neighbour
YFL034W	YFL034W			neighbour
YFR031C	SMC2			neighbour
YGL009C	LEU1			neighbour
YGL029W	CGR1			neighbour
YGL030W	RPL30			neighbour
YGL031C	RPL24A			neighbour
YGL077C	HNM1			neighbour
YGL101W	YGL101W			neighbour
YGL134W	PCL10			neighbour
YGL190C	CDC55			neighbour
YGR033C	TIM21			neighbour
YGR084C	MRP13			neighbour
YGR147C	NAT2			neighbour
YGR158C	MTR3			neighbour
YGR215W	RSM27			neighbour
YHL034C	SBP1			neighbour
YHR142W	CHS7			neighbour
YHR175W	CTR2			neighbour
YHR175W-A	YHR175W-A			neighbour
YIL070C	MAM33			neighbour
YIL094C	LYS12			neighbour
YJL137C	GLG2			neighbour
YJL189W	RPL39			neighbour
YJL190C	RPS22A			neighbour
YJL192C	SOP4			neighbour
YKL080W	VMA5			neighbour
YKR058W	GLG1			neighbour
YLR028C	ADE16			neighbour
YLR043C	TRX1			neighbour
YLR047C	FRE8			neighbour
YLR074C	BUD20			neighbour
YLR077W	FMP25			neighbour
YLR108C	YLR108C			neighbour
YLR186W	EMG1			neighbour
YLR250W	SSP120			neighbour
YLR287C	YLR287C			neighbour
YLR345W	YLR345W			neighbour
YLR354C	TAL1			neighbour
YLR387C	REH1			neighbour
YLR440C	SEC39			neighbour
YML025C	YML6			neighbour
YML057W	CMP2			neighbour
YML064C	TEM1			neighbour
YML124C	TUB3			neighbour
YMR144W	YMR144W			neighbour
YMR230W-A	YMR230W-A			neighbour
YNL161W	CBK1			neighbour
YNL302C	RPS19B			neighbour
YNR052C	POP2			neighbour
YOL041C	NOP12			neighbour
YOL121C	RPS19A			neighbour
YOR154W	SLP1			neighbour
YOR166C	SWT1			neighbour
YOR294W	RRS1			neighbour
YOR311C	HSD1			neighbour
YPL060W	LPE10			neighbour
YKL201C	MNN4			PDRE
YBR133C	HSL7			peak
YBR150C	TBS1			peak
YER036C	ARB1			peak
YER037W	PHM8			peak
YGL236C	MTO1			peak
YJL130C	URA2			peak
YAL002W	VPS8			snoRNA
YAL005C	SSA1			snoRNA
YBR230C	OM14			snoRNA
YCL005W	LDB16			snoRNA
YCR015C	YCR015C			snoRNA
YCR031C	RPS14A			snoRNA
YDR472W	TRS31			snoRNA
YEL050C	RML2			snoRNA
YEL055C	POL5			snoRNA
YER007C-A	TMA20			snoRNA
YER132C	PMD1			snoRNA
YER137C	YER137C			snoRNA
YGL076C	RPL7A			snoRNA
YGL098W	USE1			snoRNA
YGR221C	TOS2			snoRNA
YGR222W	PET54			snoRNA
YIL134W	FLX1			snoRNA
YJL148W	RPA34			snoRNA
YKL006W	RPL14A			snoRNA
YKL210W	UBA1			snoRNA
YKR062W	TFA2			snoRNA
YLR105C	SEN2			snoRNA
YLR368W	MDM30			snoRNA
YML103C	NUP188			snoRNA
YMR013C	SEC59			snoRNA
YMR014W	BUD22			snoRNA
YNL025C	SSN8			snoRNA
YNR050C	LYS9			snoRNA
YOL034W	SMC5			snoRNA
YOL051W	GAL11			snoRNA
YOL098C	YOL098C			snoRNA
YOR042W	CUE5			snoRNA
YOR223W	YOR223W			snoRNA
YOR234C	RPL33B			snoRNA
YOR236W	DFR1			snoRNA
YOR271C	FSF1			snoRNA
YOR272W	YTM1			snoRNA
YOR278W	HEM4			snoRNA
YPL199C	YPL199C			snoRNA
YPR091C	YPR091C			snoRNA
YPR144C	NOC4			snoRNA
YBL004W	UTP20			tRNA
YBL099W	ATP1			tRNA
YBR013C	YBR013C			tRNA
YBR055C	PRP6			tRNA
YBR056W	YBR056W			tRNA
YCL018W	LEU2			tRNA
YCR008W	SAT4			tRNA
YCR027C	RHB1			tRNA
YDL007W	RPT2			tRNA
YDR022C	CIS1			tRNA
YDR023W	SES1			tRNA
YDR058C	TGL2			tRNA
YDR098C	GRX3			tRNA
YDR170C	SEC7			tRNA
YDR211W	GCD6			tRNA
YDR242W	AMD2			tRNA
YDR306C	YDR306C			tRNA
YDR307W	YDR307W			tRNA
YDR339C	FCF1			tRNA
YDR363W-A	SEM1			tRNA
YDR390C	UBA2			tRNA
YDR420W	HKR1			tRNA
YDR506C	YDR506C			tRNA
YEL032W	MCM3			tRNA
YER048W-A	ISD11			tRNA
YER098W	UBP9			tRNA
YER159C	BUR6			tRNA
YFR011C	AIM13			tRNA
YFR016C	YFR016C			tRNA
YFR025C	HIS2			tRNA
YFR029W	PTR3			tRNA
YFR036W	CDC26			tRNA
YGL050W	TYW3			tRNA
YGL054C	ERV14			tRNA
YGL169W	SUA5			tRNA
YGL202W	ARO8			tRNA
YGR028W	MSP1			tRNA
YGR090W	UTP22			tRNA
YGR120C	COG2			tRNA
YGR143W	SKN1			tRNA
YGR165W	MRPS35			tRNA
YGR255C	COQ6			tRNA
YGR256W	GND2			tRNA
YHL009C	YAP3			tRNA
YHR005C-A	MRS11			tRNA
YHR144C	DCD1			tRNA
YHR181W	SVP26			tRNA
YIL009C-A	EST3			tRNA
YIL014C-A	YIL014C-A			tRNA
YIL030C	SSM4			tRNA
YIL057C	YIL057C			tRNA
YIL095W	PRK1			tRNA
YIL096C	YIL096C			tRNA
YIR007W	YIR007W			tRNA
YJL006C	CTK2			tRNA
YJL011C	RPC17			tRNA
YJL024C	APS3			tRNA
YJL029C	VPS53			tRNA
YJL039C	NUP192			tRNA
YJL162C	JJJ2			tRNA
YJL200C	ACO2			tRNA
YJR043C	POL32			tRNA
YJR055W	HIT1			tRNA
YJR056C	YJR056C			tRNA
YJR101W	RSM26			tRNA
YKL127W	PGM1			tRNA
YKL165C	MCD4			tRNA
YKL208W	CBT1			tRNA
YKL209C	STE6			tRNA
YLR010C	TEN1			tRNA
YLR154C	RNH203			tRNA
YLR229C	CDC42			tRNA
YLR335W	NUP2			tRNA
YLR344W	RPL26A			tRNA
YML041C	VPS71			tRNA
YML071C	COG8			tRNA
YMR012W	CLU1			tRNA
YMR023C	MSS1			tRNA
YMR041C	ARA2			tRNA
YMR119W	ASI1			tRNA
YMR163C	INP2			tRNA
YMR247C	RKR1			tRNA
YMR271C	URA10			tRNA
YMR284W	YKU70			tRNA
YNL035C	YNL035C			tRNA
YNL132W	KRE33			tRNA
YNL133C	FYV6			tRNA
YOL025W	LAG2			tRNA
YOL026C	MIM1			tRNA
YOL054W	PSH1			tRNA
YOR007C	SGT2			tRNA
YOR073W	SGO1			tRNA
YOR087W	YVC1			tRNA
YOR193W	PEX27			tRNA
YPL112C	PEX25			tRNA
YPR072W	NOT5			tRNA
YPR109W	YPR109W			tRNA
YAL007C	ERP2			#N/A
YAL008W	FUN14			#N/A
YAL009W	SPO7			#N/A
YAL010C	MDM10			#N/A
YAL011W	SWC3			#N/A
YAL012W	CYS3			#N/A
YAL013W	DEP1			#N/A
YAL014C	SYN8			#N/A
YAL015C	NTG1			#N/A
YAL016W	TPD3			#N/A
YAL017W	PSK1			#N/A
YAL019W	FUN30			#N/A
YAL020C	ATS1			#N/A
YAL021C	CCR4			#N/A
YAL022C	FUN26			#N/A
YAL023C	PMT2			#N/A
YAL024C	LTE1			#N/A
YAL025C	MAK16			#N/A
YAL026C	DRS2			#N/A
YAL027W	SAW1			#N/A
YAL028W	FRT2			#N/A
YAL029C	MYO4			#N/A
YAL030W	SNC1			#N/A
YAL031C	GIP4			#N/A
YAL032C	PRP45			#N/A
YAL033W	POP5			#N/A
YAL034C	FUN19			#N/A
YAL034W-A	MTW1			#N/A
YAL035W	FUN12			#N/A
YAL036C	RBG1			#N/A
YAL038W	CDC19			#N/A
YAL039C	CYC3			#N/A
YAL040C	CLN3			#N/A
YAL041W	CDC24			#N/A
YAL042W	ERV46			#N/A
YAL043C	PTA1			#N/A
YAL044C	GCV3			#N/A
YAL044W-A	YAL044W-A			#N/A
YAL046C	AIM1			#N/A
YAL047C	SPC72			#N/A
YAL048C	GEM1			#N/A
YAL049C	AIM2			#N/A
YAL051W	OAF1			#N/A
YAL053W	FLC2			#N/A
YAL055W	PEX22			#N/A
YAL056W	GPB2			#N/A
YAL058W	CNE1			#N/A
YAL059W	ECM1			#N/A
YAL060W	BDH1			#N/A
YAL061W	BDH2			#N/A
YAL062W	GDH3			#N/A
YAL063C	FLO9			#N/A
YAL064C-A	YAL064C-A			#N/A
YAL064W	YAL064W			#N/A
YAL068C	PAU8			#N/A
YAR002C-A	ERP1			#N/A
YAR003W	SWD1			#N/A
YAR007C	RFA1			#N/A
YAR008W	SEN34			#N/A
YAR014C	BUD14			#N/A
YAR015W	ADE1			#N/A
YAR018C	KIN3			#N/A
YAR019C	CDC15			#N/A
YAR020C	PAU7			#N/A
YAR027W	UIP3			#N/A
YAR028W	YAR028W			#N/A
YAR033W	MST28			#N/A
YAR035W	YAT1			#N/A
YAR042W	SWH1			#N/A
YAR050W	FLO1			#N/A
YAR071W	PHO11			#N/A
YBL007C	SLA1			#N/A
YBL008W	HIR1			#N/A
YBL009W	ALK2			#N/A
YBL010C	YBL010C			#N/A
YBL014C	RRN6			#N/A
YBL016W	FUS3			#N/A
YBL018C	POP8			#N/A
YBL019W	APN2			#N/A
YBL020W	RFT1			#N/A
YBL021C	HAP3			#N/A
YBL022C	PIM1			#N/A
YBL023C	MCM2			#N/A
YBL024W	NCL1			#N/A
YBL025W	RRN10			#N/A
YBL026W	LSM2			#N/A
YBL029W	YBL029W			#N/A
YBL030C	PET9			#N/A
YBL031W	SHE1			#N/A
YBL032W	HEK2			#N/A
YBL033C	RIB1			#N/A
YBL034C	STU1			#N/A
YBL035C	POL12			#N/A
YBL036C	YBL036C			#N/A
YBL037W	APL3			#N/A
YBL038W	MRPL16			#N/A
YBL039C	URA7			#N/A
YBL039W-B	YBL039W-B			#N/A
YBL040C	ERD2			#N/A
YBL046W	PSY4			#N/A
YBL047C	EDE1			#N/A
YBL050W	SEC17			#N/A
YBL051C	PIN4			#N/A
YBL052C	SAS3			#N/A
YBL054W	TOD6			#N/A
YBL055C	YBL055C			#N/A
YBL056W	PTC3			#N/A
YBL057C	PTH2			#N/A
YBL058W	SHP1			#N/A
YBL059C-A	YBL059C-A			#N/A
YBL059W	YBL059W			#N/A
YBL060W	YEL1			#N/A
YBL061C	SKT5			#N/A
YBL063W	KIP1			#N/A
YBL064C	PRX1			#N/A
YBL066C	SEF1			#N/A
YBL067C	UBP13			#N/A
YBL068W	PRS4			#N/A
YBL069W	AST1			#N/A
YBL071W-A	KTI11			#N/A
YBL072C	RPS8A			#N/A
YBL076C	ILS1			#N/A
YBL078C	ATG8			#N/A
YBL079W	NUP170			#N/A
YBL080C	PET112			#N/A
YBL081W	YBL081W			#N/A
YBL082C	ALG3			#N/A
YBL084C	CDC27			#N/A
YBL086C	YBL086C			#N/A
YBL089W	AVT5			#N/A
YBL090W	MRP21			#N/A
YBL091C	MAP2			#N/A
YBL091C-A	SCS22			#N/A
YBL095W	YBL095W			#N/A
YBL097W	BRN1			#N/A
YBL098W	BNA4			#N/A
YBL101C	ECM21			#N/A
YBL102W	SFT2			#N/A
YBL103C	RTG3			#N/A
YBL104C	YBL104C			#N/A
YBL105C	PKC1			#N/A
YBL106C	SRO77			#N/A
YBL107C	YBL107C			#N/A
YBL108C-A	PAU9			#N/A
YBR001C	NTH2			#N/A
YBR002C	RER2			#N/A
YBR003W	COQ1			#N/A
YBR006W	UGA2			#N/A
YBR007C	DSF2			#N/A
YBR011C	IPP1			#N/A
YBR014C	GRX7			#N/A
YBR015C	MNN2			#N/A
YBR016W	YBR016W			#N/A
YBR017C	KAP104			#N/A
YBR021W	FUR4			#N/A
YBR022W	POA1			#N/A
YBR023C	CHS3			#N/A
YBR024W	SCO2			#N/A
YBR025C	OLA1			#N/A
YBR026C	ETR1			#N/A
YBR028C	YBR028C			#N/A
YBR029C	CDS1			#N/A
YBR030W	RKM3			#N/A
YBR031W	RPL4A			#N/A
YBR033W	EDS1			#N/A
YBR034C	HMT1			#N/A
YBR035C	PDX3			#N/A
YBR036C	CSG2			#N/A
YBR037C	SCO1			#N/A
YBR038W	CHS2			#N/A
YBR039W	ATP3			#N/A
YBR041W	FAT1			#N/A
YBR042C	CST26			#N/A
YBR043C	QDR3			#N/A
YBR044C	TCM62			#N/A
YBR046C	ZTA1			#N/A
YBR047W	FMP23			#N/A
YBR048W	RPS11B			#N/A
YBR049C	REB1			#N/A
YBR052C	RFS1			#N/A
YBR053C	YBR053C			#N/A
YBR057C	MUM2			#N/A
YBR058C	UBP14			#N/A
YBR058C-A	TSC3			#N/A
YBR059C	AKL1			#N/A
YBR060C	ORC2			#N/A
YBR061C	TRM7			#N/A
YBR062C	YBR062C			#N/A
YBR068C	BAP2			#N/A
YBR072W	HSP26			#N/A
YBR073W	RDH54			#N/A
YBR074W	YBR074W			#N/A
YBR079C	RPG1			#N/A
YBR080C	SEC18			#N/A
YBR081C	SPT7			#N/A
YBR084C-A	RPL19A			#N/A
YBR084W	MIS1			#N/A
YBR085W	AAC3			#N/A
YBR086C	IST2			#N/A
YBR087W	RFC5			#N/A
YBR088C	POL30			#N/A
YBR091C	MRS5			#N/A
YBR092C	PHO3			#N/A
YBR093C	PHO5			#N/A
YBR094W	PBY1			#N/A
YBR095C	RXT2			#N/A
YBR096W	YBR096W			#N/A
YBR097W	VPS15			#N/A
YBR098W	MMS4			#N/A
YBR101C	FES1			#N/A
YBR102C	EXO84			#N/A
YBR103W	SIF2			#N/A
YBR104W	YMC2			#N/A
YBR106W	PHO88			#N/A
YBR107C	IML3			#N/A
YBR108W	AIM3			#N/A
YBR109C	CMD1			#N/A
YBR110W	ALG1			#N/A
YBR111C	YSA1			#N/A
YBR111W-A	SUS1			#N/A
YBR112C	CYC8			#N/A
YBR114W	RAD16			#N/A
YBR115C	LYS2			#N/A
YBR117C	TKL2			#N/A
YBR120C	CBP6			#N/A
YBR121C	GRS1			#N/A
YBR122C	MRPL36			#N/A
YBR123C	TFC1			#N/A
YBR125C	PTC4			#N/A
YBR127C	VMA2			#N/A
YBR128C	ATG14			#N/A
YBR129C	OPY1			#N/A
YBR130C	SHE3			#N/A
YBR131W	CCZ1			#N/A
YBR132C	AGP2			#N/A
YBR135W	CKS1			#N/A
YBR136W	MEC1			#N/A
YBR137W	YBR137W			#N/A
YBR138C	YBR138C			#N/A
YBR139W	YBR139W			#N/A
YBR140C	IRA1			#N/A
YBR141C	YBR141C			#N/A
YBR142W	MAK5			#N/A
YBR143C	SUP45			#N/A
YBR145W	ADH5			#N/A
YBR146W	MRPS9			#N/A
YBR149W	ARA1			#N/A
YBR154C	RPB5			#N/A
YBR155W	CNS1			#N/A
YBR156C	SLI15			#N/A
YBR159W	IFA38			#N/A
YBR160W	CDC28			#N/A
YBR161W	CSH1			#N/A
YBR162C	TOS1			#N/A
YBR163W	DEM1			#N/A
YBR164C	ARL1			#N/A
YBR165W	UBS1			#N/A
YBR166C	TYR1			#N/A
YBR167C	POP7			#N/A
YBR168W	PEX32			#N/A
YBR169C	SSE2			#N/A
YBR170C	NPL4			#N/A
YBR171W	SEC66			#N/A
YBR172C	SMY2			#N/A
YBR173C	UMP1			#N/A
YBR175W	SWD3			#N/A
YBR176W	ECM31			#N/A
YBR177C	EHT1			#N/A
YBR179C	FZO1			#N/A
YBR181C	RPS6B			#N/A
YBR183W	YPC1			#N/A
YBR184W	YBR184W			#N/A
YBR185C	MBA1			#N/A
YBR187W	GDT1			#N/A
YBR189W	RPS9B			#N/A
YBR193C	MED8			#N/A
YBR194W	AIM4			#N/A
YBR197C	YBR197C			#N/A
YBR198C	TAF5			#N/A
YBR199W	KTR4			#N/A
YBR200W	BEM1			#N/A
YBR201W	DER1			#N/A
YBR202W	MCM7			#N/A
YBR203W	COS111			#N/A
YBR204C	YBR204C			#N/A
YBR205W	KTR3			#N/A
YBR207W	FTH1			#N/A
YBR208C	DUR1,2			#N/A
YBR210W	ERV15			#N/A
YBR211C	AME1			#N/A
YBR212W	NGR1			#N/A
YBR214W	SDS24			#N/A
YBR215W	HPC2			#N/A
YBR216C	YBP1			#N/A
YBR217W	ATG12			#N/A
YBR220C	YBR220C			#N/A
YBR221C	PDB1			#N/A
YBR222C	PCS60			#N/A
YBR223C	TDP1			#N/A
YBR225W	YBR225W			#N/A
YBR227C	MCX1			#N/A
YBR228W	SLX1			#N/A
YBR229C	ROT2			#N/A
YBR231C	SWC5			#N/A
YBR233W	PBP2			#N/A
YBR233W-A	DAD3			#N/A
YBR234C	ARC40			#N/A
YBR235W	YBR235W			#N/A
YBR236C	ABD1			#N/A
YBR237W	PRP5			#N/A
YBR238C	YBR238C			#N/A
YBR239C	YBR239C			#N/A
YBR240C	THI2			#N/A
YBR241C	YBR241C			#N/A
YBR242W	YBR242W			#N/A
YBR243C	ALG7			#N/A
YBR244W	GPX2			#N/A
YBR245C	ISW1			#N/A
YBR246W	YBR246W			#N/A
YBR247C	ENP1			#N/A
YBR248C	HIS7			#N/A
YBR249C	ARO4			#N/A
YBR251W	MRPS5			#N/A
YBR252W	DUT1			#N/A
YBR253W	SRB6			#N/A
YBR254C	TRS20			#N/A
YBR255C-A	YBR255C-A			#N/A
YBR255W	YBR255W			#N/A
YBR256C	RIB5			#N/A
YBR257W	POP4			#N/A
YBR258C	SHG1			#N/A
YBR259W	YBR259W			#N/A
YBR260C	RGD1			#N/A
YBR261C	YBR261C			#N/A
YBR262C	AIM5			#N/A
YBR263W	SHM1			#N/A
YBR264C	YPT10			#N/A
YBR265W	TSC10			#N/A
YBR267W	REI1			#N/A
YBR268W	MRPL37			#N/A
YBR269C	FMP21			#N/A
YBR270C	BIT2			#N/A
YBR271W	YBR271W			#N/A
YBR272C	HSM3			#N/A
YBR273C	UBX7			#N/A
YBR274W	CHK1			#N/A
YBR275C	RIF1			#N/A
YBR276C	PPS1			#N/A
YBR278W	DPB3			#N/A
YBR279W	PAF1			#N/A
YBR280C	SAF1			#N/A
YBR281C	DUG2			#N/A
YBR282W	MRPL27			#N/A
YBR283C	SSH1			#N/A
YBR284W	YBR284W			#N/A
YBR285W	YBR285W			#N/A
YBR286W	APE3			#N/A
YBR288C	APM3			#N/A
YBR289W	SNF5			#N/A
YBR290W	BSD2			#N/A
YBR291C	CTP1			#N/A
YBR293W	VBA2			#N/A
YBR295W	PCA1			#N/A
YBR296C	PHO89			#N/A
YBR298C	MAL31			#N/A
YBR299W	MAL32			#N/A
YBR301W	DAN3			#N/A
YBR302C	COS2			#N/A
YCL001W	RER1			#N/A
YCL002C	YCL002C			#N/A
YCL004W	PGS1			#N/A
YCL005W-A	VMA9			#N/A
YCL008C	STP22			#N/A
YCL009C	ILV6			#N/A
YCL012C	YCL012C			#N/A
YCL014W	BUD3			#N/A
YCL016C	DCC1			#N/A
YCL017C	NFS1			#N/A
YCL026C-B	HBN1			#N/A
YCL028W	RNQ1			#N/A
YCL029C	BIK1			#N/A
YCL030C	HIS4			#N/A
YCL031C	RRP7			#N/A
YCL032W	STE50			#N/A
YCL033C	YCL033C			#N/A
YCL034W	LSB5			#N/A
YCL035C	GRX1			#N/A
YCL036W	GFD2			#N/A
YCL037C	SRO9			#N/A
YCL038C	ATG22			#N/A
YCL039W	GID7			#N/A
YCL043C	PDI1			#N/A
YCL044C	MGR1			#N/A
YCL045C	YCL045C			#N/A
YCL047C	YCL047C			#N/A
YCL049C	YCL049C			#N/A
YCL050C	APA1			#N/A
YCL051W	LRE1			#N/A
YCL052C	PBN1			#N/A
YCL054W	SPB1			#N/A
YCL055W	KAR4			#N/A
YCL056C	YCL056C			#N/A
YCL057C-A	YCL057C-A			#N/A
YCL057W	PRD1			#N/A
YCL058W-A	YCL058W-A			#N/A
YCL059C	KRR1			#N/A
YCL061C	MRC1			#N/A
YCL064C	CHA1			#N/A
YCL067C	HMLALPHA2			#N/A
YCL069W	VBA3			#N/A
YCR002C	CDC10			#N/A
YCR003W	MRPL32			#N/A
YCR004C	YCP4			#N/A
YCR012W	PGK1			#N/A
YCR016W	YCR016W			#N/A
YCR017C	CWH43			#N/A
YCR019W	MAK32			#N/A
YCR020C	PET18			#N/A
YCR020C-A	MAK31			#N/A
YCR020W-B	HTL1			#N/A
YCR021C	HSP30			#N/A
YCR023C	YCR023C			#N/A
YCR026C	NPP1			#N/A
YCR028C	FEN2			#N/A
YCR028C-A	RIM1			#N/A
YCR030C	SYP1			#N/A
YCR032W	BPH1			#N/A
YCR033W	SNT1			#N/A
YCR034W	FEN1			#N/A
YCR035C	RRP43			#N/A
YCR036W	RBK1			#N/A
YCR038C	BUD5			#N/A
YCR039C	MATALPHA2			#N/A
YCR042C	TAF2			#N/A
YCR043C	YCR043C			#N/A
YCR044C	PER1			#N/A
YCR046C	IMG1			#N/A
YCR047C	BUD23			#N/A
YCR048W	ARE1			#N/A
YCR051W	YCR051W			#N/A
YCR052W	RSC6			#N/A
YCR053W	THR4			#N/A
YCR054C	CTR86			#N/A
YCR057C	PWP2			#N/A
YCR059C	YIH1			#N/A
YCR060W	TAH1			#N/A
YCR061W	YCR061W			#N/A
YCR066W	RAD18			#N/A
YCR067C	SED4			#N/A
YCR069W	CPR4			#N/A
YCR071C	IMG2			#N/A
YCR072C	RSA4			#N/A
YCR073C	SSK22			#N/A
YCR073W-A	SOL2			#N/A
YCR075C	ERS1			#N/A
YCR075W-A	YCR075W-A			#N/A
YCR076C	YCR076C			#N/A
YCR077C	PAT1			#N/A
YCR079W	PTC6			#N/A
YCR082W	AHC2			#N/A
YCR083W	TRX3			#N/A
YCR084C	TUP1			#N/A
YCR086W	CSM1			#N/A
YCR087C-A	LUG1			#N/A
YCR088W	ABP1			#N/A
YCR089W	FIG2			#N/A
YCR090C	YCR090C			#N/A
YCR091W	KIN82			#N/A
YCR092C	MSH3			#N/A
YCR093W	CDC39			#N/A
YCR094W	CDC50			#N/A
YCR095C	OCA4			#N/A
YCR096C	HMRA2			#N/A
YCR097W	HMRA1			#N/A
YCR098C	GIT1			#N/A
YCR102C	YCR102C			#N/A
YDL001W	RMD1			#N/A
YDL002C	NHP10			#N/A
YDL003W	MCD1			#N/A
YDL004W	ATP16			#N/A
YDL005C	MED2			#N/A
YDL006W	PTC1			#N/A
YDL008W	APC11			#N/A
YDL012C	YDL012C			#N/A
YDL013W	SLX5			#N/A
YDL014W	NOP1			#N/A
YDL015C	TSC13			#N/A
YDL017W	CDC7			#N/A
YDL018C	ERP3			#N/A
YDL021W	GPM2			#N/A
YDL025C	YDL025C			#N/A
YDL027C	YDL027C			#N/A
YDL028C	MPS1			#N/A
YDL029W	ARP2			#N/A
YDL030W	PRP9			#N/A
YDL031W	DBP10			#N/A
YDL033C	SLM3			#N/A
YDL035C	GPR1			#N/A
YDL036C	PUS9			#N/A
YDL040C	NAT1			#N/A
YDL042C	SIR2			#N/A
YDL044C	MTF2			#N/A
YDL045C	FAD1			#N/A
YDL045W-A	MRP10			#N/A
YDL046W	NPC2			#N/A
YDL051W	LHP1			#N/A
YDL052C	SLC1			#N/A
YDL053C	PBP4			#N/A
YDL054C	MCH1			#N/A
YDL056W	MBP1			#N/A
YDL057W	YDL057W			#N/A
YDL058W	USO1			#N/A
YDL059C	RAD59			#N/A
YDL060W	TSR1			#N/A
YDL064W	UBC9			#N/A
YDL065C	PEX19			#N/A
YDL066W	IDP1			#N/A
YDL067C	COX9			#N/A
YDL070W	BDF2			#N/A
YDL072C	YET3			#N/A
YDL073W	YDL073W			#N/A
YDL074C	BRE1			#N/A
YDL075W	RPL31A			#N/A
YDL076C	RXT3			#N/A
YDL077C	VAM6			#N/A
YDL078C	MDH3			#N/A
YDL079C	MRK1			#N/A
YDL080C	THI3			#N/A
YDL081C	RPP1A			#N/A
YDL082W	RPL13A			#N/A
YDL083C	RPS16B			#N/A
YDL084W	SUB2			#N/A
YDL085C-A	YDL085C-A			#N/A
YDL085W	NDE2			#N/A
YDL086W	YDL086W			#N/A
YDL088C	ASM4			#N/A
YDL089W	YDL089W			#N/A
YDL090C	RAM1			#N/A
YDL091C	UBX3			#N/A
YDL092W	SRP14			#N/A
YDL093W	PMT5			#N/A
YDL095W	PMT1			#N/A
YDL097C	RPN6			#N/A
YDL098C	SNU23			#N/A
YDL099W	BUG1			#N/A
YDL100C	GET3			#N/A
YDL101C	DUN1			#N/A
YDL102W	POL3			#N/A
YDL103C	QRI1			#N/A
YDL104C	QRI7			#N/A
YDL105W	NSE4			#N/A
YDL106C	PHO2			#N/A
YDL107W	MSS2			#N/A
YDL108W	KIN28			#N/A
YDL109C	YDL109C			#N/A
YDL110C	TMA17			#N/A
YDL111C	RRP42			#N/A
YDL112W	TRM3			#N/A
YDL113C	ATG20			#N/A
YDL115C	IWR1			#N/A
YDL116W	NUP84			#N/A
YDL117W	CYK3			#N/A
YDL119C	YDL119C			#N/A
YDL120W	YFH1			#N/A
YDL121C	YDL121C			#N/A
YDL122W	UBP1			#N/A
YDL123W	SNA4			#N/A
YDL126C	CDC48			#N/A
YDL128W	VCX1			#N/A
YDL130W	RPP1B			#N/A
YDL130W-A	STF1			#N/A
YDL131W	LYS21			#N/A
YDL132W	CDC53			#N/A
YDL133C-A	RPL41B			#N/A
YDL135C	RDI1			#N/A
YDL136W	RPL35B			#N/A
YDL138W	RGT2			#N/A
YDL139C	SCM3			#N/A
YDL140C	RPO21			#N/A
YDL141W	BPL1			#N/A
YDL142C	CRD1			#N/A
YDL143W	CCT4			#N/A
YDL144C	YDL144C			#N/A
YDL145C	COP1			#N/A
YDL146W	LDB17			#N/A
YDL147W	RPN5			#N/A
YDL148C	NOP14			#N/A
YDL149W	ATG9			#N/A
YDL150W	RPC53			#N/A
YDL153C	SAS10			#N/A
YDL154W	MSH5			#N/A
YDL155W	CLB3			#N/A
YDL156W	CMR1			#N/A
YDL157C	YDL157C			#N/A
YDL159W	STE7			#N/A
YDL160C	DHH1			#N/A
YDL160C-A	YDL160C-A			#N/A
YDL161W	ENT1			#N/A
YDL164C	CDC9			#N/A
YDL165W	CDC36			#N/A
YDL166C	FAP7			#N/A
YDL167C	NRP1			#N/A
YDL168W	SFA1			#N/A
YDL169C	UGX2			#N/A
YDL170W	UGA3			#N/A
YDL171C	GLT1			#N/A
YDL175C	AIR2			#N/A
YDL176W	YDL176W			#N/A
YDL177C	YDL177C			#N/A
YDL178W	DLD2			#N/A
YDL179W	PCL9			#N/A
YDL180W	YDL180W			#N/A
YDL181W	INH1			#N/A
YDL183C	YDL183C			#N/A
YDL184C	RPL41A			#N/A
YDL185W	TFP1			#N/A
YDL186W	YDL186W			#N/A
YDL188C	PPH22			#N/A
YDL189W	RBS1			#N/A
YDL190C	UFD2			#N/A
YDL192W	ARF1			#N/A
YDL193W	NUS1			#N/A
YDL194W	SNF3			#N/A
YDL195W	SEC31			#N/A
YDL197C	ASF2			#N/A
YDL198C	GGC1			#N/A
YDL199C	YDL199C			#N/A
YDL200C	MGT1			#N/A
YDL201W	TRM8			#N/A
YDL202W	MRPL11			#N/A
YDL203C	ACK1			#N/A
YDL204W	RTN2			#N/A
YDL205C	HEM3			#N/A
YDL206W	YDL206W			#N/A
YDL207W	GLE1			#N/A
YDL208W	NHP2			#N/A
YDL209C	CWC2			#N/A
YDL211C	YDL211C			#N/A
YDL212W	SHR3			#N/A
YDL213C	NOP6			#N/A
YDL214C	PRR2			#N/A
YDL215C	GDH2			#N/A
YDL216C	RRI1			#N/A
YDL217C	TIM22			#N/A
YDL218W	YDL218W			#N/A
YDL219W	DTD1			#N/A
YDL220C	CDC13			#N/A
YDL222C	FMP45			#N/A
YDL223C	HBT1			#N/A
YDL224C	WHI4			#N/A
YDL225W	SHS1			#N/A
YDL226C	GCS1			#N/A
YDL227C	HO			#N/A
YDL229W	SSB1			#N/A
YDL230W	PTP1			#N/A
YDL231C	BRE4			#N/A
YDL232W	OST4			#N/A
YDL233W	YDL233W			#N/A
YDL234C	GYP7			#N/A
YDL235C	YPD1			#N/A
YDL236W	PHO13			#N/A
YDL237W	LRC1			#N/A
YDL238C	GUD1			#N/A
YDL239C	ADY3			#N/A
YDL240W	LRG1			#N/A
YDL241W	YDL241W			#N/A
YDL245C	HXT15			#N/A
YDL246C	SOR2			#N/A
YDR001C	NTH1			#N/A
YDR002W	YRB1			#N/A
YDR003W	RCR2			#N/A
YDR004W	RAD57			#N/A
YDR005C	MAF1			#N/A
YDR009W	GAL3			#N/A
YDR012W	RPL4B			#N/A
YDR016C	DAD1			#N/A
YDR017C	KCS1			#N/A
YDR019C	GCV1			#N/A
YDR020C	DAS2			#N/A
YDR021W	FAL1			#N/A
YDR026C	YDR026C			#N/A
YDR027C	VPS54			#N/A
YDR028C	REG1			#N/A
YDR030C	RAD28			#N/A
YDR031W	MIC14			#N/A
YDR032C	PST2			#N/A
YDR033W	MRH1			#N/A
YDR034C	LYS14			#N/A
YDR035W	ARO3			#N/A
YDR037W	KRS1			#N/A
YDR038C	ENA5			#N/A
YDR039C	ENA2			#N/A
YDR045C	RPC11			#N/A
YDR049W	YDR049W			#N/A
YDR050C	TPI1			#N/A
YDR051C	YDR051C			#N/A
YDR052C	DBF4			#N/A
YDR054C	CDC34			#N/A
YDR056C	YDR056C			#N/A
YDR057W	YOS9			#N/A
YDR059C	UBC5			#N/A
YDR060W	MAK21			#N/A
YDR061W	YDR061W			#N/A
YDR063W	AIM7			#N/A
YDR067C	OCA6			#N/A
YDR068W	DOS2			#N/A
YDR069C	DOA4			#N/A
YDR070C	FMP16			#N/A
YDR075W	PPH3			#N/A
YDR078C	SHU2			#N/A
YDR079C-A	TFB5			#N/A
YDR079W	PET100			#N/A
YDR080W	VPS41			#N/A
YDR081C	PDC2			#N/A
YDR082W	STN1			#N/A
YDR083W	RRP8			#N/A
YDR084C	TVP23			#N/A
YDR085C	AFR1			#N/A
YDR086C	SSS1			#N/A
YDR087C	RRP1			#N/A
YDR090C	YDR090C			#N/A
YDR091C	RLI1			#N/A
YDR092W	UBC13			#N/A
YDR097C	MSH6			#N/A
YDR099W	BMH2			#N/A
YDR100W	TVP15			#N/A
YDR101C	ARX1			#N/A
YDR103W	STE5			#N/A
YDR104C	SPO71			#N/A
YDR105C	TMS1			#N/A
YDR107C	TMN2			#N/A
YDR108W	GSG1			#N/A
YDR109C	YDR109C			#N/A
YDR110W	FOB1			#N/A
YDR111C	ALT2			#N/A
YDR113C	PDS1			#N/A
YDR115W	YDR115W			#N/A
YDR116C	MRPL1			#N/A
YDR117C	TMA64			#N/A
YDR118W	APC4			#N/A
YDR119W	YDR119W			#N/A
YDR120C	TRM1			#N/A
YDR121W	DPB4			#N/A
YDR122W	KIN1			#N/A
YDR127W	ARO1			#N/A
YDR128W	YDR128W			#N/A
YDR130C	FIN1			#N/A
YDR131C	YDR131C			#N/A
YDR135C	YCF1			#N/A
YDR137W	RGP1			#N/A
YDR138W	HPR1			#N/A
YDR139C	RUB1			#N/A
YDR140W	MTQ2			#N/A
YDR141C	DOP1			#N/A
YDR142C	PEX7			#N/A
YDR143C	SAN1			#N/A
YDR144C	MKC7			#N/A
YDR145W	TAF12			#N/A
YDR146C	SWI5			#N/A
YDR147W	EKI1			#N/A
YDR148C	KGD2			#N/A
YDR150W	NUM1			#N/A
YDR151C	CTH1			#N/A
YDR152W	GIR2			#N/A
YDR153C	ENT5			#N/A
YDR155C	CPR1			#N/A
YDR156W	RPA14			#N/A
YDR158W	HOM2			#N/A
YDR159W	SAC3			#N/A
YDR160W	SSY1			#N/A
YDR161W	YDR161W			#N/A
YDR162C	NBP2			#N/A
YDR163W	CWC15			#N/A
YDR164C	SEC1			#N/A
YDR165W	TRM82			#N/A
YDR166C	SEC5			#N/A
YDR167W	TAF10			#N/A
YDR168W	CDC37			#N/A
YDR169C	STB3			#N/A
YDR171W	HSP42			#N/A
YDR172W	SUP35			#N/A
YDR175C	RSM24			#N/A
YDR176W	NGG1			#N/A
YDR177W	UBC1			#N/A
YDR178W	SDH4			#N/A
YDR179C	CSN9			#N/A
YDR179W-A	YDR179W-A			#N/A
YDR180W	SCC2			#N/A
YDR181C	SAS4			#N/A
YDR182W	CDC1			#N/A
YDR183W	PLP1			#N/A
YDR184C	ATC1			#N/A
YDR185C	YDR185C			#N/A
YDR189W	SLY1			#N/A
YDR190C	RVB1			#N/A
YDR191W	HST4			#N/A
YDR192C	NUP42			#N/A
YDR194C	MSS116			#N/A
YDR195W	REF2			#N/A
YDR196C	YDR196C			#N/A
YDR197W	CBS2			#N/A
YDR198C	RKM2			#N/A
YDR200C	VPS64			#N/A
YDR201W	SPC19			#N/A
YDR202C	RAV2			#N/A
YDR204W	COQ4			#N/A
YDR205W	MSC2			#N/A
YDR206W	EBS1			#N/A
YDR207C	UME6			#N/A
YDR212W	TCP1			#N/A
YDR214W	AHA1			#N/A
YDR217C	RAD9			#N/A
YDR219C	MFB1			#N/A
YDR221W	GTB1			#N/A
YDR227W	SIR4			#N/A
YDR228C	PCF11			#N/A
YDR229W	IVY1			#N/A
YDR231C	COX20			#N/A
YDR232W	HEM1			#N/A
YDR234W	LYS4			#N/A
YDR235W	PRP42			#N/A
YDR236C	FMN1			#N/A
YDR237W	MRPL7			#N/A
YDR238C	SEC26			#N/A
YDR239C	YDR239C			#N/A
YDR240C	SNU56			#N/A
YDR243C	PRP28			#N/A
YDR244W	PEX5			#N/A
YDR245W	MNN10			#N/A
YDR246W	TRS23			#N/A
YDR248C	YDR248C			#N/A
YDR249C	YDR249C			#N/A
YDR252W	BTT1			#N/A
YDR254W	CHL4			#N/A
YDR255C	RMD5			#N/A
YDR257C	SET7			#N/A
YDR258C	HSP78			#N/A
YDR260C	SWM1			#N/A
YDR261C	EXG2			#N/A
YDR264C	AKR1			#N/A
YDR265W	PEX10			#N/A
YDR266C	YDR266C			#N/A
YDR267C	CIA1			#N/A
YDR268W	MSW1			#N/A
YDR270W	CCC2			#N/A
YDR272W	GLO2			#N/A
YDR277C	MTH1			#N/A
YDR279W	RNH202			#N/A
YDR280W	RRP45			#N/A
YDR281C	PHM6			#N/A
YDR282C	YDR282C			#N/A
YDR283C	GCN2			#N/A
YDR284C	DPP1			#N/A
YDR287W	INM2			#N/A
YDR288W	NSE3			#N/A
YDR289C	RTT103			#N/A
YDR291W	HRQ1			#N/A
YDR292C	SRP101			#N/A
YDR294C	DPL1			#N/A
YDR295C	HDA2			#N/A
YDR296W	MHR1			#N/A
YDR297W	SUR2			#N/A
YDR298C	ATP5			#N/A
YDR299W	BFR2			#N/A
YDR300C	PRO1			#N/A
YDR301W	CFT1			#N/A
YDR302W	GPI11			#N/A
YDR303C	RSC3			#N/A
YDR304C	CPR5			#N/A
YDR308C	SRB7			#N/A
YDR310C	SUM1			#N/A
YDR311W	TFB1			#N/A
YDR312W	SSF2			#N/A
YDR313C	PIB1			#N/A
YDR315C	IPK1			#N/A
YDR316W	OMS1			#N/A
YDR318W	MCM21			#N/A
YDR319C	YFT2			#N/A
YDR320C	SWA2			#N/A
YDR320C-A	DAD4			#N/A
YDR321W	ASP1			#N/A
YDR322C-A	TIM11			#N/A
YDR322W	MRPL35			#N/A
YDR323C	PEP7			#N/A
YDR324C	UTP4			#N/A
YDR325W	YCG1			#N/A
YDR326C	YSP2			#N/A
YDR328C	SKP1			#N/A
YDR329C	PEX3			#N/A
YDR330W	UBX5			#N/A
YDR331W	GPI8			#N/A
YDR332W	IRC3			#N/A
YDR333C	YDR333C			#N/A
YDR334W	SWR1			#N/A
YDR335W	MSN5			#N/A
YDR336W	YDR336W			#N/A
YDR337W	MRPS28			#N/A
YDR338C	YDR338C			#N/A
YDR341C	YDR341C			#N/A
YDR346C	SVF1			#N/A
YDR347W	MRP1			#N/A
YDR348C	YDR348C			#N/A
YDR349C	YPS7			#N/A
YDR350C	ATP22			#N/A
YDR351W	SBE2			#N/A
YDR352W	YDR352W			#N/A
YDR353W	TRR1			#N/A
YDR354W	TRP4			#N/A
YDR356W	SPC110			#N/A
YDR357C	YDR357C			#N/A
YDR358W	GGA1			#N/A
YDR359C	EAF1			#N/A
YDR361C	BCP1			#N/A
YDR362C	TFC6			#N/A
YDR363W	ESC2			#N/A
YDR364C	CDC40			#N/A
YDR365C	ESF1			#N/A
YDR367W	YDR367W			#N/A
YDR368W	YPR1			#N/A
YDR369C	XRS2			#N/A
YDR370C	YDR370C			#N/A
YDR371W	CTS2			#N/A
YDR372C	VPS74			#N/A
YDR373W	FRQ1			#N/A
YDR374W-A	YDR374W-A			#N/A
YDR375C	BCS1			#N/A
YDR376W	ARH1			#N/A
YDR377W	ATP17			#N/A
YDR378C	LSM6			#N/A
YDR379W	RGA2			#N/A
YDR381W	YRA1			#N/A
YDR382W	RPP2B			#N/A
YDR383C	NKP1			#N/A
YDR384C	ATO3			#N/A
YDR385W	EFT2			#N/A
YDR387C	YDR387C			#N/A
YDR388W	RVS167			#N/A
YDR389W	SAC7			#N/A
YDR391C	YDR391C			#N/A
YDR393W	SHE9			#N/A
YDR394W	RPT3			#N/A
YDR395W	SXM1			#N/A
YDR397C	NCB2			#N/A
YDR398W	UTP5			#N/A
YDR399W	HPT1			#N/A
YDR400W	URH1			#N/A
YDR402C	DIT2			#N/A
YDR403W	DIT1			#N/A
YDR404C	RPB7			#N/A
YDR405W	MRP20			#N/A
YDR407C	TRS120			#N/A
YDR408C	ADE8			#N/A
YDR409W	SIZ1			#N/A
YDR410C	STE14			#N/A
YDR411C	DFM1			#N/A
YDR412W	RRP17			#N/A
YDR414C	ERD1			#N/A
YDR415C	YDR415C			#N/A
YDR416W	SYF1			#N/A
YDR418W	RPL12B			#N/A
YDR419W	RAD30			#N/A
YDR421W	ARO80			#N/A
YDR422C	SIP1			#N/A
YDR423C	CAD1			#N/A
YDR424C	DYN2			#N/A
YDR425W	SNX41			#N/A
YDR427W	RPN9			#N/A
YDR428C	YDR428C			#N/A
YDR429C	TIF35			#N/A
YDR430C	CYM1			#N/A
YDR432W	NPL3			#N/A
YDR434W	GPI17			#N/A
YDR435C	PPM1			#N/A
YDR436W	PPZ2			#N/A
YDR439W	LRS4			#N/A
YDR440W	DOT1			#N/A
YDR441C	APT2			#N/A
YDR443C	SSN2			#N/A
YDR444W	YDR444W			#N/A
YDR447C	RPS17B			#N/A
YDR449C	UTP6			#N/A
YDR451C	YHP1			#N/A
YDR452W	PPN1			#N/A
YDR453C	TSA2			#N/A
YDR454C	GUK1			#N/A
YDR456W	NHX1			#N/A
YDR457W	TOM1			#N/A
YDR458C	HEH2			#N/A
YDR459C	PFA5			#N/A
YDR460W	TFB3			#N/A
YDR461C-A	YDR461C-A			#N/A
YDR461W	MFA1			#N/A
YDR462W	MRPL28			#N/A
YDR463W	STP1			#N/A
YDR464W	SPP41			#N/A
YDR465C	RMT2			#N/A
YDR466W	PKH3			#N/A
YDR468C	TLG1			#N/A
YDR469W	SDC1			#N/A
YDR470C	UGO1			#N/A
YDR471W	RPL27B			#N/A
YDR473C	PRP3			#N/A
YDR475C	JIP4			#N/A
YDR476C	YDR476C			#N/A
YDR477W	SNF1			#N/A
YDR478W	SNM1			#N/A
YDR479C	PEX29			#N/A
YDR480W	DIG2			#N/A
YDR481C	PHO8			#N/A
YDR482C	CWC21			#N/A
YDR483W	KRE2			#N/A
YDR484W	VPS52			#N/A
YDR485C	VPS72			#N/A
YDR486C	VPS60			#N/A
YDR487C	RIB3			#N/A
YDR488C	PAC11			#N/A
YDR489W	SLD5			#N/A
YDR490C	PKH1			#N/A
YDR492W	IZH1			#N/A
YDR493W	AIM8			#N/A
YDR494W	RSM28			#N/A
YDR495C	VPS3			#N/A
YDR496C	PUF6			#N/A
YDR497C	ITR1			#N/A
YDR498C	SEC20			#N/A
YDR499W	LCD1			#N/A
YDR500C	RPL37B			#N/A
YDR503C	LPP1			#N/A
YDR507C	GIN4			#N/A
YDR508C	GNP1			#N/A
YDR511W	ACN9			#N/A
YDR512C	EMI1			#N/A
YDR513W	GRX2			#N/A
YDR514C	YDR514C			#N/A
YDR515W	SLF1			#N/A
YDR518W	EUG1			#N/A
YDR519W	FPR2			#N/A
YDR520C	URC2			#N/A
YDR524W-C	YDR524W-C			#N/A
YDR528W	HLR1			#N/A
YDR529C	QCR7			#N/A
YDR530C	APA2			#N/A
YDR531W	YDR531W			#N/A
YDR532C	YDR532C			#N/A
YDR533C	HSP31			#N/A
YDR536W	STL1			#N/A
YDR541C	YDR541C			#N/A
YDR542W	PAU10			#N/A
YEL001C	IRC22			#N/A
YEL002C	WBP1			#N/A
YEL003W	GIM4			#N/A
YEL004W	YEA4			#N/A
YEL005C	VAB2			#N/A
YEL006W	YEA6			#N/A
YEL011W	GLC3			#N/A
YEL012W	UBC8			#N/A
YEL013W	VAC8			#N/A
YEL015W	EDC3			#N/A
YEL016C	NPP2			#N/A
YEL018W	EAF5			#N/A
YEL019C	MMS21			#N/A
YEL020C	YEL020C			#N/A
YEL020W-A	TIM9			#N/A
YEL021W	URA3			#N/A
YEL022W	GEA2			#N/A
YEL023C	YEL023C			#N/A
YEL024W	RIP1			#N/A
YEL025C	YEL025C			#N/A
YEL026W	SNU13			#N/A
YEL027W	CUP5			#N/A
YEL029C	BUD16			#N/A
YEL030W	ECM10			#N/A
YEL031W	SPF1			#N/A
YEL036C	ANP1			#N/A
YEL037C	RAD23			#N/A
YEL038W	UTR4			#N/A
YEL039C	CYC7			#N/A
YEL040W	UTR2			#N/A
YEL042W	GDA1			#N/A
YEL043W	YEL043W			#N/A
YEL048C	YEL048C			#N/A
YEL049W	PAU2			#N/A
YEL051W	VMA8			#N/A
YEL052W	AFG1			#N/A
YEL053C	MAK10			#N/A
YEL054C	RPL12A			#N/A
YEL056W	HAT2			#N/A
YEL058W	PCM1			#N/A
YEL059C-A	SOM1			#N/A
YEL061C	CIN8			#N/A
YEL063C	CAN1			#N/A
YEL064C	AVT2			#N/A
YEL065W	SIT1			#N/A
YEL067C	YEL067C			#N/A
YEL069C	HXT13			#N/A
YEL070W	DSF1			#N/A
YEL072W	RMD6			#N/A
YER001W	MNN1			#N/A
YER002W	NOP16			#N/A
YER003C	PMI40			#N/A
YER004W	FMP52			#N/A
YER006W	NUG1			#N/A
YER007W	PAC2			#N/A
YER008C	SEC3			#N/A
YER009W	NTF2			#N/A
YER010C	YER010C			#N/A
YER011W	TIR1			#N/A
YER012W	PRE1			#N/A
YER013W	PRP22			#N/A
YER014W	HEM14			#N/A
YER015W	FAA2			#N/A
YER016W	BIM1			#N/A
YER017C	AFG3			#N/A
YER018C	SPC25			#N/A
YER019C-A	SBH2			#N/A
YER019W	ISC1			#N/A
YER021W	RPN3			#N/A
YER022W	SRB4			#N/A
YER023W	PRO3			#N/A
YER024W	YAT2			#N/A
YER025W	GCD11			#N/A
YER026C	CHO1			#N/A
YER027C	GAL83			#N/A
YER028C	MIG3			#N/A
YER029C	SMB1			#N/A
YER030W	CHZ1			#N/A
YER031C	YPT31			#N/A
YER032W	FIR1			#N/A
YER033C	ZRG8			#N/A
YER040W	GLN3			#N/A
YER041W	YEN1			#N/A
YER042W	MXR1			#N/A
YER045C	ACA1			#N/A
YER047C	SAP1			#N/A
YER048C	CAJ1			#N/A
YER049W	TPA1			#N/A
YER050C	RSM18			#N/A
YER051W	JHD1			#N/A
YER052C	HOM3			#N/A
YER053C-A	YER053C-A			#N/A
YER054C	GIP2			#N/A
YER055C	HIS1			#N/A
YER056C	FCY2			#N/A
YER056C-A	RPL34A			#N/A
YER057C	HMF1			#N/A
YER058W	PET117			#N/A
YER059W	PCL6			#N/A
YER060W	FCY21			#N/A
YER061C	CEM1			#N/A
YER068W	MOT2			#N/A
YER070W	RNR1			#N/A
YER071C	YER071C			#N/A
YER072W	VTC1			#N/A
YER075C	PTP3			#N/A
YER076C	YER076C			#N/A
YER077C	YER077C			#N/A
YER078C	YER078C			#N/A
YER079W	YER079W			#N/A
YER080W	AIM9			#N/A
YER082C	UTP7			#N/A
YER083C	GET2			#N/A
YER086W	ILV1			#N/A
YER087C-B	SBH1			#N/A
YER087W	AIM10			#N/A
YER089C	PTC2			#N/A
YER090W	TRP2			#N/A
YER091C	MET6			#N/A
YER093C	TSC11			#N/A
YER093C-A	AIM11			#N/A
YER094C	PUP3			#N/A
YER095W	RAD51			#N/A
YER096W	SHC1			#N/A
YER099C	PRS2			#N/A
YER100W	UBC6			#N/A
YER101C	AST2			#N/A
YER103W	SSA4			#N/A
YER104W	RTT105			#N/A
YER105C	NUP157			#N/A
YER107C	GLE2			#N/A
YER109C	FLO8			#N/A
YER110C	KAP123			#N/A
YER111C	SWI4			#N/A
YER112W	LSM4			#N/A
YER113C	TMN3			#N/A
YER114C	BOI2			#N/A
YER115C	SPR6			#N/A
YER117W	RPL23B			#N/A
YER118C	SHO1			#N/A
YER119C	AVT6			#N/A
YER120W	SCS2			#N/A
YER122C	GLO3			#N/A
YER123W	YCK3			#N/A
YER124C	DSE1			#N/A
YER125W	RSP5			#N/A
YER126C	NSA2			#N/A
YER127W	LCP5			#N/A
YER128W	YER128W			#N/A
YER129W	SAK1			#N/A
YER133W	GLC7			#N/A
YER134C	YER134C			#N/A
YER140W	YER140W			#N/A
YER141W	COX15			#N/A
YER142C	MAG1			#N/A
[truncated: 3,044 more rows]
