# Supplementary material for: SWI/SNF and the histone chaperone Rtt106 drive expression of the Pleiotropic Drug Resistance network genes
Source: Nat Commun. 2022 Apr 12;13:1968. doi: 10.1038/s41467-022-29591-z (PMC9005695; doi:10.1038/s41467-022-29591-z)
Supplement: Supplementary file 10 — Supplementary Dataset 7 [file 41467_2022_29591_MOESM10_ESM.xlsx]

## Sheet: Supplementary Data 7
Supplemetary Data 7. Oligonucleotides used in this study.
Usage	Target gene	Purpose or target site	Name	Sequence (5'-3')
Deletion	PDR1	pdr1::kanMX, pdr1::natNT2	VN133	CAGCCAAGAATATACAGAAAAGAATCCAAGAAACTGGAAGGACATGGAGGCCCAGAATACC
		pdr1::kanMX	VN134	GGAAGTTTTTGAGAACTTTTATCTATACAAACGTATACGTCAGTATAGCGACCAGCATTCAC
		pdr1::ntaNT2	VN201	AGGAAGGAAGTTTTTGAGAACTTTTATCTATACAAACGTATACGTATGCCGGTAGAGGTGTGG
	PDR3	pdr3::natMX	VN089	ATCAGCAGTTTTATTAATTTTTTCTTATTGCGTGACCGCAGACATGGAGGCCCAGAATACC
			VN90	TACTATGGTTATGCTCTGCTTCCCTATTTTCTTTGCGTTTCAGTATAGCGACCAGCATTCAC
	HIR1	hir1::kanMX	VN107	AGCATAATAAAATTGCCAGTAACCAAAGGTCTCTGATAACGACATGGAGGCCCAGAATACC
			VN108	TGAGGGAAAAAACTTGTCCAAAGGAAGGGGTATAAGCTTACAGTATAGCGACCAGCATTCAC
	YTA7	yta7::kanMX	VN123	TCTCTTCTCGCTATTTATTCACAATTGGTGCAGAAAGAACGACATGGAGGCCCAGAATACC
			VN124	AACTACATTTAAGAATTATATAAACATTATGGACTCCTGCCAGTATAGCGACCAGCATTCAC
	RTT106	rtt106::kanMX	VN181	GCTGACCAAAAAGCCACTATTCAAACGTAAAGTCCTACAGATTTGGACATGGAGGCCCAGAATACC
			VN182	TCTTACATATGCGTATTCATGCTATATTATAATATCGAATCTAAGCAGTATAGCGACCAGCATTCAC
	ASF1	asf1::kanMX	VN109	CTCTCCCTACCATCCAATTGAAACATAAGATATAGAAAAGGACATGGAGGCCCAGAATACC
			VN110	CTCTCTTGCAGGTACCATTAATCTTATAACCCATAAATTCCAGTATAGCGACCAGCATTCAC
	RTT109	rtt109::kanMX	VN129	GTAGAGTTAAAAGGTCAATTCAACCGGTCTTCAATAAGACGACATGGAGGCCCAGAATACC
			VN130	ATGCTACATACGTGTACTAAATAATAAATATCAATATGTACAGTATAGCGACCAGCATTCAC
	TRP1	trp1::LacI-3FLAG-URA3	VN111	CACCCGCACGGCAGAGACCAATCAGTAAAAATCAACGGTTAGAGTGCACCATACCACAGC
			VN112	TGCACAAACAATACTTAAATAAATACTACTCAGTAATAACGCCGCGTTCTTATAGTGTCACCTA
	CgRTT106	left arm	VN143	ATCTTCGGAGTTTATCTTCTCCCG
			VN144	TGACGCTGAAATATTCGTTGGCACACGTCTATTCAGATATCAACC
		right arm	VN145	TGTCTATGCCATGTCCATAAGTATTGCACATTATCAATTTAGCTAAGAC
			VN146	AACCGTGATGTCAAGAGAACTG
	CgSNF2	left arm	TK651	GAAAGTGGACTGGCATTCC
			TK652	TGACGCTGAAATATTCGTTGAGTATAATTCCTGCCTTCTTTGC
		right arm	TK653	TGTCTATGCCATGTCCATAATATATATTTCATAAACTACTAATATAGATAAACTGAATAGC
			TK654	AATTTGATGGTTCGGGGTAC
	CgCDR1	left arm	VN149	CTGCAAGTCCACGGAATATTTCC
			VN150	ATTATTCTCTAGTTTTGACGCTGAAATATTCGTTGTGTTACTTTTCTTTACTTTG
		right arm	VN151	TGTCTATGCCATGTCCATAATTTATTTAGCCTGCGCTCATAATCTG
			VN152	TCTTTTACACTTAATGCCCAACTACATC
	CgRTT016, CgSNF2, CgCDR1	amplification of the CaACTpr-NAT cassette	VN141	CAACGAATATTTCAGCGTCAAAACTAGAGA
			VN142	TTATGGACATGGCATAGACATATACAAAGCT
Tagging	PDR5	3HA (C-ter)	TK276	TGGTTAGCAAGAGTGCCTAAAAAGAACGGTAAACTCTCCAAGAAACGGATCCCCGGGTTAATTAA
			TK277	CATCTTGGTAAGTTTCTTTTCTTAACCAAATTCAAAATTCTATTAGAATTCGAGCTCGTTTAAAC
	PDR3	3FLAG (C-ter)	TK838	TTATATCATACTCTGTGGAATGACAATACTTCATATCCCTTCTTATCCCACCACCATCATCATCAC
			TK839	TTTACTATGGTTATGCTCTGCTTCCCTATTTTCTTTGCGTTTTCAACTATAGGGAGACCGGCAGATC
		6HA & 13Myc (C-ter)	TK840	TTATATCATACTCTGTGGAATGACAATACTTCATATCCCTTCTTACGTACGCTGCAGGTCGAC
		6HA (C-ter)	TK841	TTTACTATGGTTATGCTCTGCTTCCCTATTTTCTTTGCGTTTTCAATCGATGAATTCGAGCTCG
		13Myc (C-ter)	TK842	TTATATCATACTCTGTGGAATGACAATACTTCATATCCCTTCTTACGGATCCCCGGGTTAATTAA
	RTT106	6HA (C-ter)	TK146	GATGACGATGAAGATGATGAGGATGGATCCGGAGTAGAATACGATCGTACGCTGCAGGTCGAC
			TK147	TACATATGCGTATTCATGCTATATTATAATATCGAATCTAAGTCAATCGATGAATTCGAGCTCG
	SWP82	6HA (C-ter)	VN169	CCGGACAACCTGGCTAACTTCAGCAACGAAGTAGCTATGAATAATCGTACGCTGCAGGTCGAC
			VN170	TATTTCTTATTGGAGTGTTCCCTACATTATGTTTTACTTCTTTCAATCGATGAATTCGAGCTCG
	SNF6	3FLAG (C-ter)	TK763	ACCAATTTCGACGATGAATTTGGAGATCTTGATGCTGTATTTTTTTCCCACCACCATCATCATCAC
			TK764	AAAGGAAAGTATATATTTCCAAGAAGTAGCCGCCCATGGCTATTAACTATAGGGAGACCGGCAGATC
	CgRTT106	left arm	TK670	GTTAAGGATGAATCGATGAGCG
			TK671	AGGATACCACTACCTGAACCGTCATATTCAACGCCAGAGC
		right arm	TK674	TCATAGCTGTTTCCTGTGTGTAGTATTGCACATTATCAATTTAGCTAAGAC
			VN146	AACCGTGATGTCAAGAGAACTG
	CgRTT106, CgSWP82	amplification of the 3HA-NAT cassette	TK672	TCAGGTAGTGGTATCCTATACCCATACGATGTTCC
			TK673	CACACAGGAAACAGCTATGAC
	CgSWP82	left arm	TK677	AGATCAGAAGAGCAGGAAGC
			TK678	AGGATACCACTACCTGAACCTTGTTCCTCTAAACTAGGTCCTG
		right arm	TK679	TCATAGCTGTTTCCTGTGTGTGATGACAGTTATAAATTAATTATATGCGTATATACAGC
			TK680	TATGCCTCAGCCAAAGACTG
CRISPR gRNA	PDR3	cloning into pML107	VN177	GATCTGATTTCTTCACTTTCATTGGTTTTAGAGCTAG
			VN178	CTAGCTCTAAAACCAATGAAAGTGAAGAAATCA
	NatR	cloning into pML107	TK747	GATCGGTCACCAACGTCAACGCACGTTTTAGAGCTAG
			TK748	CTAGCTCTAAAACGTGCGTTGACGTTGGTGACC
CRISPR donor	PDR3	3FLAG (N-ter)	VN184	CTGCATCAGCAGTTTTATTAATTTTTTCTTATTGCGTGACCGCAATGGACTATAAGGACGACGATGACAAGGATTATAAGGACGATGACGATAAGGACTATAAGGATGACGATGACAAAT
			VN185	GACACATGCTGTCGAAACTTTTGATCTAGTTGATTTCTTCACTTTACCACTACCTGATTTGTCATCGTCATCCTTATAGTCCTTATCGTCATCGTCCTTATAATCCTTGTCATCGTCGTC
		3HA (N-er)	TK831	CTGCATCAGCAGTTTTATTAATTTTTTCTTATTGCGTGACCGCAATGTACCCATACGATGTTCCTGACTATGCGGGCTATCCGTATGACGTCCCGG
			TK832	GACACATGCTGTCGAAACTTTTGATCTAGTTGATTTCTTCACTTTACCACTACCTGAAGCGTAATCTGGAACGTCATATGGATAGGATCCTGCATAGTCCGGGACGTCATACGGATAGCC
		3Myc (N-ter)	TK835	CTGCATCAGCAGTTTTATTAATTTTTTCTTATTGCGTGACCGCAATGGAACAAAAGTTGATTTCTGAAGAAGATTTAAATGGTGAACAAAAGCTAATCTCCGAGGAAGACTTGAACGG
			TK836	GACACATGCTGTCGAAACTTTTGATCTAGTTGATTTCTTCACTTTACCACTACCTGACAAGTCTTCTTCTGAGATTAATTCTTGTTCACCGTTCAAGTCTTCCTCGGAGATTAGC
		Amplification of entire pdr3-2	TK695	TCTTCCAGAACAACAGGCG
			TK696	TGAACAGCTGCATTCCAGG
	PDR1	Amplification of entire pdr1-3	TK622	CCTAATGAGTGGCAATAAGAGG
			TK623	TCGTTGAGGATCAAATGAATATCC
Plasmid construction	PDR5	pUC-TALO8-PDR5pr	VN117	ATTGTACTGAGAGTGCACCATAACGTAAATATGTCTTCCTCTTTGATTCC
			VN118	GTGCGGTATTTCACACCGCAGGAGAGGCCTTGTTTGTATTGC
	LacI	YCplac22-PDR5pr-luc	VN028	GGTATCGATCGTCACCGTTAACGTAAATATGTCTTCCTCTTTG
			VN029	TTTGGCGTCTTCCATTTTTGTCTAAAGTCTTTCGAACGAGC
	PDR1	pGEX-6P-1-ScPDR1	TK627	TCTGTTCCAGGGGCCCCTGGGATCCATGCGAGGCTTGACACCTAAG
			TK628	GTCAGTCACGATGCGGCCGCTCGAGTTAACTATCTGGATAAACGTCGCTC
	PDR3	pGEX-6P-1-ScPDR3	TK625	TCTGTTCCAGGGGCCCCTGGGATCCATGAAAGTGAAGAAATCAACTAG
			TK626	GTCAGTCACGATGCGGCCGCTCGAGTCATAAGAAGGGATATGAAGTATTG
	RTT106	pGEX-6P-1-ScRTT106	TK631	TCTGTTCCAGGGGCCCCTGGGATCCATGTCAAAATTGTTCTTAGATG
			TK632	GTCAGTCACGATGCGGCCGCTCGAGATCGTATTCTACTCCGGATC
		pET28a-ScRTT106	TK769	GTTCCAGGGGCCCCATATGGCTAGCATGTCAAAATTGTTCTTAGATG
			TK770	GTCGACGGAGCTCGAATTCGGATCCTCAATCGTATTCTACTCCG
qPCR primers	PDR5	promoter	VN056	GGAATCGCTCATGCCGC
			VN057	ACGAGTCCAAAGGGTGC
	HTA1-HTB1	promoter	VN064	AATTTGAACTCGCCGAGC
			VN065	GAGAAACCACATATCTCTACGGG
	CgCDR1	promoter, proximal	TK782	CTTCTAGCAGCTATGAGTTGAGG
			TK783	TAAGCCATTGCCTCTACAGC
		promoter, distal	TK784	GGTTCACAGTGGTTTCTATCTCC
			TK785	GTTTCCCACTTCCACAGTACC
	CgADY3	ORF, internal	TK786	TGATATTCCACTGGGACAGG
			TK787	GCTGAGTTCTTCTCTCTAAAGG
Northern blot probes	PDR5	ORF, internal	VN081B	CTGGGTTGGCGTCAGCAGGGCATTTATGAGCACCATGGCT-TEG-BIOTIN
			VN082B	GCACCCCTTTCATGCAACTGGCCAGCTGCAGACGCGTTGG-TEG-BIOTIN
	ARF1	ORF, internal	VN105	AGTGAATGAAATGTTCTTATATTGGACAGTTTCAACGTTG-BIOTIN
			VN106	AGTGATTTCAGCAGCAGACATGGCTTCTGGCAAATCTTGC-BIOTIN
