# Supplementary material for: SWI/SNF and the histone chaperone Rtt106 drive expression of the Pleiotropic Drug Resistance network genes
Source: Nat Commun. 2022 Apr 12;13:1968. doi: 10.1038/s41467-022-29591-z (PMC9005695; doi:10.1038/s41467-022-29591-z)
Supplement: Supplementary file 12 — Source Data [file 41467_2022_29591_MOESM12_ESM.zip]

Archive with 5 entries (4 files):
- SourceData_uncropped_gels_blots_final_18Feb22.pptx
- __MACOSX/
- __MACOSX/._SourceData_uncropped_gels_blots_final_18Feb22.pptx
- SourceData_NatureCommunications_17Feb22.xlsx
- __MACOSX/._SourceData_NatureCommunications_17Feb22.xlsx
