# Supplementary material for: SWI/SNF and the histone chaperone Rtt106 drive expression of the Pleiotropic Drug Resistance network genes
Source: Nat Commun. 2022 Apr 12;13:1968. doi: 10.1038/s41467-022-29591-z (PMC9005695; doi:10.1038/s41467-022-29591-z)
Supplement: Supplementary file 12 — Source Data [file 41467_2022_29591_MOESM12_ESM.zip › SourceData_NatureCommunications_17Feb22.xlsx]

## Sheet: Fig 2g
Promoter type	strain	-1000	-990	-980	-970	-960	-950	-940	-930	-920	-910	-900	-890	-880	-870	-860	-850	-840	-830	-820	-810	-800	-790	-780	-770	-760	-750	-740	-730	-720	-710	-700	-690	-680	-670	-660	-650	-640	-630	-620	-610	-600	-590	-580	-570	-560	-550	-540	-530
Total (n=5043)	WT	1.29403	1.28882	1.28852	1.28965	1.29675	1.30615	1.31423	1.3279	1.33519	1.34474	1.34953	1.34611	1.34226	1.33207	1.31934	1.30593	1.29571	1.28537	1.28251	1.28339	1.29067	1.30586	1.32085	1.33951	1.35852	1.37192	1.3795	1.38497	1.3782	1.36641	1.34829	1.32742	1.30856	1.29033	1.27681	1.27092	1.27701	1.28596	1.30462	1.32574	1.34627	1.36648	1.38005	1.38573	1.38368	1.37075	1.34529	1.31347
Total (n=5043)	rtt106	1.30493	1.30528	1.30852	1.30988	1.31487	1.31853	1.31836	1.32139	1.31817	1.31647	1.31301	1.30568	1.30115	1.29581	1.28838	1.28548	1.28591	1.28828	1.29443	1.3014	1.31147	1.32365	1.33349	1.34278	1.34978	1.34948	1.34555	1.34095	1.32909	1.31581	1.3017	1.28951	1.2827	1.27823	1.27809	1.28392	1.29773	1.31147	1.32731	1.34112	1.34984	1.35456	1.35146	1.34192	1.32548	1.30384	1.27453	1.24584
Type A (n=20)	WT	1.49183	1.46607	1.45428	1.52376	1.48127	1.45052	1.42954	1.40228	1.37113	1.35245	1.26308	1.24739	1.20034	1.12631	1.10396	0.998015	0.96691	0.964971	0.958396	0.950456	0.963384	0.94592	0.951445	0.932545	0.934484	0.923974	0.906289	0.906011	0.878495	0.867615	0.828989	0.814566	0.784805	0.773488	0.762353	0.771172	0.789584	0.78197	0.790269	0.823914	0.811007	0.841506	0.8531	0.856407	0.854669	0.850368	0.832037	0.824926
Type A (n=20)	rtt106	1.36746	1.34958	1.33142	1.39279	1.35911	1.31941	1.29882	1.2841	1.2566	1.25281	1.18144	1.16235	1.11814	1.05354	1.02738	0.934447	0.91603	0.907072	0.904302	0.903363	0.912862	0.89147	0.910852	0.898097	0.900794	0.903964	0.877145	0.873535	0.834542	0.811127	0.761258	0.744745	0.731831	0.726309	0.712489	0.695092	0.71407	0.70715	0.723487	0.749151	0.738318	0.764393	0.786623	0.797501	0.793837	0.799459	0.79003	0.7941
Type B (n=9)	WT	1.13822	1.09211	1.06791	1.07924	1.2165	1.22058	1.24936	1.32348	1.32734	1.44144	1.54139	1.54532	1.61829	1.66529	1.6493	1.73097	1.66961	1.60614	1.62381	1.53102	1.49246	1.46987	1.39582	1.39275	1.3607	1.2842	1.27048	1.25476	1.22704	1.1993	1.16966	1.15279	1.07789	1.08906	1.02367	0.900422	0.867172	0.803976	0.732632	0.733461	0.631106	0.623939	0.571418	0.497297	0.504964	0.436013	0.416691	0.401842
Type B (n=9)	rtt106	1.08524	1.0498	1.02301	1.05084	1.12856	1.10646	1.13528	1.18874	1.19795	1.29017	1.35227	1.36926	1.44109	1.46615	1.48462	1.56017	1.50906	1.51084	1.57156	1.49654	1.50265	1.48402	1.44834	1.48533	1.4335	1.3789	1.36195	1.3152	1.30089	1.27107	1.21997	1.18933	1.10329	1.10984	1.05267	0.905217	0.868594	0.803872	0.740108	0.712139	0.616083	0.596786	0.521781	0.443031	0.437049	0.339437	0.307092	0.278149
Type C (n=50)	WT	1.21647	1.19645	1.20717	1.19801	1.19615	1.17955	1.17942	1.17349	1.17123	1.19665	1.18988	1.15944	1.13849	1.11758	1.06604	1.05259	0.978293	0.980668	0.977433	0.955224	0.965711	0.918333	0.916082	0.914132	0.91422	0.919316	0.912738	0.887617	0.88208	0.869199	0.842631	0.839881	0.785932	0.782544	0.762025	0.725275	0.732426	0.70947	0.70202	0.718465	0.706716	0.689949	0.704344	0.676969	0.6642	0.656476	0.62034	0.642643
Type C (n=50)	rtt106	1.22597	1.18779	1.19199	1.17954	1.18088	1.16572	1.16768	1.15985	1.15861	1.17519	1.16603	1.15057	1.11622	1.09385	1.05167	1.03113	0.956072	0.959269	0.951018	0.922648	0.935728	0.879379	0.883499	0.879424	0.876138	0.885689	0.886787	0.875653	0.877016	0.873349	0.839992	0.843634	0.7923	0.783743	0.769741	0.738481	0.745787	0.720559	0.707391	0.716229	0.700175	0.680739	0.690631	0.658307	0.643543	0.643689	0.604282	0.62277
[truncated: 152 more columns]

## Sheet: Fig 4a, d, f
Fig 4a
	WT1	WT2	WT3	rtt106 1	rtt106 2	rtt106 3
Luc1/mg	3.73334e+08	4.73728e+08	5.32608e+08	2.56738e+08	2.78423e+08	2.80471e+08
Luc2/mg	3.82749e+08	4.72389e+08	5.29163e+08	2.56056e+08	2.78362e+08	2.80347e+08
Luc3/mg	3.8607e+08	4.70106e+08	5.33293e+08	2.55475e+08	2.7116e+08	2.75831e+08
AVERAGE	3.80718e+08	4.72074e+08	5.31688e+08	2.5609e+08	2.75982e+08	2.78883e+08
Stdev	6.60665e+06	1.8314e+06	2.21334e+06	632421	4.17573e+06	2.64407e+06
Fig 4d
	ChIP 1	ChIP 2	ChIP 3	average	stdev
untagged	0.0121171	0.0024899	0.000722854	0.00510995	0.00613235
WT	0.890443	0.834606	0.617909	0.780986	0.143962
pdr1 pdr3	0.0531073	0.0130409	0.0454658	0.0372047	0.0212724
pdr1	1.5	1.2063	1.05962	1.25531	0.224242
pdr3	0.0852316	0.0234848	0.060387	0.0563678	0.031069
Fig 4f
		WT	pdr1pdr3	hir1	asf1	rtt109	yta7
PDR5 promoter	replicate 1	1.08118	0.00426188	0.682294	0.364278	0.562595	1.44624
PDR5 promoter	replicate 2	0.99631	0.00332375	0.626593	0.411695	0.732832	1.51725
PDR5 promoter	replicate 3	0.922509	0.00348928	0.898893	0.465642	0.59127	1.31482
HTA1-HTB1 promoter	replicate 1	0.917087	1.38401	0.10828	0.0961329	0.276503	2.83808
HTA1-HTB1 promoter	replicate 2	1.01623	1.0054	0.0766972	0.0838701	0.349986	2.92722
HTA1-HTB1 promoter	replicate 3	1.06668	1.27029	0.0727611	0.106764	0.318182	2.64571
PDR5 promoter	average	1	0.00369164	0.735927	0.413871	0.628899	1.4261
HTA1-HTB1 promoter	average	1	1.2199	0.0859126	0.0955891	0.31489	2.80367
PDR5 promoter	stdev	0.0794001	0.000500736	0.143855	0.0507171	0.091143	0.102706
HTA1-HTB1 promoter	stdev	0.0761072	0.194271	0.0194701	0.0114568	0.0368515	0.143875

## Sheet: Fig 5c, d, e
Fig 5c
SWP82-6HA ChIP, PDR5 promoter
	WT	pdr1 pdr3
Replicate 1	0.678994	0.0619421
Replicate 2	0.728852	0.0511445
Replicate 3	0.689761	0.0645372
average	0.699202	0.0592079
Stdev	0.0262353	0.00710268
Fig 5d
SWP82-6HA ChIP, PDR5 promoter
	WT	pdr1	pdr3
Replicate 1	0.621076	0.646563	0.179583
Replicate 2	0.748201	0.600221	0.171362
Replicate 3	0.656017	0.540489	0.149445
average	0.675098	0.595758	0.166797
Stdev	0.0656757	0.0531778	0.0155787
Fig 5e
SWP82-6HA ChIP, PDR5 promoter
	YPD	YEP	YEP+ket
Replicate 1	0.548588	0.418503	0.782948
Replicate 2	0.596522	0.436084	0.73219
Replicate 3	0.551351	0.393867	0.773913
average	0.565487	0.416151	0.763017
Stdev	0.0269122	0.0212067	0.0270765

## Sheet: Fig 6e
Distance from +1 nucleosome (bp)	-500	-490	-480	-470	-460	-450	-440	-430	-420	-410	-400	-390	-380	-370	-360	-350	-340	-330	-320	-310	-300	-290	-280	-270	-260	-250	-240	-230	-220	-210	-200	-190	-180	-170	-160	-150	-140	-130	-120	-110	-100	-90	-80	-70	-60	-50	-40	-30	-20
Nucl. +SNF2, Type A (n=16) ave	13.4835	13.2074	12.7657	12.5714	11.6076	11.4593	10.7987	10.6399	10.2871	10.1281	9.35825	9.8645	10.8441	11.2748	11.2584	11.3075	11.7909	11.8297	11.1833	10.2593	9.66844	9.01175	8.03475	7.82106	7.49006	6.40462	5.62612	5.70775	5.48775	5.57987	5.52081	6.37644	6.43788	6.27806	5.85069	5.18937	4.79662	4.52194	4.66669	5.65938	7.21887	8.3155	11.0002	13.659	17.5054	22.0562	25.9793	29.7694	32.7563
Nucl. -SNF2, Type A (n=16) ave	21.7908	21.7499	21.4311	21.4148	21.1726	20.9543	19.2653	18.5342	18.0552	17.7866	16.7452	17.4052	18.8806	19.3623	18.8208	19.2081	19.6404	19.8224	19.3811	18.7416	17.7436	16.7116	15.9164	16.1879	15.9426	14.4272	13.6048	12.8266	13.1523	12.9227	12.6001	13.5858	13.612	13.1146	12.8948	12.0954	11.3112	10.4938	11.0299	12.3297	14.7546	18.0227	22.8205	26.3362	31.7169	37.0638	40.1525	42.495	42.7094
Nucl. +SNF2, not bound by SWI/SNF (n=4552) ave	31.4883	34.1329	36.6762	38.6739	39.9331	40.41	40.0626	38.7523	36.5313	33.7235	30.5856	27.4131	24.8472	23.1671	22.5258	23.0975	24.6659	26.9645	29.5579	32.0917	34.0812	35.3108	35.6394	34.8205	33.1572	30.5569	27.3647	23.8397	20.3582	17.0855	14.2454	12.0203	10.4579	9.20006	8.1715	7.28365	6.4734	5.73758	5.11372	4.80545	4.94622	5.90214	8.231	12.8745	20.2682	29.4497	38.3739	44.8682	49.3135
Nucl. -SNF2, not bound by SWI/SNF (n=4552) ave	34.6285	37.3082	39.8393	41.8296	43.2019	43.7795	43.5075	42.3854	40.2992	37.5607	34.3889	31.1594	28.4832	26.6833	26.0242	26.6911	28.3875	30.8553	33.5712	36.2222	38.3477	39.7405	40.1992	39.5194	37.9852	35.4547	32.2344	28.5278	24.6138	20.8326	17.4888	14.8154	12.8658	11.3501	10.1804	9.1653	8.22384	7.35439	6.64911	6.36273	6.68724	8.17229	11.4345	17.387	26.0701	35.8782	44.3981	50.0259	53.4288
[truncated: 51 more columns]

## Sheet: Fig 6f
Systematic name	gene name	bound by Rtt106 and SWI/SNF: log2 nucl. -Snf2/+Snf2	not bound by SWI/SNF: log2 nucl. -Snf2/+Snf2
YOR049C	RSB1	-0.0434555
YGR035C	YGR035C	1.22438
YOR153W	PDR5	1.04972
YLR346C	CIS1	0.541732
YDR406W	PDR15	0.35873
YBL005W	PDR3	0.618201
YMR102C	YMR102C	0.89654
YDR011W	SNQ2	0.769117
YIL056W	VHR1	0.286043
YKL008C	LAC1	-0.0108398
YDR072C	IPT1	0.903195
YMR195W	ICY1	2.05313
YPR036W-A	SPO24	-0.108695
YGR161W-C	YGR161W-C	0.918214
YGR161C	RTS3	1.4937
YMR246W	FAA4	0.702113
YML123C	PHO84		0.319403
YOR290C	SNF2		0.132438
YHR136C	SPL2		0.695381
YHR215W	PHO12		0.205116
YAR071W	PHO11		0.205116
YDR281C	PHM6		-0.069605
YER011W	TIR1		0.247485
YJR150C	DAN1		-0.175618
YIL121W	QDR2		0.743983
YPL165C	SET6		0.481348
YDL227C	HO		0.224353
YBR296C	PHO89		0.248192
YOL152W	FRE7		0.491186
YMR317W	YMR317W		0.0595093
YDR033W	MRH1		1.7954
YPL019C	VTC3		0.284643
YBR093C	PHO5		0.053154
YBR244W	GPX2		0.0298541
YJR048W	CYC1		0.643764
YER037W	PHM8		0.570277
YER001W	MNN1		-0.00952625
YER001W	MNN1		0.999751
YJL116C	NCA3		0.46393
YCR021C	HSP30		0.739788
YEL065W	SIT1		0.0638169
YDR461W	MFA1		-0.118014
YNR044W	AGA1		0.222015
YOR338W	YOR338W		0.246751
YIL015W	BAR1		0.275711
YFR055W	IRC7		0.745882
YIL009C-A	EST3		0.305414
YBR092C	PHO3		0.601496
YNL145W	MFA2		0.384374
YJL012C	VTC4		0.281648
YLR413W	INA1		1.21265
YOL002C	IZH2		0.211787
YDL154W	MSH5		0.369413
YER072W	VTC1		0.1065
YHR137W	ARO9		0.611532
YGR271C-A	EFG1		0.408519
YHR140W	YHR140W		0.330594
YLR452C	SST2		0.448152
YEL020W-A	TIM9		0.197613
YMR081C	ISF1		1.0109
YOR315W	SFG1		0.467939
YGL121C	GPG1		0.0157281
YBL028C	YBL028C		0.45811
YIL009W	FAA3		-0.0459155
YKL056C	TMA19		0.196112
YGR108W	CLB1		0.98016
YOR306C	MCH5		0.815599
YDL133C-A	RPL41B		0.393318
YBR238C	YBR238C		0.906089
YER126C	NSA2		0.213748
YKL216W	URA1		-0.215706
YPL211W	NIP7		0.00947133
YJL217W	REE1		0.47645
YMR272C	SCS7		0.263583
YNL162W-A	YNL162W-A		0.149197
YNL327W	EGT2		-0.012478
YKL137W	CMC1		0.0998482
YGR177C	ATF2		0.750429
YDL008W	APC11		0.200868
YAL059W	ECM1		0.543864
YLR435W	TSR2		0.620221
YJL179W	PFD1		0.222741
YJL157C	FAR1		0.614606
YCL036W	GFD2		0.0173447
YJR135W-A	TIM8		0.238151
YOR382W	FIT2		0.0923988
YDR447C	RPS17B		-0.0338937
YPR149W	NCE102		1.19008
YDL184C	RPL41A		1.50643
YFR001W	LOC1		1.03309
YJL148W	RPA34		0.21163
YJL190C	RPS22A		-1.15016
YGL029W	CGR1		0.329932
YOR009W	TIR4		0.139772
YHR053C	CUP1-1		0.510539
YHR055C	CUP1-2		0.510539
YCR090C	YCR090C		0.303444
YHR141C	RPL42B		0.0262923
YLR167W	RPS31		0.0952091
YMR158W	MRPS8		0.167171
YBL059C-A	CMC2		-0.106878
YLL014W	EMC6		0.225401
YMR230W	RPS10B		0.278962
YDL219W	DTD1		0.426216
YGR105W	VMA21		0.209644
YOR293W	RPS10A		0.412138
YJL189W	RPL39		0.263643
YDR399W	HPT1		0.427506
YKL144C	RPC25		0.568038
YJR097W	JJJ3		0.252388
YIL158W	AIM20		0.562044
YOR287C	RRP36		0.446078
YNL141W	AAH1		0.285143
YER150W	SPI1		0.238926
YPR132W	RPS23B		-0.0372513
YOR385W	YOR385W		0.252859
YER124C	DSE1		0.503933
YDL200C	MGT1		0.00266263
YML026C	RPS18B		0.504493
YBL026W	LSM2		0.233894
YEL039C	CYC7		0.573594
YDR384C	ATO3		0.166213
YJL011C	RPC17		0.125534
YNL065W	AQR1		1.03609
YLR262C-A	TMA7		0.332292
YNL110C	NOP15		0.425427
YDL085C-A	YDL085C-A		0.121764
YKR085C	MRPL20		0.15493
YPL163C	SVS1		-0.0222547
YHR022C	YHR022C		-0.0839434
YER117W	RPL23B		0.0991061
YHR081W	LRP1		0.253279
YHL047C	ARN2		0.651598
YDR248C	YDR248C		-0.00939789
YLR214W	FRE1		1.00265
YOL143C	RIB4		0.0537161
YKL099C	UTP11		0.396455
YBR022W	POA1		0.0898249
YNL222W	SSU72		0.148475
YLL009C	COX17		-0.0414991
YMR143W	RPS16A		1.40565
YNL300W	TOS6		0.434946
YDR179C	CSN9		0.41419
YJL096W	MRPL49		0.0579421
YLR051C	FCF2		0.313928
YBR268W	MRPL37		-0.111757
YMR260C	TIF11		0.518705
YDR450W	RPS18A		0.0678507
YIL111W	COX5B		0.584782
YDR002W	YRB1		-0.108777
YDR471W	RPL27B		1.18272
YBL018C	POP8		0.459533
YBL090W	MRP21		0.088819
YNR032C-A	HUB1		0.244348
YPL018W	CTF19		0.174576
YGL070C	RPB9		0.098193
YEL003W	GIM4		0.1536
YIL008W	URM1		0.096433
YGL147C	RPL9A		0.246379
YOR210W	RPB10		0.528158
YPL225W	YPL225W		0.109326
YGR079W	YGR079W		0.324901
YGL103W	RPL28		0.139763
YNL162W	RPL42A		0.272295
YOR021C	SFM1		0.138398
YLR325C	RPL38		0.202
YPR187W	RPO26		0.0338679
YHR010W	RPL27A		1.34244
YIL103W	DPH1		0.134891
YOR234C	RPL33B		1.41206
YMR015C	ERG5		0.902137
YNR053C	NOG2		-0.104894
YLL012W	YEH1		-0.171526
YHR060W	VMA22		-0.148752
YCL064C	CHA1		1.25345
YOL013W-A	YOL013W-A		0.838961
YER053C-A	YER053C-A		0.826374
YKL138C-A	HSK3		0.296891
YDR087C	RRP1		0.466866
YDR378C	LSM6		0.181385
YKR057W	RPS21A		0.183477
YPR166C	MRP2		0.336192
YDR167W	TAF10		0.0967847
YDR363W-A	SEM1		0.319628
YDL179W	PCL9		0.216461
YPL227C	ALG5		0.643804
YPL147W	PXA1		0.423225
YLR287C-A	RPS30A		0.689272
YPL146C	NOP53		0.294691
YCR003W	MRPL32		-0.0182492
YLL049W	LDB18		0.145236
YLR221C	RSA3		0.549192
YLR292C	SEC72		0.0400112
YPL095C	EEB1		0.296691
YIL027C	EMC5		-0.0559594
YOR148C	SPP2		0.209626
YDL241W	YDL241W		0.736805
YOR253W	NAT5		0.176765
YKL185W	ASH1		0.739749
YKR074W	AIM29		0.832942
YDR469W	SDC1		0.393464
YML058W-A	HUG1		0.23309
YOR115C	TRS33		0.129691
YOR159C	SME1		0.358562
YNR024W	MPP6		0.0105643
YGL255W	ZRT1		0.287562
YJR088C	EMC2		0.412475
YOR312C	RPL20B		0.677824
YGR206W	MVB12		0.0298477
YLR367W	RPS22B		0.261868
YGR209C	TRX2		-0.0532104
YDR424C	DYN2		0.349478
YDR481C	PHO8		0.376998
YJR101W	RSM26		-0.0730333
YHR196W	UTP9		0.419646
YKL006C-A	SFT1		0.471625
YBR233W-A	DAD3		0.350519
YDR031W	MIX14		0.29907
YHR072W-A	NOP10		0.269984
YDR045C	RPC11		0.272325
YHR052W	CIC1		0.397747
YJL213W	YJL213W		0.194462
YBR154C	RPB5		0.0330792
YDL160C-A	MHF2		0.129623
YHR191C	CTF8		-0.200764
YOR369C	RPS12		0.423234
YKL119C	VPH2		0.33512
YEL048C	TCA17		0.259185
YFL004W	VTC2		0.3054
YBL036C	YBL036C		0.667252
YKL172W	EBP2		0.368173
YOR232W	MGE1		0.226815
YIL138C	TPM2		0.534746
YLR073C	RFU1		0.553627
YMR321C	YMR321C		-0.506315
YGL194C-A	YGL194C-A		0.00999044
YML043C	RRN11		0.844376
YLR258W	GSY2		0.748727
YJR082C	EAF6		0.152361
YGL028C	SCW11		0.384613
YGL031C	RPL24A		-0.248215
YPL082C	MOT1		0.0203505
YCR020W-B	HTL1		0.28628
YAL033W	POP5		0.204607
YPL158C	AIM44		0.306332
YDR079C-A	TFB5		0.384699
YFL026W	STE2		0.205306
YHR085W	IPI1		0.352139
YHR021C	RPS27B		1.23087
YHL015W	RPS20		0.212258
YIL123W	SIM1		-0.0683014
YDR308C	SRB7		0.586259
YLR420W	URA4		0.319134
YLR287C	YLR287C		0.378585
YDR357C	CNL1		0.519955
YPL038W	MET31		0.212423
YML075C	HMG1		0.846959
YDR397C	NCB2		0.484591
YGR106C	VOA1		0.303869
YNL067W	RPL9B		0.158469
YOR020C	HSP10		-0.104502
YKL009W	MRT4		1.157
YLR022C	SDO1		0.321994
YDR019C	GCV1		0.988665
YEL040W	UTR2		1.00582
YCR082W	AHC2		0.337705
YCR020C-A	MAK31		0.0779877
YDL212W	SHR3		0.104878
YPL090C	RPS6A		-0.0240955
YMR239C	RNT1		0.524077
YIL110W	HPM1		0.0919523
YNL244C	SUI1		0.342214
YHR043C	DOG2		0.299104
YLR441C	RPS1A		0.412858
YKL058W	TOA2		0.162297
YMR230W-A	YMR230W-A		0.430461
YER056C	FCY2		0.529191
YOR230W	WTM1		0.320256
YGR222W	PET54		0.163818
YHR138C	YHR138C		0.133234
YER030W	CHZ1		0.425687
YML022W	APT1		0.0250909
YDR194C	MSS116		0.25385
YML036W	CGI121		0.044938
YOR143C	THI80		0.159203
YBR254C	TRS20		0.164212
YPL099C	INA17		0.315889
YMR269W	TMA23		0.0138294
YFL034C-A	RPL22B		0.00331072
YCR072C	RSA4		0.0712505
YDR322C-A	TIM11		0.109569
YMR188C	MRPS17		0.281004
YKR083C	DAD2		0.789915
YOL080C	REX4		0.0750449
YPL010W	RET3		0.0204846
YNR061C	YNR061C		0.325892
YER133W	GLC7		0.365682
YCR097W	HMRA1		0.0881266
YPL273W	SAM4		0.800086
YDL166C	FAP7		0.804425
YHR066W	SSF1		0.423389
YNL038W	GPI15		0.471569
YLR275W	SMD2		0.163688
YER074W-A	YOS1		0.301283
YOR006C	TSR3		0.202952
YPR160W	GPH1		0.441856
YKL078W	DHR2		0.0911424
YPR073C	LTP1		0.406161
YNL070W	TOM7		0.323669
YOR258W	HNT3		-0.100885
YAL061W	BDH2		0.105471
YPL081W	RPS9A		0.202375
YER050C	RSM18		0.294323
YER050C	RSM18		0.193153
YML063W	RPS1B		-0.14433
YKL033W-A	YKL033W-A		0.263158
YJR057W	CDC8		0.318337
YDL157C	YDL157C		0.1004
YBR137W	YBR137W		0.865717
YDL182W	LYS20		0.422
YGR129W	SYF2		0.371739
YCL055W	KAR4		-0.0455008
YDR139C	RUB1		0.252107
YHR143W-A	RPC10		0.793076
YGL054C	ERV14		0.485064
YDL018C	ERP3		0.0280768
YHR128W	FUR1		0.716223
YLR043C	TRX1		0.263936
YFL005W	SEC4		0.332745
YBR258C	SHG1		0.328876
YBR257W	POP4		0.0197272
YPR102C	RPL11A		0.471884
YDR302W	GPI11		0.253367
YBR164C	ARL1		0.168623
YML067C	ERV41		0.314057
YMR233W	TRI1		0.323296
YDR478W	SNM1		0.102646
YOL077W-A	ATP19		0.195357
YHR147C	MRPL6		-0.0618819
YAL025C	MAK16		0.254649
YJL140W	RPB4		0.252015
YLR003C	CMS1		0.401911
YDR299W	BFR2		0.631229
YLR038C	COX12		0.696526
YGR215W	RSM27		0.26008
YOR182C	RPS30B		0.403467
YKL196C	YKT6		0.0326241
YIL004C	BET1		0.449226
YOL127W	RPL25		0.37774
YCR028C-A	RIM1		-0.0150291
YGR063C	SPT4		-0.0978544
YBL016W	FUS3		0.682271
YCL037C	SRO9		0.287784
YOR096W	RPS7A		0.215066
YDL153C	SAS10		0.267634
YER127W	LCP5		0.0714394
YMR256C	COX7		0.464299
YDR410C	STE14		0.614905
YOR295W	UAF30		0.562383
YBL107C	MIX23		0.605876
YER009W	NTF2		0.0049281
YML077W	BET5		0.55016
YHL040C	ARN1		0.46996
YDR428C	BNA7		0.00820492
YKL156W	RPS27A		0.217763
YJR024C	MDE1		0.025688
YPR094W	RDS3		-0.0622753
YLR036C	YLR036C		0.519737
YLL033W	IRC19		0.208422
YKL082C	RRP14		0.241332
YPL002C	SNF8		0.100741
YPL192C	PRM3		0.443529
YNL259C	ATX1		0.0904846
YDL192W	ARF1		0.27509
YBR242W	YBR242W		0.116514
YIL094C	LYS12		0.553843
YLR388W	RPS29A		0.413076
YMR215W	GAS3		0.421222
YKL053C-A	MDM35		-0.0736017
YDR068W	DOS2		0.261542
YDR277C	MTH1		0.573658
YGL243W	TAD1		0.237793
YNL024C-A	KSH1		0.299954
YDR377W	ATP17		0.382978
YCL002C	YCL002C		-0.0539011
YDR529C	QCR7		0.262402
YLR456W	YLR456W		0.0873813
YBR058C-A	TSC3		-0.0297251
YJR010C-A	SPC1		-0.230699
YMR145C	NDE1		0.557944
YPR184W	GDB1		0.354885
YOR285W	RDL1		0.233475
YOR285W	RDL1		0.309979
YKR035W-A	DID2		0.0275419
YDR519W	FPR2		0.257764
YHR121W	LSM12		0.231244
YLR223C	IFH1		0.0449573
YNL231C	PDR16		0.682497
YGL083W	SCY1		0.512046
YGR085C	RPL11B		1.47247
YOL128C	YGK3		0.306637
YFL051C	YFL051C		0.284989
YLR200W	YKE2		0.277906
YMR150C	IMP1		0.0371929
YOR095C	RKI1		0.617699
YDR021W	FAL1		0.297794
YDL136W	RPL35B		0.204713
YER174C	GRX4		0.128799
YKL011C	CCE1		-0.00196731
YOR340C	RPA43		0.773828
YAL044C	GCV3		0.328707
YIL091C	UTP25		0.141165
YER071C	TDA2		0.337282
YBL040C	ERD2		0.0948631
YNL153C	GIM3		-0.0690908
YMR127C	SAS2		0.231803
YMR028W	TAP42		0.16362
YEL034W	HYP2		-0.947061
YHR049W	FSH1		0.305082
YDR168W	CDC37		0.378865
YCL058W-A	ADF1		0.0845045
YOR305W	RRG7		0.509309
YMR266W	RSN1		1.32283
YPR188C	MLC2		-0.0251929
YGR135W	PRE9		0.498924
YGR024C	THG1		0.0145586
YPL189C-A	COA2		0.495044
YIL139C	REV7		0.371435
YHR197W	RIX1		-0.177092
YLR300W	EXG1		1.31524
YHR047C	AAP1		0.315437
YDL063C	SYO1		0.326151
YJR067C	YAE1		0.321157
YGL068W	MNP1		0.0900321
YMR065W	KAR5		0.336601
YGR074W	SMD1		0.440979
YLR068W	FYV7		0.261704
YOR359W	VTS1		0.1465
YIR005W	IST3		0.8078
YFL053W	DAK2		0.516213
YBR210W	ERV15		0.0968503
YDR468C	TLG1		0.607448
YDR183W	PLP1		0.372823
YBR181C	RPS6B		-0.112132
YLR264W	RPS28B		0.183529
YML062C	MFT1		0.0256451
YJR129C	EFM3		0.123396
YPR100W	MRPL51		0.410911
YPR186C	PZF1		0.251681
YHR167W	THP2		0.0113776
YDL191W	RPL35A		0.116784
YCR096C	HMRA2		0.0958382
YCL067C	HMLALPHA2		0.316949
YOR103C	OST2		-0.0576451
YPL144W	POC4		0.174172
YLR166C	SEC10		-0.0123515
YLR010C	TEN1		0.189421
YDR374W-A	WIP1		-0.0464394
YGR183C	QCR9		0.521478
YNL286W	CUS2		0.245601
YIL098C	FMC1		0.585827
YEL029C	BUD16		0.666588
YNR067C	DSE4		0.480201
YCR060W	TAH1		-0.211679
YHR051W	COX6		0.475569
YMR212C	EFR3		0.393623
YNL113W	RPC19		0.914228
YHR170W	NMD3		0.0582248
YPR056W	TFB4		0.39935
YKL160W	ELF1		0.35092
YHR169W	DBP8		0.316936
YAR027W	UIP3		0.210944
YHR005C-A	TIM10		0.22902
YFL045C	SEC53		0.188408
YER048W-A	ISD11		0.0923583
YCR039C	MATALPHA2		0.316949
YDR152W	GIR2		1.32802
YJL136C	RPS21B		0.235607
YBR211C	AME1		0.125065
YPR101W	SNT309		0.3599
YNL182C	IPI3		0.31867
YOR360C	PDE2		0.411063
YIL019W	FAF1		0.0674989
YOR094W	ARF3		0.403335
YFL014W	HSP12		0.971439
YLR262C	YPT6		0.0234042
YDR280W	RRP45		0.314086
YOR075W	UFE1		0.147324
YIL020C	HIS6		0.613841
YKL027W	TCD2		0.873767
YKL040C	NFU1		0.182925
YOR065W	CYT1		0.916858
YJL069C	UTP18		0.3963
YML009C	MRPL39		0.176824
YOR283W	YOR283W		0.231088
YBR096W	YBR096W		0.15169
YOL149W	DCP1		0.312872
YMR077C	VPS20		0.295292
YGR187C	HGH1		0.116766
YDR288W	NSE3		0.312483
YIL104C	SHQ1		0.634036
YER019C-A	SBH2		0.0545995
YDR320C-A	DAD4		0.388473
YDR177W	UBC1		0.37544
YKR081C	RPF2		0.156245
YPR112C	MRD1		0.494821
YJR136C	TTI2		0.0797338
YOR261C	RPN8		0.582614
YML080W	DUS1		0.48109
YKR024C	DBP7		0.379875
YCL001W	RER1		-0.037514
YPL245W	YPL245W		0.311225
YER102W	RPS8B		0.279811
YGL231C	EMC4		-0.0520664
YBL001C	ECM15		-0.143159
YHR048W	YHK8		0.920584
YEL042W	GDA1		0.60534
YOL038C-A	YOL038C-A		0.347131
YDR449C	UTP6		0.296979
YBR034C	HMT1		0.233454
YJL104W	PAM16		0.198685
YPR113W	PIS1		0.00962678
YLR040C	AFB1		0.103683
YKL049C	CSE4		-0.0957761
YIL063C	YRB2		0.00197957
YCR087C-A	YCR087C-A		0.136961
YKL122C	SRP21		0.162523
YDR110W	FOB1		0.196793
YOR101W	RAS1		0.0596324
YHL003C	LAG1		0.215245
YGR279C	SCW4		0.926453
YDR339C	FCF1		0.166793
YOR134W	BAG7		0.0287
YGL030W	RPL30		0.160311
YIL052C	RPL34B		0.698529
YLR333C	RPS25B		0.722255
YHR069C	RRP4		0.175899
YHR067W	HTD2		-0.148821
YKL143W	LTV1		0.16753
YMR299C	DYN3		0.61018
YNL079C	TPM1		0.136401
YDL042C	SIR2		-0.000980796
YLR007W	NSE1		0.182757
YKL164C	PIR1		0.285672
YLL011W	SOF1		0.00124373
YGR057C	LST7		0.147969
YDR201W	SPC19		0.237404
YBR253W	SRB6		-0.0219129
YNL237W	YTP1		0.251304
YPL013C	MRPS16		0.307205
YJL117W	PHO86		0.16738
YMR003W	AIM34		0.198607
YBR111W-A	SUS1		0.448318
YNL061W	NOP2		0.612496
YOR079C	ATX2		0.39996
YKL021C	MAK11		0.390934
YOL139C	CDC33		0.342981
YFR053C	HXK1		0.0416828
YDR016C	DAD1		0.354127
YDL070W	BDF2		0.281934
YOR045W	TOM6		0.180954
YMR284W	YKU70		0.316802
YBR104W	YMC2		0.44817
YJL200C	ACO2		0.647913
YNL164C	IBD2		0.366845
YOR252W	TMA16		0.172958
YCR016W	YCR016W		0.168653
YDR373W	FRQ1		0.00243184
YBR217W	ATG12		0.0450186
YGR132C	PHB1		0.0732434
YMR058W	FET3		-0.0252387
YDR315C	IPK1		0.108073
YOR108W	LEU9		0.647215
YBR247C	ENP1		0.344106
YDR013W	PSF1		0.405828
YDR369C	XRS2		0.105466
YGL050W	TYW3		0.114766
YOL159C-A	YOL159C-A		0.670285
YMR049C	ERB1		0.0218046
YDL092W	SRP14		0.309327
YDR324C	UTP4		0.157571
YHR003C	TCD1		0.39587
YOL086W-A	MHF1		0.281558
YMR138W	CIN4		-0.0450325
YHR143W	DSE2		0.483457
YBR252W	DUT1		0.100739
YPL148C	PPT2		-0.223652
YNR022C	MRPL50		0.047636
YPR069C	SPE3		0.582899
YMR228W	MTF1		0.219844
YGR150C	CCM1		0.257673
YDR493W	MZM1		0.194967
YBL055C	YBL055C		0.144023
YER159C	BUR6		0.397032
YDR372C	VPS74		0.291643
YPL065W	VPS28		0.576456
YMR194W	RPL36A		0.582779
YNL178W	RPS3		-0.0206932
YDR328C	SKP1		0.315694
YLR336C	SGD1		0.0777601
YER070W	RNR1		0.409431
YJR050W	ISY1		0.104378
YCL031C	RRP7		0.106183
YBR028C	YPK3		0.326825
YKR060W	UTP30		0.252896
YFL046W	FMP32		0.509235
YLR447C	VMA6		0.785147
YDL098C	SNU23		0.185673
YIL134W	FLX1		0.366194
YGL171W	ROK1		-0.236228
YDR532C	KRE28		0.725557
YBR166C	TYR1		0.291141
YLL034C	RIX7		-0.0172213
YGR081C	SLX9		0.0720322
YBR120C	CBP6		0.272417
YJL024C	APS3		0.43704
YOR276W	CAF20		0.266705
YPL117C	IDI1		0.0501468
YOL010W	RCL1		0.163041
YER112W	LSM4		0.278775
YOR265W	RBL2		0.0528061
YOR357C	SNX3		-0.134704
YOL124C	TRM11		0.623351
YPR137W	RRP9		0.373234
YDL167C	NRP1		0.018339
YLR107W	REX3		0.483109
YGL051W	MST27		0.162772
YDR196C	CAB5		0.218463
YOR145C	PNO1		-0.27382
YLR363W-A	YLR363W-A		0.523492
YLL004W	ORC3		0.318169
YNL251C	NRD1		0.22217
YDR361C	BCP1		0.280803
YOR063W	RPL3		0.203894
YBL039C	URA7		0.251093
YGL242C	YGL242C		0.712656
YLR409C	UTP21		-0.110896
YHL011C	PRS3		0.318936
YBR014C	GRX7		0.232774
YPL141C	FRK1		0.71882
YNL147W	LSM7		-0.11238
YHR148W	IMP3		0.138317
YDR184C	ATC1		0.845948
YDR511W	SDH7		0.0489852
YJL098W	SAP185		0.558971
YNL281W	HCH1		0.153844
YNL062C	GCD10		0.011524
YNL301C	RPL18B		0.456556
YLR002C	NOC3		0.407554
YGL159W	YGL159W		0.382019
YMR294W	JNM1		0.117205
YHR025W	THR1		0.315397
YPR107C	YTH1		0.445807
YHR001W-A	QCR10		-0.169967
YPL087W	YDC1		0.12941
YCR095C	OCA4		0.23849
YJR124C	YJR124C		0.228718
YLR406C	RPL31B		0.109606
YGL224C	SDT1		0.514827
YCR084C	TUP1		-0.0425443
YML001W	YPT7		0.0271795
YLR243W	GPN3		0.126303
YLR170C	APS1		0.0895741
YML094W	GIM5		0.360224
YGR159C	NSR1		0.707318
YHR174W	ENO2		2.26653
YDR051C	DET1		0.502137
YKL209C	STE6		0.0927017
YKL166C	TPK3		0.00207193
YKR079C	TRZ1		-0.154817
YOR091W	TMA46		0.295997
YDR429C	TIF35		-0.00898002
YDR079W	PET100		0.08566
YMR211W	DML1		0.123661
YJR094W-A	RPL43B		0.553689
YHR132W-A	IGO2		0.328064
YLR276C	DBP9		0.274638
YDL060W	TSR1		0.268003
YOR383C	FIT3		0.201092
YDR451C	YHP1		1.09165
YGR128C	UTP8		0.246999
YFL028C	CAF16		-0.028858
YLL052C	AQY2		0.339683
YOR167C	RPS28A		1.24867
YGL115W	SNF4		1.00015
YPR106W	ISR1		0.129384
YPR200C	ARR2		0.433837
YNL001W	DOM34		0.0511247
YDR405W	MRP20		0.242131
YNR003C	RPC34		0.516831
YGL005C	COG7		0.160863
YJL006C	CTK2		0.268415
YLR116W	MSL5		0.0793325
YLR301W	HRI1		0.216041
YPL110C	GDE1		0.502852
YDR318W	MCM21		0.119158
YIL127C	RRT14		-0.0898709
YKL089W	MIF2		0.328735
YJL033W	HCA4		0.0604958
YOR378W	AMF1		0.402041
YLR197W	NOP56		0.184051
YKR056W	TRM2		0.268867
YNR050C	LYS9		0.193534
YOL076W	MDM20		-0.0888839
YBR267W	REI1		-0.113613
YPL043W	NOP4		-0.0358757
YMR112C	MED11		0.445067
YKL125W	RRN3		0.179232
YPL207W	TYW1		0.042108
YOL077C	BRX1		0.29955
YJL125C	GCD14		0.303049
YLR129W	DIP2		0.270759
YBR085W	AAC3		0.0585248
YER096W	SHC1		0.281103
YJL031C	BET4		0.278747
YPR020W	ATP20		0.06708
YDR083W	RRP8		0.647
YDR370C	DXO1		0.330171
YBR021W	FUR4		0.368426
YDR119W	VBA4		0.430395
YIL161W	YIL161W		0.0349915
YDR289C	RTT103		0.629598
YJR015W	YJR015W		0.281563
YGR103W	NOP7		0.381502
YGL247W	BRR6		0.141913
YBR192W	RIM2		0.289698
YDR163W	CWC15		0.00267307
YPR124W	CTR1		0.122791
YGL135W	RPL1B		0.484846
YLR312W-A	MRPL15		-0.0896853
YDR101C	ARX1		0.459003
YER002W	NOP16		0.118541
YCR057C	PWP2		0.0356336
YAL037W	YAL037W		0.108026
YDL065C	PEX19		0.385632
YDR496C	PUF6		0.0445336
YIL076W	SEC28		0.322817
YOR004W	UTP23		0.622413
YLR291C	GCD7		0.00632209
YIR030C	DCG1		-0.0520317
YNL186W	UBP10		0.229108
YMR182C	RGM1		0.260656
YLR018C	POM34		0.674223
YDR086C	SSS1		0.155186
YPL220W	RPL1A		-0.188037
YBR062C	YBR062C		0.508262
YGR076C	MRPL25		0.231302
YDL147W	RPN5		-0.0857031
YML059C	NTE1		0.467185
YMR286W	MRPL33		0.0500765
YOR118W	RTC5		0.43448
YBR282W	MRPL27		0.660646
YBR142W	MAK5		0.0814977
YDR023W	SES1		0.972746
YDR078C	SHU2		0.0560711
YNL255C	GIS2		0.0374145
YDL003W	MCD1		1.52376
YDR227W	SIR4		0.163972
YGL232W	TAN1		0.424027
YJL050W	MTR4		0.434606
YML011C	RAD33		0.0360654
YPL268W	PLC1		0.19202
YER089C	PTC2		0.60081
YBL054W	TOD6		0.940922
YGR109C	CLB6		0.301017
YJR069C	HAM1		0.0772705
YBR208C	DUR1,2		0.83645
YDR494W	RSM28		0.242723
YMR218C	TRS130		0.304079
YNL084C	END3		0.490114
YHR201C	PPX1		0.136568
YAR033W	MST28		0.299713
YBL071W-A	KTI11		0.395134
YJL208C	NUC1		0.647498
YNL129W	NRK1		0.280791
YKR026C	GCN3		0.62998
YDR501W	PLM2		0.271161
YLR395C	COX8		0.352146
YPL059W	GRX5		0.779041
YIR024C	INA22		0.278229
YKL014C	URB1		0.0849485
YBR141C	BMT2		0.0561931
YKR045C	YKR045C		0.0518806
YDR500C	RPL37B		0.243362
YKL081W	TEF4		0.22972
YLR014C	PPR1		0.29583
YDL083C	RPS16B		0.220138
YLL048C	YBT1		0.550427
YML012W	ERV25		0.153155
YNL121C	TOM70		0.270711
YCL056C	PEX34		0.594662
YNL175C	NOP13		0.0491871
YNL138W-A	YSF3		0.426407
YDR316W	OMS1		0.405845
YNL177C	MRPL22		0.160782
YOR168W	GLN4		0.907737
YBL072C	RPS8A		0.130165
YHR065C	RRP3		0.181401
YDR381W	YRA1		0.132371
YIL049W	DFG10		0.424915
YPL170W	DAP1		0.759199
YPR086W	SUA7		0.0374376
YIL101C	XBP1		0.510587
YLR304C	ACO1		0.298658
YAL038W	CDC19		1.51492
YPL104W	MSD1		-0.0724357
YNL248C	RPA49		0.153904
YGL087C	MMS2		0.426335
YJL170C	ASG7		0.0593345
YER012W	PRE1		0.145785
YDR005C	MAF1		0.550743
YMR128W	ECM16		0.596787
YLL018C	DPS1		0.349685
YLR145W	RMP1		-0.0299033
YDL148C	NOP14		0.244309
YLL008W	DRS1		0.178379
YNL119W	NCS2		0.383729
YOR078W	BUD21		0.348667
YPR143W	RRP15		0.0727257
YLR029C	RPL15A		0.167325
YHR181W	SVP26		0.365143
YDR441C	APT2		0.331569
YOL130W	ALR1		0.169065
YML107C	PML39		0.183052
YDR515W	SLF1		0.609896
YHR070W	TRM5		0.207159
YLR244C	MAP1		0.340855
YPL243W	SRP68		0.635045
YHR088W	RPF1		0.799135
YKL003C	MRP17		-0.219819
YOR289W	YOR289W		0.0947169
YDL218W	YDL218W		0.416255
YJR118C	ILM1		0.103213
YDR020C	DAS2		0.390708
YOR056C	NOB1		0.225473
YOR221C	MCT1		0.581314
YCL054W	SPB1		0.461833
YOL157C	IMA2		0.0391115
YOR119C	RIO1		0.33741
YNL206C	RTT106		0.263297
YJL051W	IRC8		0.0733744
YDR312W	SSF2		-0.212698
YOR215C	AIM41		0.200986
YLR146W-A	YLR146W-A		-0.111626
YJL025W	RRN7		0.220497
YPR170W-B	YPR170W-B		0.111406
YDR365C	ESF1		0.194283
YER055C	HIS1		0.229142
YPL126W	NAN1		0.105246
YNL090W	RHO2		0.095557
YKL167C	MRP49		0.418956
YFR032C-A	RPL29		0.219652
YNL032W	SIW14		0.193545
YGL241W	KAP114		0.484915
YBL081W	YBL081W		0.0753914
YKL170W	MRPL38		0.434446
YDR143C	SAN1		0.842286
YOL144W	NOP8		0.213047
YBR278W	DPB3		0.162403
YDL051W	LHP1		0.196325
YGL200C	EMP24		0.474112
YMR093W	UTP15		0.205599
YOR206W	NOC2		0.144482
YKR068C	BET3		-0.229627
YBR013C	YBR013C		0.605784
YIL051C	MMF1		0.395378
YJL072C	PSF2		0.173813
YIR011C	STS1		0.185999
YIL040W	APQ12		0.282514
YFR044C	DUG1		0.210721
YPL123C	RNY1		0.320984
YNL313C	EMW1		0.15399
YDL081C	RPP1A		0.939142
YGR090W	UTP22		0.214194
YKL182W	FAS1		2.05801
YPR082C	DIB1		0.0391687
YNL002C	RLP7		0.417083
YGL120C	PRP43		0.0585672
YCR032W	BPH1		0.53413
YJR032W	CPR7		0.0753208
YKL069W	YKL069W		0.0227675
YJR022W	LSM8		0.230108
YBR290W	BSD2		0.123766
YPL093W	NOG1		0.442167
YGR029W	ERV1		0.2048
YER082C	UTP7		0.281737
YLR089C	ALT1		0.528647
YPL230W	USV1		0.22862
YKR094C	RPL40B		0.490495
YML093W	UTP14		0.422975
YJL122W	ALB1		-0.477191
YDR304C	CPR5		0.496859
YJR055W	HIT1		0.319786
YCL035C	GRX1		-0.156343
YNL323W	LEM3		0.279692
YNL124W	NAF1		-0.091498
YLR032W	RAD5		-0.197379
YPL012W	RRP12		0.175379
YEL051W	VMA8		-0.113636
YGR147C	NAT2		0.0407732
YGR082W	TOM20		-0.00356587
YDR398W	UTP5		0.370314
YJL010C	NOP9		0.146104
YJL091C	GWT1		0.159524
YPL063W	TIM50		0.278531
YDL140C	RPO21		0.182244
YPL216W	YPL216W		0.0100515
YLR222C	UTP13		0.206237
YLR093C	NYV1		0.405269
YNL135C	FPR1		-0.131601
YMR220W	ERG8		0.25058
YPL001W	HAT1		0.294167
YPR010C	RPA135		0.181621
YCR024C-A	PMP1		2.20522
YCR024C-A	PMP1		2.20522
YER131W	RPS26B		0.76517
YBL079W	NUP170		-0.10682
YLR075W	RPL10		-0.0112375
YHR039C-A	VMA10		1.3398
YGR245C	SDA1		0.0442104
YLR385C	SWC7		0.271449
YMR311C	GLC8		0.0496433
YOR181W	LAS17		-0.040549
YPL183C	RTT10		0.216904
YLR147C	SMD3		0.0818628
YJR034W	PET191		0.236686
YIL096C	BMT5		0.0152177
YGL001C	ERG26		0.427438
YOR179C	SYC1		0.829233
YGR123C	PPT1		1.00371
YMR116C	ASC1		0.74408
YPL198W	RPL7B		0.132802
YIL070C	MAM33		0.559353
YJL110C	GZF3		0.419771
YDR030C	RAD28		0.156301
YNL130C	CPT1		0.861394
YDR120C	TRM1		0.0832656
YOR089C	VPS21		0.630264
YBR015C	MNN2		0.682813
YOR341W	RPA190		0.176923
YJR133W	XPT1		-0.069304
YFR042W	KEG1		0.159024
YPR189W	SKI3		0.129053
YER006W	NUG1		0.75652
YNL132W	KRE33		0.269321
YMR270C	RRN9		0.216668
YDR415C	YDR415C		0.593943
YPR144C	NOC4		0.104426
YBL069W	AST1		-0.0197991
YLR286C	CTS1		0.575663
YDR245W	MNN10		0.45188
YJL205C	NCE101		0.027015
YDL014W	NOP1		0.126834
YGR283C	YGR283C		0.0973657
YPL226W	NEW1		0.329269
YOR279C	RFM1		0.342765
YJL079C	PRY1		0.433568
YDR464W	SPP41		0.337712
YDR345C	HXT3		1.65272
YDR412W	RRP17		0.283175
YBR122C	MRPL36		-0.0633692
YDR465C	RMT2		0.329043
YLR136C	TIS11		0.216113
YLR337C	VRP1		0.217328
YLR150W	STM1		1.07347
YDL075W	RPL31A		0.422371
YOR188W	MSB1		0.17886
YHL033C	RPL8A		-0.307439
YOR122C	PFY1		0.930899
YBL003C	HTA2		0.544459
YOR342C	YOR342C		0.709178
YGL105W	ARC1		-0.0353305
YFL027C	GYP8		0.323947
YLR410W	VIP1		-0.0476209
YER120W	SCS2		0.0501131
YIL079C	AIR1		0.293805
YKR072C	SIS2		0.0831411
YBR061C	TRM7		0.411475
YJL191W	RPS14B		0.327915
YPL237W	SUI3		0.410483
YDL135C	RDI1		0.500781
YDL232W	OST4		0.217836
YBR042C	CST26		0.0915082
YJR100C	AIM25		0.219675
YMR259C	TRM732		0.361189
YJL129C	TRK1		0.311963
YBR091C	TIM12		0.27117
YKL013C	ARC19		0.153633
YOL146W	PSF3		-0.0592861
YLR380W	CSR1		0.0304736
YKR099W	BAS1		0.68142
YNL280C	ERG24		0.288686
YLR401C	DUS3		0.264392
YBR048W	RPS11B		0.266787
YKL205W	LOS1		-0.0424608
YEL055C	POL5		0.380291
YBR159W	IFA38		0.131049
YKR004C	ECM9		0.544674
YDR430C	CYM1		0.56089
YOL042W	NGL1		0.197934
YMR225C	MRPL44		0.396542
YJR132W	NMD5		0.733584
YLR104W	LCL2		0.187621
YNL078W	NIS1		0.232948
YCR043C	YCR043C		0.138753
YBR201W	DER1		0.179432
YNL112W	DBP2		0.51672
YOL097C	WRS1		0.205859
YNL133C	FYV6		-0.181894
YDL204W	RTN2		0.346027
YJR012C	YJR012C		0.200891
YJR012C	YJR012C		0.167271
YHR149C	SKG6		0.611077
YOL123W	HRP1		0.547036
YNR054C	ESF2		-0.073315
YMR157C	AIM36		-0.0346766
YGR041W	BUD9		0.341183
YOR195W	SLK19		0.285421
YDL107W	MSS2		0.0747259
YLR083C	EMP70		0.735863
YHR039C	MSC7		0.768784
YGR188C	BUB1		0.56874
YOR163W	DDP1		0.285763
YBL068W	PRS4		0.208425
YDR165W	TRM82		0.568096
YMR014W	BUD22		0.18312
YDR272W	GLO2		0.00276843
YDL015C	TSC13		0.375021
YDL239C	ADY3		0.22273
YCR020C	PET18		0.117859
YCR020C	PET18		0.529928
YGR275W	RTT102		-0.129563
YNL029C	KTR5		-0.0407108
YLR015W	BRE2		0.310427
YJL030W	MAD2		0.20003
YDR427W	RPN9		0.0242408
YKL112W	ABF1		1.75846
YHR084W	STE12		-0.0754015
YDR325W	YCG1		0.0753722
YOL141W	PPM2		0.0309468
YOR166C	SWT1		0.209827
YIL157C	COA1		0.108154
YML056C	IMD4		0.602982
YOL041C	NOP12		0.386875
YDL061C	RPS29B		0.397714
YDR364C	CDC40		-0.00775085
YBR191W	RPL21A		0.105569
YKR091W	SRL3		0.207855
YLR411W	CTR3		0.608707
YDR001C	NTH1		0.312201
YDR235W	PRP42		0.206943
YPR104C	FHL1		0.527722
YBR047W	FMP23		0.134299
YCL033C	MXR2		-0.033722
YGL061C	DUO1		0.189827
YGR068C	ART5		0.0348757
YJL001W	PRE3		0.0779596
YOR308C	SNU66		0.687592
YNL123W	NMA111		0.284426
YMR296C	LCB1		0.375462
YMR131C	RRB1		0.445435
YGR192C	TDH3		0.024542
YKL198C	PTK1		0.560763
YGL080W	MPC1		0.286129
YJR007W	SUI2		0.340988
YHR133C	NSG1		0.191149
YOR389W	YOR389W		0.380874
YDR320C	SWA2		0.150197
YLR340W	RPP0		0.321403
YJL109C	UTP10		0.265878
YPL048W	CAM1		0.261707
YJL173C	RFA3		0.172637
YKL006W	RPL14A		0.751423
YFL048C	EMP47		0.697228
YDR414C	ERD1		0.527608
YDL171C	GLT1		0.362808
YGR169C-A	LSO2		-0.175861
YDL150W	RPC53		0.244985
YGL236C	MTO1		0.185786
YGL123W	RPS2		0.546954
YOR189W	IES4		0.0183117
YLL013C	PUF3		0.0978201
YGL078C	DBP3		0.318732
YMR189W	GCV2		0.501559
YNL173C	MDG1		0.255996
YJL197W	UBP12		-0.0544791
YMR219W	ESC1		0.0255872
YLR074C	BUD20		0.192913
YDR395W	SXM1		0.0168961
YPR176C	BET2		0.426276
YGR200C	ELP2		0.121648
YAL008W	FUN14		-0.0877629
YGR173W	RBG2		-0.059501
YDR058C	TGL2		0.248716
YCR035C	RRP43		0.475767
YHR139C	SPS100		0.137289
YGR229C	SMI1		0.504017
YDR236C	FMN1		0.263556
YDR060W	MAK21		0.394342
YDR060W	MAK21		0.0187094
YMR125W	STO1		0.17899
YML030W	RCF1		0.0883602
YJR060W	CBF1		0.376551
YBR114W	RAD16		-0.0716337
YJL005W	CYR1		0.279264
YOR320C	GNT1		0.869224
YNL022C	RCM1		0.183822
YMR310C	YMR310C		0.130395
YOR243C	PUS7		0.465116
YMR309C	NIP1		0.155171
YLR448W	RPL6B		0.266674
YPR046W	MCM16		0.0464686
YJR002W	MPP10		0.147972
YGL108C	YGL108C		0.845282
YLL015W	BPT1		0.190896
YKR082W	NUP133		0.205443
YMR061W	RNA14		0.120056
YLR266C	PDR8		0.393658
YOL056W	GPM3		0.377297
YJL062W-A	COA3		0.182307
YDR416W	SYF1		0.335209
YLR306W	UBC12		0.17651
YGR280C	PXR1		0.166988
YHL001W	RPL14B		0.47346
YKL096W	CWP1		0.015979
YHR062C	RPP1		0.0912685
YMR013C	SEC59		0.711117
YBR031W	RPL4A		-0.120115
YML086C	ALO1		0.596763
YER137C	YER137C		0.260604
YGR028W	MSP1		0.394977
YGL016W	KAP122		-0.00471168
YGR239C	PEX21		0.522272
YMR242C	RPL20A		0.290626
YAL023C	PMT2		0.926526
YOR233W	KIN4		0.154927
YPL256C	CLN2		0.50537
YDR326C	YSP2		-0.0180472
YNL168C	FMP41		0.319357
YCR089W	FIG2		0.284534
YIL066C	RNR3		0.256641
YMR229C	RRP5		-0.0310933
YPL072W	UBP16		0.176841
YOR272W	YTM1		0.0236993
YGR276C	RNH70		0.137662
YAR008W	SEN34		0.870998
YMR319C	FET4		0.0104604
YLR397C	AFG2		0.070267
YLR361C	DCR2		0.30987
YNL253W	TEX1		0.088807
YOL137W	BSC6		0.651912
YEL016C	NPP2		0.0227006
YDL229W	SSB1		0.119016
YPL047W	SGF11		0.33944
YCL012C	YCL012C		0.468643
YHL013C	OTU2		0.317692
YER128W	VFA1		0.378706
YBR072W	HSP26		0.37524
YCR044C	PER1		-0.16729
YAL058W	CNE1		0.350961
YER154W	OXA1		0.138732
YPR043W	RPL43A		0.173837
YPL210C	SRP72		0.179156
YJR159W	SOR1		0.365364
YJR042W	NUP85		0.364789
YKL154W	SRP102		0.154504
YGL169W	SUA5		0.220572
YMR263W	SAP30		0.10289
YBR262C	MIC12		0.102378
YBR184W	YBR184W		0.103656
YER172C	BRR2		0.326788
YBR074W	PFF1		0.605493
YDL201W	TRM8		-0.0431478
YGL229C	SAP4		0.12428
YOL007C	CSI2		0.354049
YBR286W	APE3		0.235632
YLR372W	ELO3		0.424312
YKL152C	GPM1		-0.241311
YDL235C	YPD1		-0.231524
YBL027W	RPL19B		0.602985
YGL143C	MRF1		0.368233
YNL050C	YNL050C		0.204025
YKL138C	MRPL31		0.356368
YPL263C	KEL3		0.0560624
YAR028W	YAR028W		0.35933
YMR129W	POM152		0.446306
YDR383C	NKP1		0.695439
YFL017C	GNA1		-0.0732678
YGR054W	YGR054W		0.0115448
YPL030W	TRM44		0.307378
YOR116C	RPO31		0.444631
YIL078W	THS1		0.137071
YDR482C	CWC21		0.655824
YBR143C	SUP45		0.418807
YJL198W	PHO90		0.23835
YML072C	TCB3		0.390821
YLR017W	MEU1		0.37673
YML073C	RPL6A		0.52812
YDR514C	YDR514C		0.493743
YER169W	RPH1		-0.0215266
YOR247W	SRL1		0.898252
YGR020C	VMA7		0.645142
YAL060W	BDH1		0.0141683
YKL191W	DPH2		-0.0908052
YLR009W	RLP24		1.12746
YNL188W	KAR1		0.594713
YBR194W	AIM4		0.537344
YER132C	PMD1		0.0814717
YJR041C	URB2		-0.0184354
YHR165C	PRP8		0.310017
YLR090W	XDJ1		0.536329
YER115C	SPR6		0.333663
YDR508C	GNP1		0.572332
YML125C	PGA3		0.201268
YLR453C	RIF2		0.349889
YOL033W	MSE1		0.387417
YJR092W	BUD4		0.286666
YDL052C	SLC1		0.10688
YCR061W	YCR061W		0.131164
YMR290C	HAS1		0.319829
YIL149C	MLP2		0.291391
YBL050W	SEC17		0.0235651
YGR174W-A	YGR174W-A		0.219763
YOR001W	RRP6		-0.00763889
YFL036W	RPO41		0.213753
YGR017W	YGR017W		0.61327
YOR136W	IDH2		0.846059
YKL004W	AUR1		0.0692638
YGR098C	ESP1		0.264289
YDR403W	DIT1		0.972555
YJL061W	NUP82		0.203113
YBR029C	CDS1		0.13958
YGL136C	MRM2		0.383996
YGL096W	TOS8		0.681845
YLR439W	MRPL4		-0.183868
YGL133W	ITC1		0.306255
YHR057C	CPR2		0.365917
YOR051C	ETT1		0.589193
YHR077C	NMD2		0.381394
YGL226C-A	OST5		0.248757
YKL174C	TPO5		0.212929
YGL222C	EDC1		-0.150605
YOR260W	GCD1		0.0252954
YOR361C	PRT1		0.903163
YOR185C	GSP2		0.664679
YJL130C	URA2		0.0735808
YPR183W	DPM1		0.11671
YML023C	NSE5		0.339506
YHR120W	MSH1		0.347192
YBR195C	MSI1		0.448593
YMR308C	PSE1		0.379326
YDL031W	DBP10		-0.0451268
YMR282C	AEP2		0.432354
YNL232W	CSL4		-7.69729e-05
YMR273C	ZDS1		0.26664
YER022W	SRB4		0.200974
YDR492W	IZH1		0.327808
YOL022C	TSR4		0.35088
YNR037C	RSM19		-0.0408387
YNL302C	RPS19B		0.430907
YLR421C	RPN13		0.207462
YPL162C	YPL162C		0.150507
YMR079W	SEC14		0.184872
YBR239C	ERT1		0.0106012
YBR256C	RIB5		0.210077
YOR257W	CDC31		0.30073
YCR054C	CTR86		-0.0786927
YGR264C	MES1		0.336233
YER049W	TPA1		0.188202
YPR062W	FCY1		0.589495
YBR086C	IST2		0.481249
YPR110C	RPC40		0.530086
YPL252C	YAH1		0.103173
YMR277W	FCP1		0.40601
YML027W	YOX1		0.381547
YCL009C	ILV6		0.0705385
YDR347W	MRP1		0.347105
YJL126W	NIT2		0.395544
YGL020C	GET1		0.253582
YDL006W	PTC1		0.204349
YIL173W	VTH1		0.27804
YPL086C	ELP3		-0.109928
YGL154C	LYS5		0.257452
YGL157W	ARI1		0.148589
YLR423C	ATG17		0.392862
YGL064C	MRH4		0.190816
YHR023W	MYO1		0.385659
YPL085W	SEC16		0.534259
YPL060W	MFM1		0.553046
YLR309C	IMH1		0.409333
YNL087W	TCB2		0.242673
YNL163C	RIA1		0.503792
YJL162C	JJJ2		0.266925
YLR056W	ERG3		0.510865
YGR235C	MIC26		-0.0793436
YDL112W	TRM3		0.433457
YEL061C	CIN8		0.239253
YDR352W	YPQ2		-0.145244
YLR196W	PWP1		0.0961161
YBR245C	ISW1		0.19802
YFL034C-B	MOB2		0.287884
YJL121C	RPE1		0.379112
YPL171C	OYE3		0.346475
YOR270C	VPH1		0.566481
YPL239W	YAR1		0.989263
YER056C-A	RPL34A		-0.00695903
YPL266W	DIM1		0.041099
YGL014W	PUF4		0.0579185
YGL203C	KEX1		0.0682836
YGL092W	NUP145		0.869474
YEL054C	RPL12A		0.469755
YLL050C	COF1		0.0169025
YDL108W	KIN28		0.267251
YKL181W	PRS1		-0.0532428
YOR254C	SEC63		0.475851
YHR078W	YHR078W		-0.0202848
YDL165W	CDC36		0.423449
YGR230W	BNS1		0.0513133
YDL246C	SOR2		0.151718
YNR012W	URK1		0.136528
YBR094W	PBY1		0.0938639
YOL102C	TPT1		0.354326
YOL115W	PAP2		0.352654
YOL145C	CTR9		0.0332734
YKL139W	CTK1		0.465749
YBR243C	ALG7		0.246615
YDL064W	UBC9		-0.0180184
YPL217C	BMS1		0.190622
YDR483W	KRE2		0.448686
YBR196C	PGI1		1.11393
YBR271W	EFM2		-0.166243
YPL092W	SSU1		0.430326
YGR145W	ENP2		0.249395
YJL134W	LCB3		0.0296076
YIR026C	YVH1		-0.123688
YDR091C	RLI1		0.0887047
YMR223W	UBP8		0.909883
YJR063W	RPA12		0.49091
YDL045W-A	MRP10		0.123257
YLR440C	SEC39		0.958139
YGR078C	PAC10		0.559002
YER110C	KAP123		0.480914
YML074C	FPR3		0.261138
YLR061W	RPL22A		0.449672
YJR075W	HOC1		0.286302
YBR291C	CTP1		0.242789
YOR164C	GET4		0.0971299
YPR134W	MSS18		0.282319
YHR163W	SOL3		0.422424
YBR025C	OLA1		0.0919382
YKL054C	DEF1		0.726312
YNL107W	YAF9		0.237599
YGR199W	PMT6		0.122397
YOL120C	RPL18A		-0.0616022
YJL222W	VTH2		0.27804
YOR249C	APC5		0.11708
YLR143W	DPH6		0.371154
YPR060C	ARO7		0.494533
YOR286W	RDL2		0.0785381
YLR438C-A	LSM3		0.0993593
YDR012W	RPL4B		0.456925
YPR133W-A	TOM5		0.157052
YIL002C	INP51		0.338746
YEL026W	SNU13		0.579675
YCR093W	CDC39		0.309635
YNL299W	TRF5		-0.0546919
YML106W	URA5		0.458012
YLR195C	NMT1		-0.0985644
YBR220C	YBR220C		-0.0747148
YPL098C	MGR2		0.198032
YNL166C	BNI5		0.0435456
YKL204W	EAP1		0.0618196
YDR257C	RKM4		-0.205019
YCR046C	IMG1		0.287518
YKL130C	SHE2		0.432956
YLR360W	VPS38		0.488946
YNR008W	LRO1		0.404181
YLR419W	YLR419W		0.465491
YLR130C	ZRT2		0.550543
YBR017C	KAP104		-0.135471
YOR264W	DSE3		0.310781
YER166W	DNF1		0.318746
YNL207W	RIO2		0.125274
YLR185W	RPL37A		0.0644233
YJL087C	TRL1		0.254907
YMR039C	SUB1		0.514447
YMR307W	GAS1		1.51165
YBL035C	POL12		0.684173
YER119C	AVT6		0.126409
YGR162W	TIF4631		0.313573
YPL050C	MNN9		0.115934
YNL271C	BNI1		0.511822
YOL142W	RRP40		-0.108731
YDR025W	RPS11A		0.521358
YMR283C	RIT1		0.341405
YLR146C	SPE4		0.181169
YBR068C	BAP2		1.96751
YML019W	OST6		0.0842249
YCR047C	BUD23		0.224952
YBR151W	APD1		0.764
YGL257C	MNT2		0.104177
YBR171W	SEC66		0.00824691
YGL246C	RAI1		-0.0647484
YGL076C	RPL7A		0.495363
YDL074C	BRE1		0.159566
YIL064W	EFM4		0.293342
YIL064W	EFM4		-0.0698158
YOR304W	ISW2		0.411092
YOR098C	NUP1		0.157504
YGR121C	MEP1		0.310849
YHR046C	INM1		-0.0413485
YPR105C	COG4		0.532848
YGL119W	COQ8		0.291978
YDR261C	EXG2		0.16279
YJR104C	SOD1		0.241357
YOL021C	DIS3		-0.0656232
YHR193C	EGD2		0.337706
YGL111W	NSA1		0.144434
YIL113W	SDP1		0.579434
YDR155C	CPR1		0.459645
YLR242C	ARV1		0.530736
YGL063W	PUS2		0.0957741
YNL102W	POL1		0.359037
YGR165W	MRPS35		0.226697
YNR046W	TRM112		0.0729882
YBR088C	POL30		0.224433
YDR118W	APC4		0.154711
YBR056W	YBR056W		0.112023
YIL018W	RPL2B		0.200832
YGR221C	TOS2		0.115524
YJR140C	HIR3		0.0535428
YIL093C	RSM25		-0.0989248
YIR034C	LYS1		0.371913
YDR432W	NPL3		0.918713
YCL059C	KRR1		-0.164857
YDR434W	GPI17		0.0359805
YKR014C	YPT52		0.0719826
YHR089C	GAR1		0.230816
YNR011C	PRP2		-0.0288095
YHR203C	RPS4B		0.46758
YOR207C	RET1		0.524055
YNR021W	YNR021W		0.252272
YBL038W	MRPL16		0.189887
YBR189W	RPS9B		0.0417738
YPR118W	MRI1		0.133239
YDR284C	DPP1		0.406126
YDR190C	RVB1		0.0811021
YML005W	TRM12		-0.0410171
YER164W	CHD1		0.19172
YDL117W	CYK3		0.669292
YBR188C	NTC20		0.264537
YOR160W	MTR10		0.222499
YHR216W	IMD2		0.352236
YPL204W	HRR25		0.137473
YMR193W	MRPL24		0.0875872
YNL308C	KRI1		0.343934
YBR079C	RPG1		0.116552
YOL125W	TRM13		0.0741553
YGR116W	SPT6		0.165798
YBR261C	TAE1		0.213926
YPR051W	MAK3		0.122513
YMR086W	SEG1		0.0519581
YPR163C	TIF3		0.821506
YNL292W	PUS4		0.191763
YLR172C	DPH5		0.172371
YLL035W	GRC3		0.219993
YIL150C	MCM10		0.324328
YOL121C	RPS19A		0.454485
YER171W	RAD3		0.55684
YLR044C	PDC1		1.57857
YBL056W	PTC3		0.392672
YOR140W	SFL1		0.560268
YDL033C	SLM3		0.0410237
YBR053C	YBR053C		0.242548
YCR034W	ELO2		0.26876
YNL126W	SPC98		0.639565
YLR249W	YEF3		0.257658
YOR036W	PEP12		0.228515
YJL196C	ELO1		0.249666
YML098W	TAF13		0.00593382
YNL225C	CNM67		0.553086
YPL202C	AFT2		0.306306
YGR099W	TEL2		0.0941051
YDL189W	RBS1		0.13953
YNL252C	MRPL17		0.695953
YIL133C	RPL16A		0.197082
YGR001C	EFM5		0.112232
YLR449W	FPR4		0.201423
YDR331W	GPI8		0.033095
YPL235W	RVB2		0.21146
YDR214W	AHA1		0.562593
YIR032C	DAL3		0.111423
YGL106W	MLC1		-0.335099
YDR144C	MKC7		0.083621
YLR069C	MEF1		0.290001
YPR041W	TIF5		0.254118
YIL021W	RPB3		0.528331
YBR246W	RRT2		0.420733
YML130C	ERO1		0.440782
YDL122W	UBP1		0.436047
YKL079W	SMY1		0.335565
YHR044C	DOG1		-0.0963501
YNL035C	YNL035C		0.2546
YKL074C	MUD2		-0.0480963
YBL052C	SAS3		0.361618
YDR303C	RSC3		0.145803
YOR111W	YOR111W		0.128215
YNR009W	NRM1		0.631159
YGL160W	AIM14		-0.0137607
YDL111C	RRP42		0.127032
YKR065C	PAM17		0.0531554
YML008C	ERG6		0.324793
YMR234W	RNH1		0.132405
YDL128W	VCX1		0.55486
YEL027W	VMA3		0.620621
YJL193W	YJL193W		0.255357
YGR174C	CBP4		0.17973
YHR059W	FYV4		0.196703
YJL039C	NUP192		-0.140735
YOL093W	TRM10		0.045236
YOL040C	RPS15		-0.0275487
YLR021W	IRC25		0.244453
YNL108C	YNL108C		0.193558
YMR142C	RPL13B		0.57087
YIL069C	RPS24B		-0.206994
YOR109W	INP53		0.0340687
YMR250W	GAD1		0.258316
YML065W	ORC1		0.0257498
YLR067C	PET309		-0.0365722
YCR088W	ABP1		0.151454
YDR097C	MSH6		0.323027
YDR300C	PRO1		-0.00750583
YKL057C	NUP120		0.344149
YOL061W	PRS5		-0.0940224
YGR277C	CAB4		0.00313663
YDL007W	RPT2		0.531315
YPR066W	UBA3		0.121216
YIL039W	TED1		0.0709801
YLL010C	PSR1		0.11437
YCR086W	CSM1		0.499033
YJR143C	PMT4		0.225412
YPL132W	COX11		0.200666
YLR344W	RPL26A		0.425131
YMR235C	RNA1		-0.268676
YDR371W	CTS2		-0.0118624
YOR294W	RRS1		0.296042
YDR393W	SHE9		0.416986
YDR382W	RPP2B		0.44241
YNL227C	JJJ1		0.405802
YFR031C-A	RPL2A		0.0822975
YER025W	GCD11		0.404358
YJL161W	FMP33		0.216877
YMR241W	YHM2		-0.160009
YDR206W	EBS1		0.559383
YKL197C	PEX1		-0.068326
YMR043W	MCM1		0.340032
YBR236C	ABD1		0.118713
YGR014W	MSB2		0.746743
YDR311W	TFB1		0.210525
YGR201C	YGR201C		0.395265
YGL056C	SDS23		0.127
YOR086C	TCB1		0.623404
YIR006C	PAN1		-0.179265
YBR084C-A	RPL19A		0.501961
YNL058C	YNL058C		0.595263
YJR145C	RPS4A		0.329997
YML121W	GTR1		0.118118
YJL059W	YHC3		0.0167823
YNL069C	RPL16B		0.0109732
YCR071C	IMG2		-0.121412
YKL041W	VPS24		0.56575
YOR124C	UBP2		0.198666
YCR031C	RPS14A		0.182886
YKR022C	NTR2		0.317121
YBR121C	GRS1		0.273077
YDR473C	PRP3		-0.115087
YJR122W	IBA57		0.0898097
YHR122W	CIA2		0.0246373
YOR205C	GEP3		0.499331
YBR283C	SSH1		1.0151
YMR292W	GOT1		0.416597
YBR112C	CYC8		0.519315
YGL018C	JAC1		0.241924
YDL208W	NHP2		0.0806336
YHR162W	MPC2		0.23726
YBR187W	GDT1		0.384335
YHR172W	SPC97		0.114208
YPR122W	AXL1		0.273671
YPL277C	YPL277C		0.388692
YMR080C	NAM7		0.427033
YLR066W	SPC3		0.115636
YNL249C	MPA43		0.337066
YOR310C	NOP58		0.107869
YER107C	GLE2		0.277851
YLR190W	MMR1		0.764833
YOL017W	ESC8		0.0382565
YBL061C	SKT5		0.215014
YDR170C	SEC7		0.389365
YDR211W	GCD6		0.131972
YNL023C	FAP1		0.214771
YMR297W	PRC1		0.0327489
YJL112W	MDV1		0.165037
YLR016C	PML1		0.246523
YNL048W	ALG11		0.310566
YPL051W	ARL3		0.217725
YJR138W	IML1		0.186751
YNL185C	MRPL19		-0.275893
YGL079W	KXD1		0.172645
YOR150W	MRPL23		0.0825364
YPR128C	ANT1		0.203122
YEL069C	HXT13		0.160233
YKR010C	TOF2		0.274228
YDL130W	RPP1B		0.498842
YDR283C	GCN2		0.369094
YLR078C	BOS1		0.262327
YAL024C	LTE1		-0.0452965
YOR174W	MED4		0.379093
YLR454W	FMP27		0.227701
YHR042W	NCP1		0.0976179
YPR045C	THP3		0.0479161
YOR209C	NPT1		0.478995
YPR108W	RPN7		0.136971
YKL033W	TTI1		0.147503
YPL069C	BTS1		0.00660748
YDR400W	URH1		0.0842534
YGL221C	NIF3		0.184732
YDR454C	GUK1		0.136726
YDR310C	SUM1		0.356843
YGR214W	RPS0A		0.366926
YLR316C	TAD3		0.0608678
YDR172W	SUP35		-0.18255
YJL097W	PHS1		-0.0394666
YML082W	YML082W		0.523498
YDR135C	YCF1		0.169959
YDR237W	MRPL7		0.0814278
YOR016C	ERP4		0.249325
YIL131C	FKH1		0.584724
YOR061W	CKA2		0.107394
YGR033C	TIM21		0.354945
YDL084W	SUB2		-0.140561
YIL159W	BNR1		0.0786918
YER058W	PET117		-0.0912395
YNL037C	IDH1		0.194263
YDR075W	PPH3		0.253317
YER007W	PAC2		0.0807008
YML060W	OGG1		0.252988
YGL086W	MAD1		-0.0502945
YPL131W	RPL5		0.0975361
YAL029C	MYO4		0.319536
YMR123W	PKR1		0.389587
YDL234C	GYP7		0.658236
YLR277C	YSH1		0.226837
YDR063W	AIM7		0.757937
YML061C	PIF1		0.139756
YBL076C	ILS1		-0.0184839
YGR075C	PRP38		0.0454844
YGR084C	MRP13		0.328271
YMR185W	RTP1		0.17504
YOR204W	DED1		0.156678
YDR221W	GTB1		0.264133
YJL156C	SSY5		0.184196
YML097C	VPS9		0.38044
YER165W	PAB1		0.496044
YGR171C	MSM1		0.217461
YEL004W	YEA4		0.157391
YDL067C	COX9		-0.0948799
YNL312W	RFA2		0.148178
YNL172W	APC1		0.0836548
YCR076C	FUB1		0.114373
YMR217W	GUA1		0.128182
YMR060C	SAM37		0.362617
YPR080W	TEF1		0.567258
YOR372C	NDD1		0.384249
YMR177W	MMT1		0.25079
YKL010C	UFD4		0.0985327
YIL115C	NUP159		0.355756
YJL216C	IMA5		0.144754
YKL114C	APN1		0.324871
YBL088C	TEL1		0.655558
YBL022C	PIM1		0.234254
YMR222C	FSH2		0.466573
YBR133C	HSL7		0.0964441
YBR097W	VPS15		0.285844
YLR390W-A	CCW14		0.640535
YKL180W	RPL17A		-0.116616
YJR066W	TOR1		0.0685079
YDR070C	FMP16		0.328304
YGL187C	COX4		0.247803
YKL195W	MIA40		0.264703
YMR289W	ABZ2		0.15922
YDR307W	PMT7		-0.0125758
YPR125W	YLH47		0.325566
YPL128C	TBF1		0.33202
YBR185C	MBA1		0.120584
YER105C	NUP157		0.256804
YPL195W	APL5		0.24686
YEL031W	SPF1		0.015871
YHR032W	ERC1		0.424066
YLR186W	EMG1		0.0991745
YBR289W	SNF5		0.27954
YJR102C	VPS25		0.529425
YKL018W	SWD2		0.30292
YCR092C	MSH3		0.0759862
YLR082C	SRL2		0.237757
YKL173W	SNU114		-0.00990664
YER156C	YER156C		0.156383
YDR420W	HKR1		0.412472
YBR146W	MRPS9		0.269832
YIL090W	ICE2		0.0409925
YDL236W	PHO13		0.724044
YBR165W	UBS1		0.101416
YGL209W	MIG2		0.138632
YBR301W	PAU24		0.147574
YFR018C	YFR018C		0.136774
YOR280C	FSH3		0.349447
YKR059W	TIF1		0.106934
YHR033W	YHR033W		0.112876
YPL053C	KTR6		0.00741477
YBR118W	TEF2		0.119726
YDR418W	RPL12B		0.20641
YDR243C	PRP28		0.380268
YOR156C	NFI1		0.76807
YPR169W	JIP5		0.0738971
YPL037C	EGD1		1.82747
YBR127C	VMA2		0.541036
YJL074C	SMC3		0.119396
YLR148W	PEP3		0.437951
YMR216C	SKY1		0.559964
YNL131W	TOM22		-0.0647206
YFL017W-A	SMX2		0.21693
YDL082W	RPL13A		0.409044
YHR056C	RSC30		-0.0660934
YGL099W	LSG1		0.795069
YBL024W	NCL1		-0.175969
YNL157W	IGO1		0.0422127
YHL004W	MRP4		0.380589
YCR051W	YCR051W		0.0499452
YNL250W	RAD50		0.189692
YER129W	SAK1		0.406807
YAL002W	VPS8		0.0108768
YGL173C	XRN1		0.378246
YBR041W	FAT1		0.36699
YKR025W	RPC37		-0.207916
YBR205W	KTR3		0.0604243
YIL014W	MNT3		0.270797
YDR039C	ENA2		0.267911
YHR063C	PAN5		0.0573444
YML058W	SML1		0.814675
YPL183W-A	RTC6		0.129878
YKR003W	OSH6		0.521172
YDL237W	AIM6		0.25721
YGL238W	CSE1		0.196679
YGR172C	YIP1		-0.0584354
YKR063C	LAS1		0.396949
YBR251W	MRPS5		0.0209466
YEL050C	RML2		0.47397
YEL036C	ANP1		0.25604
YLR048W	RPS0B		-0.0265226
YKL165C	MCD4		0.392946
YBL051C	PIN4		0.0321513
YNL201C	PSY2		0.365523
YDL095W	PMT1		0.262341
YBL037W	APL3		0.139644
YBL037W	APL3		0.564307
YML103C	NUP188		-0.0530158
YOR238W	YOR238W		0.459249
YLR265C	NEJ1		0.304375
YDR266C	HEL2		0.555452
YMR161W	HLJ1		0.215925
YDL078C	MDH3		0.365775
YDR356W	SPC110		-0.112131
YDR291W	HRQ1		0.106435
YHR211W	FLO5		-0.0200141
YCR052W	RSC6		0.151638
YNL187W	SWT21		0.25127
YDR341C	YDR341C		0.744277
YGR184C	UBR1		-0.114734
YPL046C	ELC1		0.326693
YIL130W	ASG1		0.277998
YNL267W	PIK1		-0.0919552
YNR035C	ARC35		0.167697
YLR398C	SKI2		0.155678
YLR285W	NNT1		0.0753165
YPR133C	SPN1		-0.0783585
YCR036W	RBK1		0.147012
YGR125W	YGR125W		0.133242
YIL034C	CAP2		0.0741768
YDR128W	MTC5		0.546417
YOR336W	KRE5		0.239136
YBL102W	SFT2		0.286951
YBL004W	UTP20		0.0126777
YAL019W	FUN30		0.0793812
YDL168W	SFA1		0.148269
YER083C	GET2		0.232751
YPL125W	KAP120		0.35373
YDR038C	ENA5		0.267911
YNL297C	MON2		0.253154
YJR064W	CCT5		0.36747
YNL306W	MRPS18		-0.152356
YMR268C	PRP24		0.179202
YNL155W	CUZ1		0.0526715
YIL038C	NOT3		0.240508
YER032W	FIR1		0.165365
YKL073W	LHS1		0.400937
YJL046W	AIM22		0.13003
YGR093W	DRN1		0.175094
YKL101W	HSL1		0.489283
YPL094C	SEC62		0.176893
YDR037W	KRS1		0.951302
YNL151C	RPC31		0.20953
YJL151C	SNA3		0.26514
YAL035W	FUN12		0.0717218
YOR165W	SEY1		0.0184002
YDL044C	MTF2		0.00146268
YMR012W	CLU1		0.368371
YOR046C	DBP5		0.201068
YLR211C	ATG38		0.273209
YOR191W	ULS1		0.510769
YLL054C	YLL054C		0.148974
YDR296W	MHR1		0.30587
YIL062C	ARC15		0.16957
YER114C	BOI2		0.262585
YBR109C	CMD1		0.364922
YIL001W	YIL001W		0.209836
YOR346W	REV1		0.177608
YGL140C	YGL140C		0.0500822
YLL045C	RPL8B		-0.026964
YCL014W	BUD3		0.0437975
YGL228W	SHE10		0.208845
YIL041W	GVP36		0.214343
YNL315C	ATP11		0.247394
YLR443W	ECM7		0.232948
YMR109W	MYO5		0.23223
YHR104W	GRE3		0.279474
YMR162C	DNF3		0.148727
YHR207C	SET5		0.163552
YLL036C	PRP19		0.223146
YMR209C	YMR209C		0.0777924
YPL152W	RRD2		0.200186
YPL212C	PUS1		1.07826
YML096W	YML096W		-0.0316826
YIR012W	SQT1		0.390026
YGR016W	YGR016W		0.377817
YBR172C	SMY2		-0.179427
YLR088W	GAA1		0.241011
YDL129W	YDL129W		0.536041
YDR252W	BTT1		0.110243
YJL143W	TIM17		-0.0878943
YGR153W	YGR153W		0.0776115
YPR037C	ERV2		0.0252213
YJL138C	TIF2		0.441288
YLR384C	IKI3		-0.123396
YLR272C	YCS4		0.21809
YDR080W	VPS41		0.563741
YPL189W	GUP2		-0.181836
YCL005W	LDB16		0.160656
YGR195W	SKI6		0.435037
YAL049C	AIM2		-0.00255217
YNR055C	HOL1		0.250173
YNL066W	SUN4		0.0140135
YKR048C	NAP1		-0.157288
YKL192C	ACP1		-0.106807
YHR031C	RRM3		0.104051
YDR198C	RKM2		0.558418
YLR387C	REH1		0.111738
YJR014W	TMA22		0.323555
YMR214W	SCJ1		0.11255
YKL163W	PIR3		0.302412
YFR002W	NIC96		-0.00276476
YNL072W	RNH201		0.0254763
YJR033C	RAV1		-0.0386848
YML041C	VPS71		0.152546
YER186C	YER186C		0.168124
YOR224C	RPB8		-0.0252935
YER003C	PMI40		0.0646042
YER176W	ECM32		0.423048
YMR271C	URA10		0.496328
YDR141C	DOP1		0.326011
YDL186W	YDL186W		0.254991
YPR190C	RPC82		-0.0684936
YBR155W	CNS1		0.592041
YML046W	PRP39		-0.089231
YJL080C	SCP160		0.160404
YOR337W	TEA1		0.627347
YJL092W	SRS2		0.225412
YMR227C	TAF7		0.106661
YOL103W	ITR2		0.248574
YNR028W	CPR8		0.457676
YIL128W	MET18		0.034998
YNL004W	HRB1		0.404682
YDR232W	HEM1		0.225584
YLR237W	THI7		0.293
YKL215C	OXP1		0.258909
YIL085C	KTR7		0.505257
YER155C	BEM2		0.69622
YGR026W	YGR026W		0.338948
YER118C	SHO1		0.205196
YOR175C	ALE1		0.0527477
YER031C	YPT31		0.365852
YIL030C	SSM4		0.0327646
YER148W	SPT15		-0.0726459
YDR267C	CIA1		0.766741
YNL091W	NST1		0.179434
YFR005C	SAD1		0.427475
YPL045W	VPS16		0.146475
YFL022C	FRS2		0.442104
YIL092W	YIL092W		0.0211857
YOL066C	RIB2		0.587856
YKR071C	DRE2		0.608731
YER099C	PRS2		0.228711
YCR053W	THR4		0.592454
YHR079C	IRE1		0.430368
YDR533C	HSP31		0.180824
YGR003W	CUL3		-0.00668224
YPL129W	TAF14		0.119203
YLR175W	CBF5		0.477454
YBR198C	TAF5		0.124746
YJL002C	OST1		-0.0949153
YOR154W	SLP1		0.438602
YER103W	SSA4		0.367421
YEL022W	GEA2		0.638987
YNL246W	VPS75		0.25353
YKR034W	DAL80		0.0858544
YEL009C	GCN4		0.229514
YDL102W	POL3		0.254124
YNL027W	CRZ1		0.177865
YBL104C	SEA4		0.249172
YLR433C	CNA1		0.0639689
YIL014C-A	YIL014C-A		0.462651
YIL014C-A	YIL014C-A		0.310255
YMR287C	DSS1		0.199515
YIL147C	SLN1		0.217048
YNR013C	PHO91		0.376012
YGR285C	ZUO1		0.367711
YBL034C	STU1		0.189007
YML104C	MDM1		0.311934
YER151C	UBP3		0.346693
YPR085C	ASA1		0.19804
YIR002C	MPH1		0.381764
YHR076W	PTC7		0.179561
YDR082W	STN1		-0.039791
YOR334W	MRS2		0.357831
YEL059C-A	SOM1		0.154223
YKL105C	SEG2		0.353409
YPL034W	YPL034W		0.545339
YNL238W	KEX2		0.50262
YGL131C	SNT2		0.0783974
YMR305C	SCW10		0.465766
YER028C	MIG3		1.02105
YLR371W	ROM2		0.26129
YPR048W	TAH18		0.156645
YDL021W	GPM2		0.126517
YPL120W	VPS30		0.201435
YKL128C	PMU1		0.106908
YGR156W	PTI1		0.432674
YOL078W	AVO1		0.114208
YJR112W-A	YJR112W-A		0.17926
YMR167W	MLH1		0.312832
YMR066W	SOV1		0.745234
YKR006C	MRPL13		0.143849
YDR499W	LCD1		0.0720129
YIR010W	DSN1		-0.00279544
YPR016C	TIF6		0.524821
YOR133W	EFT1		0.267976
YPL083C	SEN54		-0.0603555
YDR385W	EFT2		0.389398
YLR426W	TDA5		0.145084
YMR274C	RCE1		0.205058
YLR192C	HCR1		0.322071
YDR268W	MSW1		0.165746
YGR217W	CCH1		0.423209
YER182W	FMP10		0.153036
YDR462W	MRPL28		0.18279
YOR123C	LEO1		0.247791
YOR335C	ALA1		0.265493
YBL098W	BNA4		-0.0626619
YKR058W	GLG1		0.372037
YGR005C	TFG2		0.157916
YML068W	ITT1		-0.119536
YHR064C	SSZ1		0.161892
YMR318C	ADH6		0.334706
YNL258C	DSL1		0.250722
YIL067C	YIL067C		0.229292
YER093C	TSC11		-0.0429802
YLR460C	YLR460C		0.314821
YDR297W	SUR2		1.29619
YFL007W	BLM10		0.316681
YDL086W	YDL086W		0.162557
YNL053W	MSG5		0.498055
YHR020W	YHR020W		0.28801
YGL150C	INO80		-0.0193413
YMR224C	MRE11		0.140135
YER008C	SEC3		0.0423044
YDR127W	ARO1		0.123009
YNR051C	BRE5		0.149541
YMR203W	TOM40		-0.146493
YGL044C	RNA15		0.0287381
YMR247C	RKR1		0.371824
YOR239W	ABP140		0.290196
[truncated: 2,569 more rows]

## Sheet: Fig 6g
Systematic name	gene name	bound by Rtt106 and SWI/SNF: log2 TBP -Snf2/+Snf2	not bound by SWI/SNF: log2 TBP -Snf2/+Snf2
YPR036W-A	SPO24	0.770436
YOR153W	PDR5	-0.608715
YMR246W	FAA4	-0.151875
YIL056W	VHR1	-0.954252
YDR011W	SNQ2	-0.709248
YDR072C	IPT1	-0.0382937
YMR195W	ICY1	0.171777
YBL005W	PDR3	-0.49298
YGR035C	YGR035C	-1.33094
YKL008C	LAC1	-0.229729
YGL209W	MIG2		-0.466099
YNL231C	PDR16		0.173554
YKL007W	CAP1		-0.00445236
YDR345C	HXT3		-0.81369
YNL031C	HHT2		-0.337698
YBR010W	HHT1		-0.462513
YBR009C	HHF1		-0.412958
YEL034W	HYP2		0.234573
YLL024C	SSA2		0.123827
YGL008C	PMA1		-0.813666
YOR247W	SRL1		-0.408042
YNL289W	PCL1		-0.319744
YLR342W	FKS1		-0.153796
YOR246C	ENV9		0.0914022
YML007W	YAP1		0.0342157
YDR309C	GIC2		0.0879472
YPR124W	CTR1		-0.26222
YPL256C	CLN2		0.043072
YOL007C	CSI2		-0.387352
YNL221C	POP1		-0.206788
YLR214W	FRE1		-0.0139539
YPR065W	ROX1		0.0846571
YKL216W	URA1		-0.101125
YOR344C	TYE7		-2.21554
YDL182W	LYS20		0.0958735
YML008C	ERG6		-0.514144
YOR315W	SFG1		-0.582474
YCR037C	PHO87		0.508328
YDL127W	PCL2		-0.209541
YNL066W	SUN4		0.137619
YLR055C	SPT8		-0.0798726
YGR108W	CLB1		-0.231608
YLL027W	ISA1		-0.00706608
YOL060C	MAM3		0.362781
YBR151W	APD1		0.181398
YCL024W	KCC4		0.043938
YKR074W	AIM29		-0.0354632
YBR013C	YBR013C		-0.0453201
YGL103W	RPL28		-0.105091
YMR023C	MSS1		0.0185393
YIL014C-A	YIL014C-A		-0.0311968
YER137C	YER137C		-0.00333419
YOL013W-A	YOL013W-A		-0.0215224
YNL133C	FYV6		-0.0656606
YJL191W	RPS14B		-0.168387
YFR036W	CDC26		-0.115228
YLR154W-C	TAR1		-0.0128749
YFR011C	MIC19		-0.141945
YNL067W	RPL9B		-0.141061
YOR369C	RPS12		-0.0911307
YNL251C	NRD1		-0.00896467
YGR192C	TDH3		-2.45149
YDR025W	RPS11A		-0.041768
YDR524C-B	YDR524C-B		-0.328568
YJL011C	RPC17		-0.0366968
YLR075W	RPL10		-0.0396971
YLR044C	PDC1		-1.17123
YOL121C	RPS19A		0.0257863
YHL033C	RPL8A		-0.145565
YBR118W	TEF2		-0.0430389
YFR029W	PTR3		-0.167271
YGL123W	RPS2		-0.162795
YOL040C	RPS15		-0.133396
YGR255C	COQ6		0.0288151
YGL135W	RPL1B		-0.0140541
YFR031C-A	RPL2A		-0.136981
YOL120C	RPL18A		-0.0743941
YBL003C	HTA2		-0.268732
YIL069C	RPS24B		-0.0827613
YLR406C	RPL31B		0.0198584
YDL055C	PSA1		-0.432711
YKR094C	RPL40B		-0.00984918
YPR043W	RPL43A		-0.163579
YDR058C	TGL2		-0.0371699
YMR186W	HSC82		0.236505
YDL133C-A	RPL41B		-0.152698
YNL064C	YDJ1		0.220102
YGL030W	RPL30		-0.0229502
YPR074C	TKL1		-0.0224555
YBL072C	RPS8A		-0.192662
YOR096W	RPS7A		0.0451983
YFR032C-A	RPL29		-0.145138
YNL178W	RPS3		0.0676248
YPR080W	TEF1		-0.137208
YHR203C	RPS4B		0.0173899
YLR355C	ILV5		-0.42272
YLR388W	RPS29A		-0.0299782
YML026C	RPS18B		-0.0204199
YIL133C	RPL16A		-0.069132
YLR029C	RPL15A		0.0203615
YPL131W	RPL5		-0.0986761
YLR441C	RPS1A		0.0206813
YDR050C	TPI1		-0.973267
YNL145W	MFA2		-0.978522
YOR293W	RPS10A		-0.0531161
YML063W	RPS1B		-0.131633
YDR450W	RPS18A		0.0259255
YER102W	RPS8B		-0.0165624
YNL069C	RPL16B		-0.103046
YPR132W	RPS23B		-0.0526268
YLR061W	RPL22A		0.0232306
YPL090C	RPS6A		-0.122796
YLR344W	RPL26A		-0.0299175
YMR142C	RPL13B		-0.215504
YLR367W	RPS22B		0.0434549
YML073C	RPL6A		-0.181124
YGR214W	RPS0A		-0.0691339
YLR432W	IMD3		-0.223762
YLR167W	RPS31		-0.0390154
YLR431C	ATG23		-0.236356
YEL050C	RML2		-0.0258574
YER159C	BUR6		-0.0795486
YBR031W	RPL4A		-0.227994
YDL061C	RPS29B		-0.0396813
YHR141C	RPL42B		0.0303625
YLR287C-A	RPS30A		-0.0417193
YBL002W	HTB2		-0.303348
YFL034C-A	RPL22B		-0.0482147
YHR174W	ENO2		-2.60662
YNL209W	SSB2		0.00031969
YDL075W	RPL31A		-0.13865
YBR189W	RPS9B		0.00062248
YCR012W	PGK1		-0.207752
YDR500C	RPL37B		-0.158947
YBR048W	RPS11B		-0.0131082
YPL081W	RPS9A		-0.126476
YMR242C	RPL20A		-0.0907474
YML056C	IMD4		-0.579175
YGL031C	RPL24A		-0.140414
YGL169W	SUA5		-0.0312864
YCR031C	RPS14A		0.0568175
YMR024W	MRPL3		0.0547015
YHR128W	FUR1		-0.306427
YGR033C	TIM21		-0.0228132
YBR210W	ERV15		-0.0638564
YLR448W	RPL6B		0.021694
YDL191W	RPL35A		-0.0861945
YBL027W	RPL19B		-0.114629
YGL147C	RPL9A		-0.0678704
YJR045C	SSC1		0.285511
YDR385W	EFT2		-0.197678
YDL229W	SSB1		-0.0792695
YLR340W	RPP0		0.199589
YNL162W	RPL42A		-0.00410938
YLR048W	RPS0B		0.00106798
YOR298C-A	MBF1		0.355845
YIL009C-A	EST3		-0.28791
YKL180W	RPL17A		-0.0531162
YLR185W	RPL37A		0.175386
YDL083C	RPS16B		-0.196496
YJL024C	APS3		-0.0421337
YOL139C	CDC33		0.0239083
YGL076C	RPL7A		-0.0987159
YDR447C	RPS17B		0.0654903
YKL156W	RPS27A		-0.161193
YKL152C	GPM1		-2.00872
YOL025W	LAG2		-0.129238
YOL123W	HRP1		0.0195954
YDR012W	RPL4B		-0.130818
YLL045C	RPL8B		-0.0215748
YIL052C	RPL34B		-0.119727
YDR418W	RPL12B		0.0904258
YLR325C	RPL38		0.034099
YDR022C	ATG31		-0.0265846
YCL037C	SRO9		-0.0999021
YMR116C	ASC1		-0.0687349
YGR222W	PET54		0.0170311
YPL198W	RPL7B		-0.251224
YHR208W	BAT1		-0.29486
YDL184C	RPL41A		-0.060805
YER117W	RPL23B		0.0775885
YEL040W	UTR2		-0.427058
YHL015W	RPS20		-0.0905749
YDL192W	ARF1		0.281858
YNL255C	GIS2		0.0343274
YER131W	RPS26B		0.034272
YMR012W	CLU1		-0.00863012
YNR053C	NOG2		-0.0895532
YCR015C	YCR015C		-0.232374
YBR191W	RPL21A		-0.0406604
YJL189W	RPL39		0.0376785
YCR027C	RHB1		-0.123005
YLR010C	TEN1		-0.0537853
YGR183C	QCR9		-0.118499
YPR109W	YPR109W		-0.17095
YNL302C	RPS19B		0.0497192
YBR068C	BAP2		-0.614108
YIL018W	RPL2B		0.0275469
YGR028W	MSP1		-0.220866
YHR216W	IMD2		-0.358654
YAL038W	CDC19		-1.45967
YJL029C	VPS53		-0.278034
YKR059W	TIF1		0.0133945
YML123C	PHO84		-1.2179
YIL030C	SSM4		0.0635869
YMR230W	RPS10B		-0.104107
YKR038C	KAE1		-0.126064
YDR399W	HPT1		-0.503267
YBR143C	SUP45		0.0449119
YER056C-A	RPL34A		-0.0449267
YLR264W	RPS28B		-0.0594042
YLR249W	YEF3		0.0159367
YOR182C	RPS30B		0.17055
YLR333C	RPS25B		-0.17694
YOR133W	EFT1		-0.0519739
YNL035C	YNL035C		-0.0628788
YGR159C	NSR1		-0.491866
YHR053C	CUP1-1		-0.0921032
YHR055C	CUP1-2		-0.0921032
YJR145C	RPS4A		-0.191236
YER165W	PAB1		0.0539514
YBR181C	RPS6B		0.0546244
YJR094W-A	RPL43B		0.0105708
YHL001W	RPL14B		0.066279
YDL082W	RPL13A		-0.0367571
YLR143W	DPH6		-0.0215905
YMR284W	YKU70		-0.225159
YJR048W	CYC1		0.481164
YML028W	TSA1		0.402414
YJL034W	KAR2		0.404702
YDL051W	LHP1		-0.026099
YPL240C	HSP82		-0.148525
YFR025C	HIS2		-0.23128
YFR009W	GCN20		-0.0307286
YJR121W	ATP2		-0.041394
YOR204W	DED1		-0.0320383
YBR196C	PGI1		-0.667997
YJR016C	ILV3		0.138072
YGL009C	LEU1		-0.409942
YMR309C	NIP1		-0.0792826
YFR016C	YFR016C		-0.0331559
YDR155C	CPR1		-0.568799
YOR222W	ODC2		-0.877154
YDR172W	SUP35		0.137813
YNL190W	YNL190W		0.204939
YIL014W	MNT3		-0.0116223
YDL147W	RPN5		0.0114279
YHR005C-A	TIM10		-0.0106392
YDL007W	RPT2		0.0333176
YOR087W	YVC1		-0.0697609
YPL204W	HRR25		0.0743242
YHR144C	DCD1		-0.0115574
YLR259C	HSP60		0.512846
YPR052C	NHP6A		0.0639191
YMR145C	NDE1		-0.627857
YML052W	SUR7		0.123745
YGL054C	ERV14		-0.055336
YER036C	ARB1		0.0948546
YJR101W	RSM26		-0.0627973
YMR163C	INP2		-0.0643584
YKL120W	OAC1		-0.185246
YMR014W	BUD22		-0.166007
YOR145C	PNO1		-0.0342696
YAL035W	FUN12		0.0894885
YER126C	NSA2		-0.227451
YML058W	SML1		0.0708999
YOR236W	DFR1		-0.067619
YHR072W-A	NOP10		0.0230156
YDL208W	NHP2		0.0245498
YMR271C	URA10		-0.125145
YJL136C	RPS21B		-0.0734367
YLR293C	GSP1		-0.00742406
YDR151C	CTH1		0.232485
YDR098C	GRX3		0.000743779
YNL327W	EGT2		0.0546407
YDR390C	UBA2		-0.111484
YDL136W	RPL35B		-0.0774526
YCR024C-A	PMP1		-0.201658
YCR024C-A	PMP1		-0.201658
YMR079W	SEC14		0.00352771
YHR162W	MPC2		-0.0649411
YNL300W	TOS6		-0.569788
YLR413W	INA1		-1.80668
YPR033C	HTS1		0.148246
YOR310C	NOP58		0.0497026
YLR300W	EXG1		-0.52032
YDL084W	SUB2		-0.033004
YOL026C	MIM1		-0.087603
YGR264C	MES1		-0.211545
YAL040C	CLN3		-0.0968831
YDR381W	YRA1		0.119832
YOL077C	BRX1		-0.0526955
YBL076C	ILS1		0.00665686
YAL012W	CYS3		0.244617
YHR181W	SVP26		-0.125259
YGR211W	ZPR1		0.179343
YIR007W	YIR007W		-0.170435
YJL200C	ACO2		-0.239099
YGR054W	YGR054W		-0.163669
YOR108W	LEU9		-0.57032
YOR193W	PEX27		-0.0241541
YLR056W	ERG3		0.33275
YBR011C	IPP1		0.0404658
YJR055W	HIT1		-0.128927
YOR007C	SGT2		0.131505
YDL171C	GLT1		0.0707202
YML012W	ERV25		-0.215414
YHR175W-A	YHR175W-A		-1.01562
YJL190C	RPS22A		-0.0232222
YBR121C	GRS1		0.0157923
YOL054W	PSH1		-0.0997689
YFL026W	STE2		-0.691539
YBR056W	YBR056W		-0.0608413
YOL127W	RPL25		-0.0238393
YKL056C	TMA19		-0.205955
YOR198C	BFR1		0.11987
YOR078W	BUD21		-0.282493
YDR472W	TRS31		0.188646
YPL093W	NOG1		-0.195533
YDR506C	GMC1		-0.0702799
YHR175W	CTR2		-1.3836
YIL053W	GPP1		-0.74418
YLR197W	NOP56		0.129926
YML071C	COG8		-0.0968995
YCL031C	RRP7		0.0086521
YMR217W	GUA1		-0.229716
YKL210W	UBA1		0.0587652
YAL005C	SSA1		0.245239
YOR151C	RPB2		-0.0228437
YIL078W	THS1		-0.210895
YOR272W	YTM1		0.114221
YLR286C	CTS1		-0.333351
YHR027C	RPN1		-0.120352
YPL105C	SYH1		-0.0054085
YEL032W	MCM3		0.000469882
YDR429C	TIF35		-0.0557753
YGR162W	TIF4631		-0.0645169
YLR335W	NUP2		-0.126492
YJR007W	SUI2		0.0647452
YMR121C	RPL15B		-0.04336
YHR205W	SCH9		-0.0686028
YER072W	VTC1		0.0647191
YDR195W	REF2		-0.0924107
YNL007C	SIS1		0.267398
YNL244C	SUI1		-0.170179
YDR190C	RVB1		-0.119408
YBR106W	PHO88		-0.0763288
YCL018W	LEU2		-0.47118
YGR085C	RPL11B		-0.136681
YGR094W	VAS1		0.0861188
YKL081W	TEF4		0.085686
YPR091C	NVJ2		0.0846982
YEL020W-A	TIM9		-0.108829
YER124C	DSE1		-0.345802
YBR036C	CSG2		-0.115199
YDR463W	STP1		0.0810534
YDR091C	RLI1		0.110923
YBL099W	ATP1		-0.276088
YER048W-A	ISD11		-0.162564
YNR046W	TRM112		-0.240012
YLR130C	ZRT2		0.105933
YGL122C	NAB2		0.0347936
YLR060W	FRS1		0.0486099
YLR105C	SEN2		0.128476
YBR055C	PRP6		-0.0880606
YHR094C	HXT1		-2.50408
YOR342C	YOR342C		-0.902506
YER053C-A	YER053C-A		-2.53065
YER019C-A	SBH2		0.077055
YNL063W	MTQ1		-0.3218
YMR200W	ROT1		0.269925
YPR133W-A	TOM5		0.143384
YML022W	APT1		0.0127103
YML072C	TCB3		0.0189517
YNL025C	SSN8		-0.0560323
YGR156W	PTI1		0.000950876
YIL142W	CCT2		0.178442
YKL117W	SBA1		0.00650078
YNL118C	DCP2		0.0799683
YKL181W	PRS1		-0.00540434
YHR183W	GND1		-0.380116
YOR020C	HSP10		0.288753
YMR202W	ERG2		0.447808
YPR041W	TIF5		0.0468889
YKL054C	DEF1		0.0131833
YNL281W	HCH1		0.246373
YMR205C	PFK2		-0.398195
YJL109C	UTP10		-0.219834
YGL050W	TYW3		0.0290071
YEL055C	POL5		-0.0752533
YNL002C	RLP7		0.00691134
YDL195W	SEC31		-0.0718143
YGR202C	PCT1		0.176409
YNL197C	WHI3		-0.0802314
YOR091W	TMA46		0.0275835
YMR131C	RRB1		-0.200087
YJL148W	RPA34		-0.168615
YER094C	PUP3		0.0404698
YOR101W	RAS1		-0.463151
YMR119W	ASI1		-0.0475827
YPL237W	SUI3		-0.0290743
YLR372W	ELO3		-0.098816
YNL037C	IDH1		-0.418913
YDR099W	BMH2		0.260689
YPR016C	TIF6		0.0728312
YGL101W	YGL101W		0.260975
YAL036C	RBG1		0.0720493
YDL143W	CCT4		0.0426185
YBL056W	PTC3		-0.0389251
YGR203W	YCH1		-0.0857205
YBR172C	SMY2		-0.111845
YKL145W	RPT1		0.105537
YER122C	GLO3		-0.134003
YDL060W	TSR1		-0.270157
YLR043C	TRX1		0.000651309
YOL038W	PRE6		0.0508508
YDL140C	RPO21		0.056838
YDR524W-C	YDR524W-C		-0.324596
YMR143W	RPS16A		-0.0883411
YDR372C	VPS74		0.200031
YOR042W	CUE5		0.0259401
YJL035C	TAD2		0.397886
YER070W	RNR1		-0.776945
YDR497C	ITR1		-0.194887
YDL126C	CDC48		0.153599
YPL246C	RBD2		-0.304849
YLR186W	EMG1		-0.00178813
YPL245W	YPL245W		-0.328106
YGL173C	XRN1		0.25743
YOR095C	RKI1		-0.00445789
YGR165W	MRPS35		-0.167946
YKL212W	SAC1		0.0998145
YLR027C	AAT2		-0.084602
YNL006W	LST8		0.184113
YBR101C	FES1		0.529737
YOR359W	VTS1		-0.0368492
YPL106C	SSE1		0.331909
YPL112C	PEX25		0.0390539
YKR057W	RPS21A		0.0219269
YKL125W	RRN3		-0.229472
YKR046C	PET10		0.439704
YDR127W	ARO1		0.0473712
YFL038C	YPT1		-0.104383
YDR339C	FCF1		-0.0417287
YDL145C	COP1		0.0674546
YOR157C	PUP1		0.091283
YER120W	SCS2		-0.212099
YDR508C	GNP1		-0.288976
YOR167C	RPS28A		0.0228298
YOR073W	SGO1		-0.0610157
YNL189W	SRP1		0.0769874
YDL130W	RPP1B		0.0459173
YEL063C	CAN1		-0.158039
YLR378C	SEC61		0.121241
YMR146C	TIF34		0.231813
YBR025C	OLA1		0.257015
YOL010W	RCL1		-0.0941421
YOR210W	RPB10		-0.179671
YLR051C	FCF2		-0.182471
YHR170W	NMD3		-0.327812
YOR027W	STI1		0.144854
YBL039C	URA7		-0.233394
YBR079C	RPG1		-0.0395951
YPR102C	RPL11A		-0.0284668
YER098W	UBP9		0.0539941
YDR033W	MRH1		-1.36739
YJL174W	KRE9		0.232303
YIL095W	PRK1		-0.241519
YOR375C	GDH1		0.306416
YLR073C	RFU1		-0.198148
YDR471W	RPL27B		-0.147647
YJL063C	MRPL8		0.0218419
YFR050C	PRE4		0.0305429
YGR256W	GND2		-0.204894
YDL063C	SYO1		-0.167248
YIL036W	CST6		0.143047
YOL061W	PRS5		-0.165205
YNL248C	RPA49		0.0734927
YCL036W	GFD2		-0.2944
YHR020W	YHR020W		-0.0418747
YKL209C	STE6		-0.270528
YDL097C	RPN6		-0.0959686
YHR051W	COX6		0.0816715
YOR372C	NDD1		0.0477825
YGL234W	ADE5,7		-0.298293
YMR041C	ARA2		-0.270481
YMR260C	TIF11		0.0736679
YJL138C	TIF2		-0.2768
YHR089C	GAR1		-0.0722624
YKR072C	SIS2		0.11862
YIL108W	YIL108W		-0.0268106
YBR088C	POL30		-0.0935156
YHR049W	FSH1		-0.00980461
YKR071C	DRE2		-0.391489
YJL001W	PRE3		0.102305
YDR300C	PRO1		-0.0192036
YIL090W	ICE2		-0.095696
YDR427W	RPN9		-0.0588147
YKL164C	PIR1		-0.106103
YOR271C	FSF1		0.0411963
YDR524C	AGE1		-0.270173
YOR270C	VPH1		-0.107298
YJL140W	RPB4		-0.131959
YER009W	NTF2		-0.182827
YGL070C	RPB9		0.0913533
YGL105W	ARC1		0.0228278
YJR077C	MIR1		0.129823
YKL080W	VMA5		0.10416
YDR307W	PMT7		-0.0968273
YNL103W	MET4		0.220833
YMR241W	YHM2		-0.46687
YKR062W	TFA2		-0.111933
YGR119C	NUP57		0.0684535
YEL031W	SPF1		0.210797
YHL007C	STE20		0.00149063
YPL211W	NIP7		-0.151922
YDR194C	MSS116		-0.086155
YMR001C	CDC5		-0.0882698
YHL011C	PRS3		-0.126067
YGR079W	YGR079W		-0.675013
YCL005W	LDB16		-0.204972
YPR187W	RPO26		-0.141396
YBR002C	RER2		0.0214215
YLR052W	IES3		-0.0189579
YML081C-A	ATP18		-0.110888
YJL002C	OST1		0.108944
YKR013W	PRY2		-0.237649
YOL027C	MDM38		0.322476
YLR452C	SST2		-0.6542
YNL112W	DBP2		-0.336314
YIL051C	MMF1		-0.0202958
YOR260W	GCD1		-0.242632
YNL052W	COX5A		-0.0723477
YIL035C	CKA1		0.219743
YDR382W	RPP2B		0.0492332
YJL167W	ERG20		0.450742
YGL134W	PCL10		-0.0907684
YNL280C	ERG24		0.319288
YOR224C	RPB8		-0.215334
YMR235C	RNA1		-0.140705
YGR063C	SPT4		0.0236564
YDR060W	MAK21		-0.401668
YGR173W	RBG2		-0.178275
YER178W	PDA1		0.107363
YBL022C	PIM1		-0.114837
YDR363W-A	SEM1		-0.232232
YER091C	MET6		0.140186
YGL077C	HNM1		0.0584949
YEL021W	URA3		-0.31607
YNL186W	UBP10		-0.101715
YLR390W-A	CCW14		0.0275141
YPR163C	TIF3		-0.0341849
YPR103W	PRE2		0.274753
YGR185C	TYS1		0.163629
YKL004W	AUR1		-0.0356381
YNL142W	MEP2		-0.12117
YJL080C	SCP160		0.093945
YGR081C	SLX9		-0.0913067
YDR398W	UTP5		-0.234715
YFL037W	TUB2		0.0842843
YHR019C	DED81		-0.00918625
YIL091C	UTP25		-0.228502
YKL172W	EBP2		-0.251094
YMR307W	GAS1		0.0936906
YMR194W	RPL36A		-0.166774
YPL190C	NAB3		0.148941
YDL052C	SLC1		0.0207552
YGL202W	ARO8		0.161784
YKL196C	YKT6		0.0409262
YHR135C	YCK1		-0.0520448
YOR116C	RPO31		-0.209799
YPL078C	ATP4		-0.11479
YNL161W	CBK1		0.114425
YBR029C	CDS1		-0.215274
YLL018C	DPS1		-0.231287
YPL220W	RPL1A		-0.207755
YFR052W	RPN12		0.122742
YOR122C	PFY1		0.0265294
YGL245W	GUS1		0.0371051
YKL009W	MRT4		0.0825381
YNL061W	NOP2		-0.135805
YKL005C	BYE1		0.0262299
YFL045C	SEC53		0.157753
YER001W	MNN1		-0.0561708
YML027W	YOX1		-0.721273
YCR093W	CDC39		-0.0419905
YDL134C	PPH21		0.0890687
YPR010C	RPA135		-0.196307
YER164W	CHD1		0.0887439
YLR077W	FMP25		0.112976
YPL271W	ATP15		-0.369596
YPL059W	GRX5		0.116841
YDR144C	MKC7		0.0568893
YLR229C	CDC42		0.0671083
YDR232W	HEM1		-0.323027
YDR496C	PUF6		-0.258779
YOR194C	TOA1		-0.163092
YBR034C	HMT1		-0.293632
YIL015W	BAR1		-1.12716
YOR254C	SEC63		0.0855233
YKR080W	MTD1		-0.00489313
YGL222C	EDC1		-0.0957378
YBR119W	MUD1		0.0678768
YMR203W	TOM40		0.11801
YCL044C	MGR1		-0.0792621
YJL008C	CCT8		-0.104645
YHR025W	THR1		-0.104883
YNL283C	WSC2		0.135278
YJR056C	YJR056C		-0.0865008
YML038C	YMD8		0.123662
YER125W	RSP5		0.0729153
YGL120C	PRP43		-0.03664
YIL075C	RPN2		0.152562
YDR120C	TRM1		0.0852102
YCR084C	TUP1		-0.03935
YER148W	SPT15		0.0961172
YHR064C	SSZ1		-0.136851
YKL096W	CWP1		-2.07471
YOL030W	GAS5		-0.0012686
YDR420W	HKR1		-0.05962
YDL081C	RPP1A		-0.169242
YOR023C	AHC1		-0.049195
YOL130W	ALR1		0.00820802
YPL010W	RET3		0.0886341
YER032W	FIR1		-0.300117
YKR048C	NAP1		-0.0918068
YBR154C	RPB5		-0.0143686
YOR332W	VMA4		0.0217762
YGR007W	ECT1		-0.221299
YGL194C	HOS2		-0.124505
YOR064C	YNG1		-0.0275869
YKL006W	RPL14A		-0.21172
YNR041C	COQ2		0.417581
YHR039C-A	VMA10		-0.172267
YDR170C	SEC7		-0.252817
YDR346C	SVF1		-0.0607414
YKL023C-A	YKL023C-A		0.201121
YKL023C-A	YKL023C-A		0.201121
YBR112C	CYC8		0.00136929
YNL131W	TOM22		0.10159
YPR183W	DPM1		-0.0826807
YOR335C	ALA1		-0.0558586
YLL008W	DRS1		-0.133633
YOR065W	CYT1		0.225413
YBL030C	PET9		0.235781
YML120C	NDI1		0.325873
YDR211W	GCD6		-0.229084
YPL018W	CTF19		-0.364563
YNL313C	EMW1		0.0384768
YDL167C	NRP1		-0.145783
YER074W-A	YOS1		-0.0508571
YDR449C	UTP6		-0.221655
YFR051C	RET2		-0.0430946
YLR003C	CMS1		-0.0629024
YJL110C	GZF3		-0.0326484
YLR330W	CHS5		-0.0972411
YER133W	GLC7		0.0325918
YDL120W	YFH1		0.166466
YBR162C	TOS1		0.441064
YOR168W	GLN4		-0.101737
YLR114C	AVL9		-0.00403127
YGL195W	GCN1		0.237185
YOR261C	RPN8		0.278062
YMR236W	TAF9		-0.182887
YEL027W	VMA3		-0.0788776
YDR529C	QCR7		0.194592
YFL022C	FRS2		-0.0363369
YLR264C-A	YLR264C-A		0.0986631
YDL067C	COX9		0.11536
YOR239W	ABP140		-0.0268112
YAL016W	TPD3		0.0563505
YNR043W	MVD1		0.494338
YDR228C	PCF11		0.0789603
YPL183C	RTT10		-0.167426
YJR046W	TAH11		0.263757
YLR058C	SHM2		-0.371586
YOR206W	NOC2		-0.356101
YDR299W	BFR2		-0.120768
YAL042W	ERV46		-0.0396742
YNL004W	HRB1		0.0611791
YML129C	COX14		0.0411796
YEL054C	RPL12A		-0.306198
YIL134W	FLX1		-0.231437
YJL026W	RNR2		-0.364004
YMR305C	SCW10		-0.147976
YOR278W	HEM4		0.00609064
YOR326W	MYO2		-0.0767353
YPL094C	SEC62		-0.231742
YLR208W	SEC13		0.0416622
YLR421C	RPN13		0.0416358
YJR003C	YJR003C		0.0422719
YNR051C	BRE5		0.0728404
YDR441C	APT2		-0.24728
YNL132W	KRE33		-0.15215
YOL021C	DIS3		0.0984673
YOR234C	RPL33B		-0.145791
YPR181C	SEC23		0.0497354
YJR104C	SOD1		0.0153817
YJL117W	PHO86		0.198143
YGL137W	SEC27		-0.111902
YGR285C	ZUO1		0.128299
YLR079W	SIC1		0.158911
YOR205C	GEP3		-0.0701812
YGL012W	ERG4		0.182601
YOR063W	RPL3		0.111681
YGR084C	MRP13		0.0393238
YHR200W	RPN10		0.0929625
YBR249C	ARO4		0.11124
YBL079W	NUP170		0.0210349
YDL160C	DHH1		-0.0035177
YDR060W	MAK21		-0.105091
YJR064W	CCT5		-0.126215
YAL002W	VPS8		-0.387009
YDL070W	BDF2		-0.246448
YIR031C	DAL7		-0.14564
YIL057C	RGI2		-0.227328
YPL225W	YPL225W		0.135191
YPR110C	RPC40		-0.0700488
YKR081C	RPF2		-0.193224
YJL168C	SET2		0.187247
YMR002W	MIX17		0.106199
YBR199W	KTR4		0.231358
YNL287W	SEC21		-0.0414009
YHR021C	RPS27B		0.158423
YKL211C	TRP3		0.28388
YER031C	YPT31		-0.0394108
YJL111W	CCT7		-0.432439
YOR117W	RPT5		0.0681874
YMR171C	EAR1		0.149653
YDL095W	PMT1		-0.0644855
YER006W	NUG1		-0.129107
YDR152W	GIR2		0.0682005
YDR462W	MRPL28		-0.131642
YLR222C	UTP13		-0.21585
YPR143W	RRP15		-0.101985
YKL082C	RRP14		0.0338562
YDR165W	TRM82		0.147463
YEL024W	RIP1		0.429518
YLR438C-A	LSM3		-0.0279968
YOR276W	CAF20		0.102984
YPL203W	TPK2		-0.0996645
YPL126W	NAN1		-0.46539
YOR014W	RTS1		0.114549
YJL122W	ALB1		-0.262269
YPL013C	MRPS16		0.0797574
YNL288W	CAF40		0.0426744
YML057W	CMP2		-0.0266023
YGR147C	NAT2		0.0373279
YPL028W	ERG10		0.475607
YDR226W	ADK1		-0.368727
YPR082C	DIB1		-0.148417
YPR108W	RPN7		0.0795368
YOR207C	RET1		0.117867
YBR052C	RFS1		0.555124
YLR009W	RLP24		-0.0768287
YMR216C	SKY1		0.0439538
YJL012C	VTC4		-0.342556
YML010W	SPT5		0.0937502
YOR294W	RRS1		-0.236661
YHR163W	SOL3		-0.470378
YBL038W	MRPL16		-0.1615
YDR432W	NPL3		0.147763
YCR034W	ELO2		-0.105561
YOL051W	GAL11		-0.0689425
YDL153C	SAS10		-0.231549
YPR034W	ARP7		-0.258306
YMR108W	ILV2		-0.383499
YDR238C	SEC26		0.0672767
YMR221C	YMR221C		-0.137075
YNL101W	AVT4		0.0262112
YLR100W	ERG27		0.159512
YBL024W	NCL1		0.209978
YBL071W-A	KTI11		-0.225063
YJL014W	CCT3		-0.0367675
YGL022W	STT3		-0.0108183
YOR002W	ALG6		-0.0665807
YLL010C	PSR1		-0.150406
YML055W	SPC2		-0.64641
YNL079C	TPM1		0.197132
YJL166W	QCR8		-0.0993545
YGL068W	MNP1		-0.24203
YLR242C	ARV1		-0.201731
YPL048W	CAM1		0.0979945
YOR311C	DGK1		-0.0539499
YBL007C	SLA1		-0.0665603
YIL125W	KGD1		0.316345
YOR047C	STD1		0.0742897
YGR210C	YGR210C		0.211641
YNL284C	MRPL10		0.258809
YFL005W	SEC4		0.0267448
YGR106C	VOA1		0.0301178
YER055C	HIS1		0.00305974
YLR395C	COX8		0.381215
YBL054W	TOD6		-0.629669
YJR139C	HOM6		-0.0897983
YFR040W	SAP155		-0.315628
YCL054W	SPB1		0.0168383
YML103C	NUP188		-0.0883023
YFR010W	UBP6		0.0303557
YPR088C	SRP54		-0.0853341
YHL029C	OCA5		0.118511
YML106W	URA5		0.121462
YAL043C	PTA1		-0.167669
YLR002C	NOC3		-0.0947778
YKL165C	MCD4		-0.322518
YDL231C	BRE4		-0.0594115
YHR036W	BRL1		-0.0753041
YOL006C	TOP1		-0.101192
YER087C-B	SBH1		-0.13563
YFR005C	SAD1		0.0758059
YNL306W	MRPS18		-0.167857
YNL091W	NST1		0.0300872
YPL217C	BMS1		-0.0327257
YJR116W	TDA4		-0.0387933
YOR322C	LDB19		0.351846
YIL002W-A	YIL002W-A		-0.13898
YGL029W	CGR1		-0.0567918
YLR387C	REH1		0.111503
YOL036W	YOL036W		0.177563
YMR074C	YMR074C		0.0844462
YAR014C	BUD14		-0.131307
YLR292C	SEC72		-0.410306
YDR407C	TRS120		-0.112277
YBR175W	SWD3		0.0733392
YPL012W	RRP12		0.0723995
YMR070W	MOT3		0.394371
YOR098C	NUP1		-0.141978
YML016C	PPZ1		0.198897
YOR187W	TUF1		0.14206
YCR043C	YCR043C		0.110318
YER129W	SAK1		0.0704786
YJL039C	NUP192		0.0167955
YCR077C	PAT1		0.102958
YKL057C	NUP120		0.0744877
YOL041C	NOP12		-0.111718
YGR153W	YGR153W		-0.333156
YGL107C	RMD9		0.117913
YDR156W	RPA14		-0.202617
YOR231W	MKK1		0.208778
YDL014W	NOP1		-0.00768025
YBL028C	YBL028C		-0.501311
YOR360C	PDE2		-0.185963
YBL058W	SHP1		0.227683
YMR072W	ABF2		-0.0513963
YDR377W	ATP17		0.0737998
YNL322C	KRE1		-0.0404002
YDL004W	ATP16		-0.0386463
YJL062W-A	COA3		0.0143088
YHR061C	GIC1		0.197349
YGR279C	SCW4		-0.184655
YPL218W	SAR1		0.0610906
YGR057C	LST7		-0.159161
YDR394W	RPT3		0.143937
YOR056C	NOB1		-0.128887
YLL026W	HSP104		0.386332
YLR304C	ACO1		-0.297093
YLR216C	CPR6		-0.051307
YLR078C	BOS1		0.213976
YHR046C	INM1		-0.165478
YLR375W	STP3		0.0631092
YNL121C	TOM70		0.354841
YPL177C	CUP9		-0.597382
YKL014C	URB1		0.00889379
YGL013C	PDR1		0.105534
YLL050C	COF1		0.216574
YGL048C	RPT6		0.113346
YCL043C	PDI1		-0.0349775
YCL009C	ILV6		0.0743737
YFL034C-B	MOB2		-0.0662796
YNL024C-A	KSH1		0.0962416
YCL057C-A	MIC10		0.0287469
YDL080C	THI3		-0.00547895
YKL101W	HSL1		-0.135755
YHL047C	ARN2		0.160544
YML032C	RAD52		-0.193038
YER001W	MNN1		-0.785743
YBR293W	VBA2		-0.186226
YCL005W-A	VMA9		-0.0990241
YHL009C	YAP3		-0.123277
YDL072C	YET3		-0.0454888
YPR191W	QCR2		0.138081
YDR349C	YPS7		0.0174094
YOR109W	INP53		-0.0690414
YBR159W	IFA38		-0.0649484
YJR043C	POL32		-0.27043
YBR023C	CHS3		0.0768052
YJL128C	PBS2		0.00055837
YBR163W	EXO5		-0.096157
YLR291C	GCD7		-0.106587
YDL040C	NAT1		0.00532932
YPL273W	SAM4		-0.00715745
YNL045W	LAP2		-0.047709
YBR267W	REI1		-0.214715
YDR351W	SBE2		0.0195296
YOL034W	SMC5		-0.276625
YOL076W	MDM20		0.0315121
YHR115C	DMA1		-0.0876655
YOR290C	SNF2		0.0749793
YDL074C	BRE1		0.233642
YPL049C	DIG1		0.113092
YNL071W	LAT1		0.168968
YDR347W	MRP1		-0.102129
YIL109C	SEC24		-0.0510955
YKR043C	SHB17		-0.314851
YIR012W	SQT1		-0.0109436
YNL298W	CLA4		0.27587
YDR145W	TAF12		0.159634
YMR188C	MRPS17		0.194091
YKR006C	MRPL13		0.00496728
YPR133C	SPN1		-0.0133443
YIL096C	BMT5		-0.512109
YLR449W	FPR4		-0.168758
YJR063W	RPA12		-0.104475
YJL194W	CDC6		0.0766246
YDR454C	GUK1		0.0111192
YJL162C	JJJ2		-0.509056
YPR046W	MCM16		-0.0488921
YJR092W	BUD4		0.00903066
YHR069C	RRP4		-0.3072
YER141W	COX15		0.354367
YGR229C	SMI1		-0.193084
YEL051W	VMA8		-0.197947
YHL003C	LAG1		-0.123139
YML025C	YML6		0.222943
YIL135C	VHS2		0.0169461
YGR152C	RSR1		-0.29183
YPR113W	PIS1		-0.00706094
YPL037C	EGD1		0.208865
YER068W	MOT2		-0.045462
YHR010W	RPL27A		-0.0142357
YOR048C	RAT1		-0.244664
YER127W	LCP5		-0.339203
YGL256W	ADH4		-0.0591878
YOR142W	LSC1		0.333876
YAL041W	CDC24		0.123097
YDL131W	LYS21		0.233923
YER118C	SHO1		-0.303938
YGR158C	MTR3		0.0704087
YLL001W	DNM1		-0.0821651
YPL053C	KTR6		-0.123548
YGL252C	RTG2		0.0276945
YBR084W	MIS1		0.0448043
YDR321W	ASP1		-0.0464182
YGR135W	PRE9		0.1186
YOR001W	RRP6		-0.192051
YMR237W	BCH1		0.184819
YPL226W	NEW1		0.195064
YDR082W	STN1		-0.108181
YOR354C	MSC6		0.120614
YPL215W	CBP3		0.10406
YOR171C	LCB4		0.236181
YML092C	PRE8		0.100286
YKL003C	MRP17		0.207733
YER075C	PTP3		-0.217513
YOR362C	PRE10		0.129676
YDL045W-A	MRP10		0.366576
YGL040C	HEM2		0.257095
YJL192C	SOP4		-0.0637853
YOR046C	DBP5		-0.138473
YDR410C	STE14		0.243152
YGL228W	SHE10		-0.0425476
YML030W	RCF1		0.339021
YNL010W	YNL010W		0.341144
YML081W	TDA9		-0.0160931
YFL016C	MDJ1		0.13258
YDL205C	HEM3		-0.203567
YOL093W	TRM10		-0.209847
YDR320C-A	DAD4		-0.0628026
YPL210C	SRP72		0.126387
YLL011W	SOF1		-0.228185
YIR032C	DAL3		-0.19453
YLR354C	TAL1		-0.145055
YLR074C	BUD20		-0.0908567
YBR187W	GDT1		-0.229494
YGR014W	MSB2		-0.334734
YLR045C	STU2		-0.249052
YHR088W	RPF1		-0.287373
YER086W	ILV1		0.23118
YMR208W	ERG12		0.366312
YHR147C	MRPL6		-0.133981
YPR069C	SPE3		-0.157415
YML124C	TUB3		-0.116333
YGR083C	GCD2		-0.108068
YNL139C	THO2		0.0109209
YKR028W	SAP190		-0.325723
YPR144C	NOC4		0.0207504
YIR034C	LYS1		-0.0520244
YDR135C	YCF1		-0.143392
YDR324C	UTP4		0.0809601
YOR303W	CPA1		-0.482833
YML031W	NDC1		0.190088
YKL208W	CBT1		-0.0434458
YBR173C	UMP1		-0.243245
YGR082W	TOM20		-0.379603
YEL061C	CIN8		-0.170301
YOR312C	RPL20B		-0.0802763
YPR114W	YPR114W		0.0438572
YOL068C	HST1		-0.197217
YJL123C	MTC1		-0.42136
YNL301C	RPL18B		-0.308007
YAR008W	SEN34		0.0116946
YIL062C	ARC15		-0.126393
YJR117W	STE24		0.222381
YPL216W	YPL216W		-0.185752
YPL144W	POC4		0.110968
YKL122C	SRP21		0.234196
YPL011C	TAF3		0.135083
YNL271C	BNI1		0.0728696
YHR090C	YNG2		-0.151213
YGL112C	TAF6		-0.0931376
YNL085W	MKT1		-0.309217
YPL019C	VTC3		-0.613613
YJL033W	HCA4		-0.0488008
YER008C	SEC3		-0.204504
YGL026C	TRP5		0.411565
YPR122W	AXL1		0.0893387
YCR008W	SAT4		0.0852356
YIL022W	TIM44		-0.203197
YBR109C	CMD1		0.0902942
YKL176C	LST4		-0.0659925
YDR494W	RSM28		-0.00435707
YBR127C	VMA2		-0.0185565
YER168C	CCA1		0.0550644
YDR023W	SES1		0.0827614
YMR314W	PRE5		0.0410568
YML130C	ERO1		0.280024
YLR276C	DBP9		-0.0115397
YOR057W	SGT1		0.201627
YGL172W	NUP49		-0.143757
YDR404C	RPB7		0.0569863
YPL050C	MNN9		-0.103132
YFL008W	SMC1		0.0947057
YDR451C	YHP1		0.105399
YKR007W	MEH1		0.0214489
YBR049C	REB1		-0.106498
YDR101C	ARX1		-0.092386
YDR234W	LYS4		-0.0928312
YDR322C-A	TIM11		-0.192022
YIL143C	SSL2		0.0853909
YHL020C	OPI1		-0.0896537
YDR280W	RRP45		0.24892
YPL150W	YPL150W		-0.137356
YPR138C	MEP3		0.45686
YCR067C	SED4		0.100241
YDR507C	GIN4		-0.145147
YOL062C	APM4		-0.0901865
YGR024C	THG1		-0.315738
YGL190C	CDC55		-0.04244
YDR387C	YDR387C		-0.0443981
YLR129W	DIP2		0.193649
YDR333C	RQC1		-0.259833
YML114C	TAF8		-0.0313944
YOL098C	YOL098C		0.12335
YML001W	YPT7		-0.0327686
YKL099C	UTP11		-0.427617
YFR032C-B	YFR032C-B		-0.112605
YPR170W-B	YPR170W-B		-0.00469138
YKR027W	BCH2		-0.0613112
YPL023C	MET12		-0.233047
YHR052W	CIC1		-0.111897
YNL099C	OCA1		-0.124277
YJL036W	SNX4		-0.290982
YGL019W	CKB1		0.030149
YBR238C	YBR238C		0.406679
YDR206W	EBS1		-0.0402854
YMR013C	SEC59		-0.159505
YOR147W	MDM32		0.10182
YKL010C	UFD4		0.19051
YKL189W	HYM1		0.302323
YMR315W	YMR315W		0.099014
YGR167W	CLC1		0.085047
YKL182W	FAS1		0.497785
YGL097W	SRM1		0.0347812
YCL058W-A	ADF1		-0.268723
YEL047C	FRD1		-0.0823298
YOR061W	CKA2		-0.143158
YMR220W	ERG8		0.24537
YKL002W	DID4		0.000876062
YOR232W	MGE1		0.260136
YEL043W	YEL043W		-0.00419734
YKL195W	MIA40		0.319797
YNL153C	GIM3		0.0770336
YOR021C	SFM1		-0.122601
YFL004W	VTC2		-0.51652
YLR038C	COX12		0.358182
YHR006W	STP2		-0.0160358
YAR007C	RFA1		0.0335233
YIL130W	ASG1		0.0887484
YER025W	GCD11		-0.0971871
YPL263C	KEL3		-0.12726
YIR006C	PAN1		0.0500392
YIL016W	SNL1		0.0725485
YPL243W	SRP68		-0.125433
YNR035C	ARC35		-0.078451
YMR039C	SUB1		-0.159981
YHR148W	IMP3		-0.316208
YGL226C-A	OST5		0.0963541
YGR142W	BTN2		0.181986
YMR033W	ARP9		-0.0179221
YFR028C	CDC14		-0.114651
YKL029C	MAE1		-1.08734
YOL092W	YPQ1		-0.132904
YHR143W-A	RPC10		0.12677
YDL224C	WHI4		-0.0410515
YDL066W	IDP1		0.0945542
YBR165W	UBS1		-0.088927
YNL247W	YNL247W		-0.130148
YBR155W	CNS1		-0.140815
YLR371W	ROM2		-0.104109
YLR192C	HCR1		0.28698
YLR210W	CLB4		0.194883
YDL064W	UBC9		0.0504347
YOL001W	PHO80		0.128912
YLR401C	DUS3		-0.26852
YGL011C	SCL1		0.299535
YLR262C-A	TMA7		0.0201583
YKR100C	SKG1		0.13478
YNR052C	POP2		0.0785586
YNR021W	YNR021W		-0.131615
YPL235W	RVB2		-0.0102848
YCR035C	RRP43		-0.236553
YNL094W	APP1		-0.0486954
YDL121C	YDL121C		-0.153794
YMR226C	YMR226C		0.199232
YJL104W	PAM16		-0.120215
YOL133W	HRT1		0.0217655
YJL069C	UTP18		-0.116463
YER095W	RAD51		0.140667
YDR177W	UBC1		0.0553726
YML018C	YML018C		0.115696
YDR370C	DXO1		0.152485
YPR029C	APL4		0.128512
YNR038W	DBP6		-0.329375
YNL119W	NCS2		-0.159657
YNL258C	DSL1		0.105593
YDL198C	GGC1		0.256312
YDL232W	OST4		-0.0577306
YGR061C	ADE6		0.000470821
YHR152W	SPO12		0.482813
YMR071C	TVP18		0.0491333
YDR138W	HPR1		-0.122012
YOR223W	DSC3		0.0559006
YPL207W	TYW1		-0.00803289
YEL012W	UBC8		-0.0896214
YDL106C	PHO2		-0.471573
YJR113C	RSM7		0.0971155
YGL226W	MTC3		-0.212266
YNL078W	NIS1		-0.349442
YKL190W	CNB1		-0.022902
YJR014W	TMA22		0.120519
YCL059C	KRR1		-0.559111
YDL005C	MED2		0.0340851
YER110C	KAP123		-0.293267
YDR388W	RVS167		0.0720584
YBR133C	HSL7		0.348868
YHR132C	ECM14		0.00218746
YDR326C	YSP2		-0.20651
YJL041W	NSP1		-0.0849903
YGR128C	UTP8		-0.176215
YFR037C	RSC8		-0.0619931
YLR170C	APS1		-0.0472132
YMR078C	CTF18		-0.0353696
YHL034C	SBP1		0.16824
YDL150W	RPC53		0.0818095
YPR097W	YPR097W		0.0524291
YGL238W	CSE1		-0.00285001
YJR144W	MGM101		-0.0623352
YDR221W	GTB1		-0.0709976
YDL128W	VCX1		0.232958
YIL027C	EMC5		-0.0847327
YGR103W	NOP7		-0.114357
YNL308C	KRI1		-0.0740105
YHR040W	BCD1		-0.301017
YML069W	POB3		0.351983
YDR146C	SWI5		0.138004
YKL137W	CMC1		0.124186
YPL151C	PRP46		0.0599314
YOR221C	MCT1		-0.0293995
YGR143W	SKN1		-0.47703
YDL116W	NUP84		-0.159781
YBL051C	PIN4		0.31886
YGR172C	YIP1		0.0979425
YPR101W	SNT309		0.0546014
YLR083C	EMP70		-0.0124974
YBL037W	APL3		-0.136801
YMR091C	NPL6		0.00532983
YCR087C-A	YCR087C-A		-0.479485
YLR309C	IMH1		0.199525
YDR264C	AKR1		0.166618
YNR067C	DSE4		0.678658
YER099C	PRS2		-0.332999
YDR067C	OCA6		-0.0954766
YML093W	UTP14		-0.207796
YMR049C	ERB1		-0.176884
YNR050C	LYS9		-0.434031
YJL124C	LSM1		0.130707
YJR010C-A	SPC1		-0.0650719
YOR259C	RPT4		0.0270925
YHR073W	OSH3		-0.143522
YMR005W	TAF4		-0.127871
YPL115C	BEM3		0.0758005
YGR253C	PUP2		0.0610257
YCR017C	CWH43		-0.0202382
YOR209C	NPT1		0.190107
YMR276W	DSK2		0.197511
YNL156C	NSG2		0.508988
YJR041C	URB2		-0.287754
YFL033C	RIM15		-0.0690923
YJL143W	TIM17		0.0334577
YBR286W	APE3		-0.137648
YDL031W	DBP10		-0.106891
YMR037C	MSN2		-0.113344
YNL049C	SFB2		-0.0430529
YHR206W	SKN7		-0.229633
YNL307C	MCK1		0.124769
YMR247C	RKR1		-0.0287481
YJL173C	RFA3		-0.184932
YDL015C	TSC13		0.0300594
YJL186W	MNN5		-0.16236
YKL146W	AVT3		-0.246799
YNL229C	URE2		0.123146
YDL148C	NOP14		-0.342792
YHR024C	MAS2		-0.171407
YJR072C	NPA3		-0.122591
YFR002W	NIC96		-0.096109
YER028C	MIG3		-1.05878
YCR071C	IMG2		-0.360589
YDR245W	MNN10		0.0622312
YFL013C	IES1		-0.0822642
YOR140W	SFL1		-0.0459356
YBR015C	MNN2		0.0879811
YGR280C	PXR1		-0.314669
YNL267W	PIK1		-0.0301652
YMR140W	SIP5		0.107154
YOL012C	HTZ1		-0.31689
YAL007C	ERP2		0.217228
YOR086C	TCB1		0.0703952
YGL003C	CDH1		-0.197838
YML107C	PML39		0.00840038
YMR277W	FCP1		-0.126974
YER013W	PRP22		-0.0813325
YNR033W	ABZ1		0.0332545
YOR089C	VPS21		-0.151919
YNL157W	IGO1		0.377962
YER021W	RPN3		-0.0312064
YGL207W	SPT16		0.109748
YBL084C	CDC27		-0.204447
YML111W	BUL2		-0.400812
YHL002W	HSE1		0.0771029
YBR135W	CKS1		0.0295152
YGR078C	PAC10		-0.0294918
YJR093C	FIP1		-0.175584
YGR283C	YGR283C		0.122547
YKL048C	ELM1		-0.226129
YHR086W	NAM8		-0.0388533
YMR161W	HLJ1		0.0410394
YKR079C	TRZ1		-0.224457
YGR191W	HIP1		-0.0907606
YER157W	COG3		-0.169658
YOR340C	RPA43		-0.157883
YDR159W	SAC3		-0.351198
YKL179C	COY1		0.26726
YIR033W	MGA2		0.341442
YAL021C	CCR4		0.0246037
YDR395W	SXM1		-0.014779
YMR136W	GAT2		-0.156239
YCR089W	FIG2		-0.130057
YEL056W	HAT2		0.030419
YCR033W	SNT1		-0.167038
YML126C	ERG13		0.427253
YEL015W	EDC3		0.453948
YDR034C	LYS14		0.0593326
YDL226C	GCS1		0.092773
YNL175C	NOP13		-0.0582715
YAL025C	MAK16		-0.0650036
YDR337W	MRPS28		-0.0355169
YER156C	YER156C		-0.358587
YKL058W	TOA2		0.0963235
YDR423C	CAD1		0.0102638
YDL012C	YDL012C		-0.121516
YFL034W	YFL034W		-0.0827023
YDR013W	PSF1		-0.143489
YGR116W	SPT6		0.182016
YDR212W	TCP1		-0.0276287
YCR003W	MRPL32		-0.239973
YAL023C	PMT2		-0.251008
YDR528W	HLR1		0.142514
YJR015W	YJR015W		-0.226706
YJR005W	APL1		0.214386
YLR420W	URA4		0.0541012
YGL087C	MMS2		0.191092
YLL009C	COX17		0.198455
YOR143C	THI80		0.218538
YPR036W	VMA13		-0.0168296
YBL057C	PTH2		-0.059003
YKR077W	MSA2		-0.0826846
YJR017C	ESS1		-0.315775
YNL263C	YIF1		0.319394
YNL152W	INN1		-0.0881343
YBL061C	SKT5		-0.0615006
YGR090W	UTP22		-0.0827479
YGR275W	RTT102		-0.00243266
YLR245C	CDD1		-0.190041
YDL189W	RBS1		0.188113
YDL073W	YDL073W		-0.0367376
YKR025W	RPC37		-0.0995746
YIL127C	RRT14		-0.0832643
YER016W	BIM1		-0.224461
YOR094W	ARF3		-0.0972951
YKR035W-A	DID2		-0.238983
YGL020C	GET1		0.0161286
YGR200C	ELP2		-0.288467
YDR087C	RRP1		-0.37668
YGR184C	UBR1		-0.191441
YBL081W	YBL081W		0.0814517
YGL106W	MLC1		0.0204363
YER018C	SPC25		-0.137805
YNL177C	MRPL22		0.115819
YLR206W	ENT2		0.509988
YKL020C	SPT23		0.177009
YGR136W	LSB1		0.195346
YJR085C	YJR085C		-0.28178
YPL180W	TCO89		-0.114627
YML085C	TUB1		-0.345759
YKR045C	YKR045C		-0.105772
YDL159W	STE7		-0.0460439
YLR194C	YLR194C		-0.493749
YKL138C	MRPL31		-0.0834206
YPL082C	MOT1		-0.137272
YDR219C	MFB1		0.135604
YFL002C	SPB4		-0.335166
YDL181W	INH1		-0.349538
YNR032W	PPG1		0.129188
YPL163C	SVS1		-0.500275
YML048W	GSF2		0.262566
YDL065C	PEX19		0.0421232
YJL141C	YAK1		0.278537
YHR056C	RSC30		-0.175477
YCR044C	PER1		-0.121177
YGL025C	PGD1		-0.00705034
YKL015W	PUT3		0.0152962
YDL185W	VMA1		0.333939
YMR076C	PDS5		0.0277734
YGR231C	PHB2		0.422934
YMR089C	YTA12		0.056056
YNL207W	RIO2		-0.0748465
YMR292W	GOT1		-0.078387
YLR089C	ALT1		-0.0135533
YER012W	PRE1		0.0374828
YER049W	TPA1		-0.239676
YJR001W	AVT1		-0.486078
YOR243C	PUS7		-0.426707
YKL090W	CUE2		0.198591
YPL244C	HUT1		-0.0350948
YDR378C	LSM6		0.107945
YOR158W	PET123		0.00950447
YPR106W	ISR1		0.0444453
YDR335W	MSN5		0.13219
YNR036C	MRPS12		0.106039
YLR196W	PWP1		0.227357
YJL151C	SNA3		-0.265892
YLR016C	PML1		-0.296702
YIR011C	STS1		-0.0540171
YNL022C	RCM1		0.0761957
YNL299W	TRF5		-0.359334
YGL247W	BRR6		0.242831
YDR411C	DFM1		0.0381547
YDL099W	BUG1		0.200107
YPL189C-A	COA2		0.46843
YPL146C	NOP53		0.122237
YDR035W	ARO3		0.285771
YNL151C	RPC31		-0.024245
YDL092W	SRP14		0.114124
YHR108W	GGA2		-0.0973706
YOR132W	VPS17		0.160908
YNL222W	SSU72		0.309229
YGR186W	TFG1		0.155477
YMR189W	GCV2		-0.803607
YIL158W	AIM20		-0.324195
YMR080C	NAM7		-0.0324921
YDL100C	GET3		0.342853
YKL205W	LOS1		-0.0154828
YEL018W	EAF5		-0.242341
YCR002C	CDC10		0.279457
YMR149W	SWP1		0.00153708
YML023C	NSE5		0.00505513
YBR058C-A	TSC3		0.0166438
YIL076W	SEC28		0.162139
YDL175C	AIR2		0.0453333
YKL098W	MTC2		-0.350133
YGR132C	PHB1		0.102405
YBL040C	ERD2		-0.0543668
YDR371W	CTS2		-0.198564
YOR324C	FRT1		0.0600887
YML041C	VPS71		-0.209879
YKR044W	UIP5		-0.486102
YNL003C	PET8		0.181425
YOR172W	YRM1		0.29899
YCR020W-B	HTL1		-0.448682
YIL105C	SLM1		0.209757
YDR258C	HSP78		0.293602
YNL167C	SKO1		0.267272
YGL140C	YGL140C		-0.134372
YJR004C	SAG1		-0.0954987
YDR348C	PAL1		0.383995
YPR100W	MRPL51		0.202433
YLR312W-A	MRPL15		0.0433262
YML102W	CAC2		-0.127349
YMR287C	DSS1		-0.100618
YJL121C	RPE1		-0.0323999
YBR202W	MCM7		0.620469
YHR194W	MDM31		-0.0221226
YHR018C	ARG4		0.578999
YMR100W	MUB1		0.0413436
YMR125W	STO1		0.315989
YPR020W	ATP20		0.0941414
YGL216W	KIP3		-0.27738
YBR164C	ARL1		0.0933246
YBR248C	HIS7		0.0868909
YLR386W	VAC14		-0.179864
YPR010C-A	YPR010C-A		0.120255
YJL091C	GWT1		0.0794549
YBL105C	PKC1		0.0669574
YOR197W	MCA1		-0.42933
YAL059W	ECM1		-0.164762
YBL050W	SEC17		0.242038
YKL039W	PTM1		0.165236
YPR129W	SCD6		0.13184
YBR188C	NTC20		-0.188685
YER050C	RSM18		0.0405103
YDL240W	LRG1		-0.0270125
YHR137W	ARO9		-0.163409
YJL176C	SWI3		0.256516
YKL013C	ARC19		-0.0192244
YMR015C	ERG5		-0.811365
YKL143W	LTV1		-0.0331459
YNL116W	DMA2		-0.00237638
YOR297C	TIM18		-0.134664
YNR059W	MNT4		-0.0483183
YHR023W	MYO1		0.147458
YMR123W	PKR1		-0.0272715
YGR215W	RSM27		0.171538
YEL006W	YEA6		0.301365
YOR036W	PEP12		-0.266292
YMR022W	UBC7		0.452305
YOR301W	RAX1		0.267388
YNL097C	PHO23		0.0404892
YMR318C	ADH6		0.16029
YLR426W	TDA5		0.0592681
YCL014W	BUD3		-0.0846518
YJL055W	YJL055W		0.0421622
YMR092C	AIP1		0.0826091
YJL098W	SAP185		-0.155086
YHR047C	AAP1		0.122704
YML017W	PSP2		0.144407
YNL100W	MIC27		0.422194
YAR002C-A	ERP1		0.0878532
YFR055W	IRC7		-1.23929
YGL078C	DBP3		-0.103141
YDR422C	SIP1		0.504625
YMR047C	NUP116		-0.144194
YMR311C	GLC8		-0.192274
YPL173W	MRPL40		0.026546
YNL183C	NPR1		0.0815555
YIL115C	NUP159		0.101336
YBR221C	PDB1		0.361555
YGL010W	MPO1		0.232231
YMR060C	SAM37		0.0950534
YGR178C	PBP1		0.263699
YNR039C	ZRG17		-0.0397018
YAL044C	GCV3		-0.682344
YGL086W	MAD1		0.193827
YCL063W	VAC17		-0.0480038
YNL213C	RRG9		0.143303
YGR235C	MIC26		0.199802
YHR062C	RPP1		-0.412784
YOL125W	TRM13		-0.000702412
YPR075C	OPY2		-0.13981
YOR093C	YOR093C		-0.348642
YPR060C	ARO7		0.163171
YNL232W	CSL4		-0.0371899
YHR066W	SSF1		-0.15115
YNL080C	EOS1		-0.0438718
YNL081C	SWS2		0.131029
YBR122C	MRPL36		-0.0153939
YAL014C	SYN8		0.111249
YDR295C	HDA2		-0.154761
YGL116W	CDC20		0.399679
YGR218W	CRM1		0.261473
YKL016C	ATP7		0.149255
YKL069W	YKL069W		0.128845
YLR065C	ENV10		-0.20681
YGL246C	RAI1		0.0887361
YNL311C	SKP2		-0.0734721
YJR089W	BIR1		0.00117737
YER089C	PTC2		0.128011
YDR037W	KRS1		-0.187552
YGL002W	ERP6		0.0777047
YER040W	GLN3		0.293977
YPR169W	JIP5		-0.302035
YLR430W	SEN1		-0.167364
YOR293C-A	YOR293C-A		-0.574091
YBL102W	SFT2		-0.0226597
YBL004W	UTP20		-0.424316
YMR144W	YMR144W		-0.130491
YHR008C	SOD2		0.291364
YPL030W	TRM44		0.0823537
YPL129W	TAF14		0.29913
YIL040W	APQ12		-0.0722085
YML117W	NAB6		0.261975
YNL292W	PUS4		-0.0267242
YBR130C	SHE3		-0.123315
YGL150C	INO80		-0.162627
YCR057C	PWP2		-0.0468172
YCR053W	THR4		0.210325
YOL070C	NBA1		-0.111599
YJL092W	SRS2		0.0158294
YLR301W	HRI1		0.030611
YML125C	PGA3		0.0972344
YLR209C	PNP1		0.158198
YKR039W	GAP1		-1.11241
YJR066W	TOR1		0.280291
YJR125C	ENT3		0.47727
YBR252W	DUT1		-0.348827
YPL183W-A	RTC6		-0.0618287
YIL041W	GVP36		0.197125
YJR075W	HOC1		0.0349216
YGR113W	DAM1		0.220221
YPL181W	CTI6		0.142755
YBR146W	MRPS9		0.00255658
YIL048W	NEO1		0.0234987
YDR122W	KIN1		-0.29445
YNL297C	MON2		0.159509
YCR079W	PTC6		-0.0733936
YJL134W	LCB3		-0.275247
YGR221C	TOS2		0.147334
YER007C-A	TMA20		-0.476227
YMR229C	RRP5		0.0306193
YDR364C	CDC40		-0.336385
YNL272C	SEC2		0.148145
YOR357C	SNX3		0.143285
YGL043W	DST1		-0.103504
YOL097C	WRS1		0.23197
YNR047W	FPK1		0.249548
YIL145C	PAN6		0.392964
YER176W	ECM32		-0.0260579
YIL094C	LYS12		-0.630341
YPR112C	MRD1		-0.114319
YIL149C	MLP2		0.161719
YOR004W	UTP23		0.082532
YNL125C	ESBP6		0.063896
YOR305W	RRG7		-0.199682
YMR061W	RNA14		0.258463
YKR014C	YPT52		0.173988
YML009C	MRPL39		-0.191734
YNL238W	KEX2		-0.312868
YGR036C	CAX4		0.0399124
YDL178W	DLD2		-0.0822207
YJR111C	YJR111C		-0.0547967
YDR052C	DBF4		0.441791
YOL142W	RRP40		-0.219861
YBR084C-A	RPL19A		-0.00688619
YPR089W	YPR089W		0.250669
YHR111W	UBA4		0.0228012
YDR386W	MUS81		-0.0145071
YPR182W	SMX3		-0.0812908
YOR330C	MIP1		0.158277
YJL051W	IRC8		0.128436
YDR092W	UBC13		0.0543109
YDR026C	NSI1		-0.164715
YNL130C	CPT1		-0.209371
YNR032C-A	HUB1		0.0350548
YBR021W	FUR4		-0.598176
YJL096W	MRPL49		0.00560778
YDR189W	SLY1		0.0841958
YDR261C	EXG2		0.109459
YPR072W	NOT5		0.0892488
YHR068W	DYS1		-0.291449
YHR059W	FYV4		-0.213378
YMR166C	YMR166C		-0.157372
YDL018C	ERP3		-0.0878433
YBR095C	RXT2		-0.0474433
YAR002W	NUP60		-0.0650153
YBR198C	TAF5		-0.00344716
YCL028W	RNQ1		0.119784
YKL204W	EAP1		0.311697
YHR199C	AIM46		0.126249
YLR389C	STE23		-0.419519
YOR262W	GPN2		0.0318451
YLR153C	ACS2		0.66853
YPL260W	YPL260W		0.204218
YKL006C-A	SFT1		-0.0171817
YKL126W	YPK1		-0.446372
YDR350C	ATP22		0.144059
YPL063W	TIM50		0.121415
YGR195W	SKI6		0.0793985
YGL016W	KAP122		-0.104395
YCR036W	RBK1		-0.0507771
YDR308C	SRB7		-0.0250717
YOL038C-A	YOL038C-A		-0.382559
YOR090C	PTC5		-0.259812
YDL202W	MRPL11		0.128298
YJR065C	ARP3		-0.175739
YJL081C	ARP4		0.0662434
YNR013C	PHO91		-0.137426
YLR429W	CRN1		0.205291
YKL046C	DCW1		0.121917
YCR020C-A	MAK31		-0.0650115
YDR150W	NUM1		0.106239
YMR197C	VTI1		0.408734
YBL026W	LSM2		0.07284
YER004W	FMP52		-0.214429
YIR004W	DJP1		-0.120043
YNL001W	DOM34		-0.164707
YNL169C	PSD1		-0.0638165
YLR314C	CDC3		0.0947355
YLR138W	NHA1		0.0245217
YDR306C	YDR306C		-0.083093
YCR072C	RSA4		-0.425653
YMR212C	EFR3		0.126771
YHR107C	CDC12		-0.0751283
YDR020C	DAS2		0.179208
YNL290W	RFC3		0.0782408
YER166W	DNF1		-0.014977
YKL130C	SHE2		-0.0358627
YFR044C	DUG1		0.267377
YOR166C	SWT1		0.00713817
YPR042C	PUF2		0.245453
YHR161C	YAP1801		-0.119598
YER071C	TDA2		-0.255105
YJR069C	HAM1		0.0667237
YBR115C	LYS2		0.135222
YNL182C	IPI3		0.163495
YCR030C	SYP1		0.134247
YOR016C	ERP4		-0.14833
YKL045W	PRI2		0.0467489
YDR359C	EAF1		-0.0837289
YFR006W	YFR006W		0.127119
YHR165C	PRP8		-0.202934
YJL130C	URA2		-0.643764
YGR257C	MTM1		0.323267
YHR050W-A	YHR050W-A		0.02142
YGL215W	CLG1		0.0975025
YDR519W	FPR2		0.203612
YDL006W	PTC1		-0.046899
YNL062C	GCD10		-0.202558
YPL031C	PHO85		0.307843
YKR010C	TOF2		-0.125001
YJL125C	GCD14		0.00731523
YER155C	BEM2		0.149613
YER018C	SPC25		0.0245458
YGL028C	SCW11		0.086968
YEL036C	ANP1		0.181639
YNR054C	ESF2		-0.122578
YNL039W	BDP1		-0.00169573
YLR246W	ERF2		0.195089
YLL013C	PUF3		0.0956554
YKR052C	MRS4		0.423213
YPR175W	DPB2		0.0832418
YLR321C	SFH1		-0.0246535
YBR192W	RIM2		-0.378636
YMR038C	CCS1		-0.494755
YEL002C	WBP1		0.0931988
YGL210W	YPT32		-0.00469683
YJL183W	MNN11		0.0600867
YJR021C	REC107		-0.110427
YPL170W	DAP1		0.0686259
YDL117W	CYK3		0.128851
YGR150C	CCM1		-0.156923
YKL100C	YPF1		0.0192315
YLR064W	PER33		0.153465
YCL064C	CHA1		-0.781728
YOR226C	ISU2		-0.239969
YLR409C	UTP21		-0.208897
YHR149C	SKG6		0.0420758
YDR081C	PDC2		0.0939285
YHR127W	YHR127W		-0.253834
YOL028C	YAP7		0.218596
YIL106W	MOB1		0.55683
YPL098C	MGR2		0.00787321
YER023W	PRO3		-0.37371
YHR102W	KIC1		-0.0583137
YDR051C	DET1		0.174141
YOR361C	PRT1		-0.194105
YDL188C	PPH22		0.329652
YLR262C	YPT6		0.208598
YDR303C	RSC3		-0.0449629
YGL056C	SDS23		-0.18879
YBR290W	BSD2		0.214245
YNL076W	MKS1		-0.310676
YML113W	DAT1		-0.134945
YLR287C	YLR287C		-0.087311
YOL148C	SPT20		-0.0290505
YPL267W	ACM1		0.163024
YKL095W	YJU2		-0.622757
YOR281C	PLP2		0.0423559
YLR090W	XDJ1		0.222347
YPR045C	THP3		0.0930227
YLR154C	RNH203		0.80523
YMR296C	LCB1		-0.270399
YOR265W	RBL2		-0.324085
YFR031C	SMC2		0.115417
YDR045C	RPC11		-0.271338
YMR204C	INP1		0.0681631
YDR296W	MHR1		0.31184
YAL001C	TFC3		0.182384
YBR087W	RFC5		0.0156499
YDL155W	CLB3		-0.176448
YFR003C	YPI1		0.023806
YIR023W	DAL81		-0.256814
YDR176W	NGG1		0.119421
YJR076C	CDC11		0.136493
YGR216C	GPI1		0.0650851
YOR283W	YOR283W		-0.221239
YJR068W	RFC2		0.0410543
YPL241C	CIN2		0.0460129
YKL207W	EMC3		-0.0861157
YIL128W	MET18		0.0262498
YNL291C	MID1		-0.0391438
YJR002W	MPP10		-0.138474
YMR169C	ALD3		-0.0162468
YKL119C	VPH2		0.0224534
YMR310C	YMR310C		0.261126
YBL068W	PRS4		-0.0331457
YLR033W	RSC58		0.106256
YOR323C	PRO2		-0.179284
YKL192C	ACP1		0.206759
YKL135C	APL2		0.0236299
YDR304C	CPR5		0.0768739
YDR002W	YRB1		-0.0927517
YPR168W	NUT2		0.00152671
YLR397C	AFG2		0.012507
YIL050W	PCL7		-0.487309
YMR302C	YME2		0.332886
YOR211C	MGM1		0.0430762
YPL089C	RLM1		-0.236713
YOR123C	LEO1		0.128578
YPL004C	LSP1		0.438457
YBR195C	MSI1		-0.00129876
YNL102W	POL1		-0.110868
YDL207W	GLE1		0.0389469
YIL126W	STH1		0.134576
YAL029C	MYO4		0.257068
YPL084W	BRO1		0.128099
YPR062W	FCY1		-0.0215121
YBR059C	AKL1		0.198422
YER002W	NOP16		-0.10469
YLR028C	ADE16		0.146075
YAL056W	GPB2		0.0167341
YER017C	AFG3		-0.146437
YOL042W	NGL1		0.239547
YER123W	YCK3		0.0620533
YKL213C	DOA1		0.316122
YNR022C	MRPL50		-0.092495
YMR214W	SCJ1		0.142574
YLR203C	MSS51		0.301932
YLR336C	SGD1		0.125184
YKL113C	RAD27		-0.113757
YLR385C	SWC7		0.0252236
YKL040C	NFU1		0.0795343
YLL035W	GRC3		0.0862059
YDR028C	REG1		-0.0106652
YNL113W	RPC19		-0.162659
YDL144C	YDL144C		0.263397
YOR103C	OST2		0.174247
YNL158W	PGA1		-0.492852
YCL057W	PRD1		0.212607
YPL128C	TBF1		-0.0463705
YKL028W	TFA1		-0.225404
YAL034W-A	MTW1		-0.126908
YKL183W	LOT5		-0.119722
YML051W	GAL80		0.176052
YNL147W	LSM7		0.0336529
YNL083W	SAL1		-0.189743
YBR170C	NPL4		-0.198474
YDL013W	SLX5		-0.0915408
YDL115C	IWR1		0.316616
YKL206C	ADD66		-0.0822165
YNL077W	APJ1		0.227592
YDL227C	HO		-2.3289
YDR477W	SNF1		0.162578
YDL209C	CWC2		-0.1017
YGR179C	OKP1		-0.0381123
YDR389W	SAC7		-0.116982
YLR274W	MCM5		0.24193
YBL020W	RFT1		0.108694
YDL086W	YDL086W		0.287633
YGR220C	MRPL9		-0.1839
YDL046W	NPC2		0.383506
YDR298C	ATP5		0.275033
YCL002C	YCL002C		0.0674673
YJR141W	YJR141W		0.235637
YML013W	UBX2		-0.147972
YPL279C	FEX2		0.21207
YHR058C	MED6		0.108415
YLR241W	CSC1		0.0852124
YPR073C	LTP1		0.25849
YBR035C	PDX3		0.15658
YHR042W	NCP1		0.0635323
YOL145C	CTR9		0.421081
YER057C	HMF1		0.14969
YDL028C	MPS1		0.103096
YDR430C	CYM1		0.118302
YER173W	RAD24		0.0398638
YDR054C	CDC34		0.0071599
YGL014W	PUF4		0.160029
YOL103W	ITR2		-0.0932972
YIL023C	YKE4		0.0821101
YOL022C	TSR4		-0.0887711
YML074C	FPR3		0.00610878
YDL129W	YDL129W		0.0164799
YDR311W	TFB1		0.125788
YOR244W	ESA1		0.38783
YKL191W	DPH2		-0.2466
YDL002C	NHP10		-0.0603296
YGR017W	YGR017W		0.0406772
YLR022C	SDO1		-0.285785
YLR345W	YLR345W		-0.127317
YEL009C	GCN4		-0.200712
YOL064C	MET22		0.294931
YLL034C	RIX7		-0.146324
YCR023C	YCR023C		-0.0718122
YBR282W	MRPL27		0.00812061
YPL022W	RAD1		-0.0723204
YBR086C	IST2		-0.0985643
YJR042W	NUP85		-0.00822214
YBL014C	RRN6		-0.238487
YGR245C	SDA1		0.0540306
YCR028C	FEN2		0.351862
YBR197C	YBR197C		-0.148012
YCL049C	YCL049C		0.122519
YLR006C	SSK1		0.153079
YDR492W	IZH1		0.48329
YJR049C	UTR1		-0.094666
YML015C	TAF11		-0.329141
YNL137C	NAM9		0.178376
YBL047C	EDE1		0.000264282
YPL085W	SEC16		0.315801
YMR225C	MRPL44		-0.0934652
YDL008W	APC11		-0.2274
YLR059C	REX2		-0.175095
YBR039W	ATP3		0.0718883
YCR092C	MSH3		-0.114366
YOR285W	RDL1		0.328627
YPR104C	FHL1		0.11
YDR068W	DOS2		0.317225
YBR150C	TBS1		0.277896
YIL021W	RPB3		-0.29329
YER132C	PMD1		-0.409201
YGL198W	YIP4		0.35088
YER107C	GLE2		-0.0767137
YPR055W	SEC8		-0.2727
YDR483W	KRE2		-0.092477
YOR144C	ELG1		-0.227495
YBR073W	RDH54		0.0256579
YER082C	UTP7		-0.129478
YDR130C	FIN1		-0.304197
YEL058W	PCM1		0.172437
YEL029C	BUD16		0.125921
YPL069C	BTS1		-0.291341
YLR057W	MNL2		-0.10917
YDR168W	CDC37		0.133559
YDR283C	GCN2		-0.210656
YDL161W	ENT1		-0.118132
YGR072W	UPF3		-0.299093
YNL016W	PUB1		0.0498042
YDR365C	ESF1		-0.0958205
YBR247C	ENP1		0.463479
YDL157C	YDL157C		-0.0876141
YDL112W	TRM3		-0.0402861
YKL106W	AAT1		0.0191758
YBR246W	RRT2		-0.0730467
YOL077W-A	ATP19		0.30266
YCL034W	LSB5		0.0918228
YHL004W	MRP4		-0.0296574
YML088W	UFO1		0.0793045
YGL161C	YIP5		0.232769
YML115C	VAN1		-0.135368
YOR070C	GYP1		0.177424
YOL108C	INO4		0.0496597
YGL111W	NSA1		0.110168
YDR257C	RKM4		0.182941
YOR085W	OST3		-0.0907965
YLL038C	ENT4		-0.0239746
YGL098W	USE1		0.163528
YNL073W	MSK1		-0.246768
YPR166C	MRP2		0.386643
YLR103C	CDC45		-0.46514
YJR090C	GRR1		0.153354
YPR061C	JID1		-0.143144
YJR143C	PMT4		0.316567
YPR070W	MED1		-0.460497
YOR045W	TOM6		0.226234
YJL197W	UBP12		0.214495
YKL175W	ZRT3		-0.0126582
YDR352W	YPQ2		-0.0598838
YLR384C	IKI3		0.0447383
YAL060W	BDH1		-0.511307
YJL112W	MDV1		-0.217889
YBR057C	MUM2		0.22946
YBR061C	TRM7		-0.0096294
YNL138W	SRV2		0.230781
YKL012W	PRP40		-0.319648
YPL242C	IQG1		-0.119867
YHR167W	THP2		-0.000134678
YNL309W	STB1		-0.0547864
YDR393W	SHE9		-0.314534
YOL013C	HRD1		0.0642407
YGL151W	NUT1		0.13514
YHR082C	KSP1		0.0459814
YHR003C	TCD1		-0.00423455
YDR119W	VBA4		-0.214657
YHR132W-A	IGO2		0.199961
YER113C	TMN3		-0.152343
YHR169W	DBP8		-0.0296136
YNL138W-A	YSF3		-0.283703
YHR101C	BIG1		0.421251
YPL096C-A	ERI1		-0.139116
YBL055C	YBL055C		-0.311122
YGR056W	RSC1		-0.0879063
YPR018W	RLF2		-0.114054
YHR070W	TRM5		-0.132322
YLR071C	RGR1		-0.0190319
YOR367W	SCP1		0.24889
YJL187C	SWE1		0.234818
YNL312W	RFA2		0.0121542
YGL236C	MTO1		-0.00483293
YBR111C	YSA1		0.14332
YOR196C	LIP5		0.349595
YOL143C	RIB4		-0.136017
YDL135C	RDI1		0.43818
YJR057W	CDC8		0.159827
YDL217C	TIM22		0.0310158
YER083C	GET2		-0.00168197
YDR334W	SWR1		0.11919
YER112W	LSM4		-0.0353564
YGR145W	ENP2		-0.302062
YGR009C	SEC9		-0.0400838
YLR020C	YEH2		0.232111
YJR100C	AIM25		-0.385012
YBR125C	PTC4		0.0465379
YDR019C	GCV1		-0.66466
YOR252W	TMA16		-0.00371702
YCR048W	ARE1		0.197888
YLR380W	CSR1		0.160968
YGL093W	SPC105		0.0923119
YDL213C	NOP6		0.205559
YNR009W	NRM1		-0.0748609
YOL129W	VPS68		0.0219897
YHR193C	EGD2		0.000502021
YPL132W	COX11		-0.135601
YMR290C	HAS1		-0.382039
YLR278C	YLR278C		0.122422
YPL184C	MRN1		0.302951
YPL195W	APL5		-0.00711062
YCR016W	YCR016W		0.239536
YMR285C	NGL2		0.295615
YDL029W	ARP2		0.156211
YOR227W	HER1		0.276873
YCR028C-A	RIM1		0.189943
YHR166C	CDC23		-0.287512
YOR233W	KIN4		-0.250968
YDR341C	YDR341C		0.240457
YGR121C	MEP1		-0.535735
YML064C	TEM1		0.0329186
YOL043C	NTG2		0.0550164
YOR373W	NUD1		-0.0858091
YMR026C	PEX12		-0.169931
YHR121W	LSM12		0.154349
YGR102C	GTF1		0.170934
YKL127W	PGM1		0.2603
YNR003C	RPC34		-0.365508
YDR469W	SDC1		0.0696344
YBR253W	SRB6		0.0758136
YDR362C	TFC6		0.151429
YER100W	UBC6		-0.461979
YBR255C-A	YBR255C-A		0.249424
YPL104W	MSD1		0.0808314
YFL047W	RGD2		-0.0212895
YBL091C	MAP2		0.121911
YGR123C	PPT1		0.30891
YBL025W	RRN10		-0.0691642
YDL176W	YDL176W		-0.269383
YEL003W	GIM4		-0.331101
YLR095C	IOC2		0.294807
YKL068W	NUP100		0.190112
YPL141C	FRK1		-0.138402
YJR050W	ISY1		-0.0321574
YKR001C	VPS1		-0.114054
YNR015W	SMM1		0.250997
YML097C	VPS9		-0.216439
YAL033W	POP5		-0.193155
YLR447C	VMA6		0.0940542
YPL003W	ULA1		0.335494
YJL054W	TIM54		0.153954
YIR002C	MPH1		-0.170646
YLR026C	SED5		-0.198638
YLR007W	NSE1		-0.207686
YNL005C	MRP7		-0.00743407
[truncated: 716 more rows]

## Sheet: Fig 7c, d
Figs 7c and 7d
CDR1pr proximal
strain	condition	exp 1	exp 2	exp 3	average	stdev
untagged	YEP	0.000569723	0.000638436	0.00159862	0.000935593	0.000575225
RTT106-3HA	YEP	0.00715426	0.00556219	0.00724986	0.00665543	0.000947984
SWP82-3HA	YEP	0.222816	0.124582	0.170843	0.172747	0.0491448
untagged	YEP + Ket	0.000737968	0.000863402	0.00137998	0.000993784	0.000340286
RTT106-3HA	YEP + Ket	0.00919277	0.0114251	0.00806996	0.00956262	0.00170788
SWP82-3HA	YEP + Ket	0.287995	0.159172	0.177406	0.208191	0.069711
CDR1pr distal
strain	condition	exp 1	exp 2	exp 3	average	stdev
untagged	YEP	0.000685373	0.000640036	0.00179228	0.00103923	0.000652556
RTT106-3HA	YEP	0.0091172	0.00699945	0.00949375	0.0085368	0.00134463
SWP82-3HA	YEP	0.187791	0.114085	0.150554	0.15081	0.036854
untagged	YEP + Ket	0.000841393	0.000925962	0.00160334	0.00112356	0.000417644
RTT106-3HA	YEP + Ket	0.0096478	0.0154812	0.0103439	0.0118243	0.00318601
SWP82-3HA	YEP + Ket	0.257462	0.148599	0.167769	0.191277	0.0581143
Control (ADY3 ORF)
strain	condition	exp 1	exp 2	exp 3	average	stdev
untagged	YEP	0.000691839	0.000759767	0.00132708	0.00092623	0.000348807
RTT106-3HA	YEP	0.00194441	0.00175867	0.00221878	0.00197395	0.000231475
SWP82-3HA	YEP	0.0151713	0.0112533	0.0141333	0.0135193	0.00202991
untagged	YEP + Ket	0.000846071	0.000741584	0.00136307	0.000983575	0.000332779
RTT106-3HA	YEP + Ket	0.00191933	0.00284816	0.00221039	0.00232596	0.000475075
SWP82-3HA	YEP + Ket	0.0168726	0.0123161	0.0135018	0.0142302	0.00236395

## Sheet: Supplementary Fig 3e
Rtt106 ChIP, PDR5 promoter
	YPD	YEP	YEP KET
Replicate 1	1.05848	0.419843	0.484211
Replicate 2	1.18714	0.426396	0.520942
Replicate 3	1.13937	0.431841	0.522
average	1.12833	0.426027	0.509051
Stdev	0.065038	0.00600724	0.021519

## Sheet: Supplemetary Fig 4d, e 
Fig. 4d
Pdr13-13myc ChIP, PDR5 promoter
		replicate1	replicate2	replicate3	ave ChIP efficiency (%)	stdev
untagged	WT	0.00381924	0.00401366	0.00324434	0.00369241	0.00040003
PDR3-13Myc	WT	3.05934	2.96716	2.71159	2.9127	0.180158
PDR3-13Myc	rtt106	1.45891	1.63995	1.41891	1.50592	0.117777
PDR3-13Myc	snf2	0.572886	0.606504	0.54992	0.576437	0.0284588
PDR3-13Myc	asf1	1.40609	1.33199	1.9725	1.57019	0.350372
Fig. 4e
Pdr3 protein level
		replicate1	replicate2	replicate3	average	stdev
	WT	1	1	1	1	0
	rtt106	0.678588	0.698103	0.746454	0.707715	0.0349394
	snf2	0.207547	0.340127	0.291977	0.279883	0.0671122
	asf1	0.37155	0.596425	0.512433	0.493469	0.11363

## Sheet: Supplementary Fig 8c
C. glabrata, ChIP
			%ChIP/Input
locus	strain	condition	technical replicate 1	technical replicate 2	technical replicate 3	average	stdev
CDR1pr proximal	untagged	YPD	0.000855491	0.000716763	0.000763006	0.00077842	7.0637e-05
	RTT106-3HA	YPD	0.0340591	0.0317263	0.0333593	0.0330482	0.00119711
	SWP82-3HA	YPD	0.0341091	0.0354826	0.0350248	0.0348722	0.000699363
CDR1pr distal	untagged	YPD	0.000970526	0.00112211	0.00105895	0.00105053	7.61395e-05
	RTT106-3HA	YPD	0.0351499	0.040327	0.040327	0.0386013	0.00298901
	SWP82-3HA	YPD	0.0241833	0.0222741	0.0244888	0.0236487	0.00120022
Control (ADY3 ORF)	untagged	YPD	0.00104118	0.00115686	0.00111961	0.00110588	5.90518e-05
	RTT106-3HA	YPD	0.0253846	0.0233077	0.0249231	0.0245385	0.00109057
	SWP82-3HA	YPD	0.00412736	0.0040566	0.00403302	0.00407233	4.90959e-05
